# Supplementary material for: The IMEx coronavirus interactome: an evolving map of Coronaviridae–host molecular interactions
Source: Database (Oxford). 2020 Nov 18;2020:baaa096. doi: 10.1093/database/baaa096 (PMC7673336; doi:10.1093/database/baaa096)
Supplement: baaa096_Supp [file baaa096_supp.zip]

Archive with 7 entries (7 files):
- Supplementary_figure_1.jpg
- supplementary_methods.docx
- Supplementary_table_1.xlsx
- Supplementary_table_2.xlsx
- Supplementary_table_3.xlsx
- Supplementary_table_4.xlsx
- Supplementary_table_5.xlsx
