# Supplementary material for: The IMEx coronavirus interactome: an evolving map of Coronaviridae–host molecular interactions
Source: Database (Oxford). 2020 Nov 18;2020:baaa096. doi: 10.1093/database/baaa096 (PMC7673336; doi:10.1093/database/baaa096)
Supplement: baaa096_Supp [file baaa096_supp.zip › Supplementary_table_1.xlsx]

## Sheet: Legend
	Supplementary table 1: Basic dataset statistics
	Supplementary table 1A: Organisms represented in the IMEx Coronavirus dataset
	Supplementary table 1B: Experimental approaches used to derive Coronavirus-related interactions
	PSI-MI Controlled Vocabulary IDs (https://www.ebi.ac.uk/ols/ontologies/mi) and NCBI taxonomy IDs (https://www.ncbi.nlm.nih.gov/taxonomy) are provided between parenthesis for each item in the list
	Supplementary table 1C: Number of unique interactions and binarized evidence per curated publication
	Supplementary table 1D: Color coded unique interactions

## Sheet: ST.1A
organism scientific name	NCBI taxid	Group taxon	Nr molecules
Homo sapiens	9606	mammal	1877
Mus musculus	10090	mammal	85
Human SARS coronavirus	694009	coronaviridae	45
SARS-CoV-2	2697049	coronaviridae	30
Murine coronavirus	11142	coronaviridae	12
Sus scrofa	9823	mammal	10
Rattus norvegicus	10116	mammal	9
Human coronavirus 229E	11137	coronaviridae	8
Chlorocebus aethiops	9534	mammal	8
Middle East respiratory syndrome-related coronavirus	1263720	coronaviridae	7
Human coronavirus NL63	277944	coronaviridae	5
Saccharomyces cerevisiae	559292	yeast	5
ibvb	11122	coronaviridae	4
Bat coronavirus HKU5	694008	coronaviridae	3
Avian infectious bronchitis virus-Beaudette strain	11120	other viruses	2
Bovine coronavirus	11132	coronaviridae	2
Human betacoronavirus 2c EMC/2012	1235996	coronaviridae	2
SARS coronavirus Urbani	228330	coronaviridae	2
Porcine epidemic diarrhea virus	229032	coronaviridae	2
Human coronavirus OC43	31631	coronaviridae	2
Bat coronavirus HKU4	694007	coronaviridae	2
vaccinia virus	10254	other viruses	1
Sheeppox virus	10269	other viruses	1
Human herpesvirus 1	10304	other viruses	1
Human herpesvirus 2	10315	other viruses	1
Human cytomegalovirus	10360	other viruses	1
Human herpesvirus 6A	10370	other viruses	1
Human adenovirus C serotype 2	10515	other viruses	1
Human papillomavirus type 31	10585	other viruses	1
Human papillomavirus type 33	10586	other viruses	1
Human papillomavirus type 35	10587	other viruses	1
Human papillomavirus type 39	10588	other viruses	1
Human papillomavirus type 45	10593	other viruses	1
Human papillomavirus type 51	10595	other viruses	1
Human papillomavirus type 58	10598	other viruses	1
Human papillomavirus type ME180	10602	other viruses	1
Bovine coronavirus	11128	coronaviridae	1
Porcine transmissible gastroenteritis coronavirus	11150	coronaviridae	1
Porcine transmissible gastroenteritis coronavirus	11151	coronaviridae	1
Porcine coronavirus HKU15	1159905	coronaviridae	1
Human immunodeficiency virus type 1 group M subtype B	11685	other viruses	1
Abelson murine leukemia virus	11788	other viruses	1
Human MERS coronavirus	1335626	coronaviridae	1
sv40	1891767	other viruses	1
SARS coronavirus Frankfurt 1	229992	coronaviridae	1
SARS coronavirus HB	253634	coronaviridae	1
SARS coronavirus GZ02	256753	coronaviridae	1
bat coronavirus RaTG13	2709072	coronaviridae	1
SARS coronavirus TJF	284672	coronaviridae	1
Schizosaccharomyces pombe	284812	yeast	1
SARS coronavirus PC4-145	296839	coronaviridae	1
Avian infectious bronchitis virus	31624	other viruses	1
Influenza A virus strain A/Turkey/Bethlehem-Glilit/1492-B/1982 H1N1	31663	other viruses	1
Human papillomavirus type 16	333760	other viruses	1
Human papillomavirus type 18	333761	other viruses	1
Human papillomavirus type 26	333762	other viruses	1
Tupaia belangeri	37347	mammal	1
Influenza A virus strain A/Duck/Germany/1949 H10N7))	382838	other viruses	1
Influenza A virus strain NT60))	384505	other viruses	1
Influenza A virus strain A/Turkey/Canada/1963 H6N8))	387262	other viruses	1
Human immunodeficiency virus type 1 group N	388819	other viruses	1
Simian immunodeficiency virus	388912	other viruses	1
Human T-cell leukemia virus 1 isolate Zaire EL subtype B	39015	other viruses	1
Human papillomavirus type 70	39457	other viruses	1
Human T-cell leukemia virus 1 isolate Melanesia mel5 subtype C	402046	other viruses	1
Human T-cell leukemia virus 3	406769	other viruses	1
Human coronavirus HKU1	443241	coronaviridae	1
Human papillomavirus type 68	45240	other viruses	1
Rabies virus	45418	other viruses	1
African swine fever virus isolate Warthog/Namibia/Wart80/1980	561444	other viruses	1
Pipistrellus pipistrellus	59474	mammal	1
chlsb	60711	mammal	1
Elephantid herpesvirus 1	654902	other viruses	1
Bat coronavirus HKU9	694006	coronaviridae	1
Saccharomyces cerevisiae	764097	yeast	1
Canis familiaris	9615	mammal	1
Paguma larvata	9675	mammal	1
Bos taurus	9913

## Sheet: ST.1B
Experimental setup				Count
Interaction detection method	Participant detection method	Host organism	Host organism common name
MI:0007(anti tag coimmunoprecipitation)	MI:0102(sequence tag identification)	9606(Homo sapiens Caucasian lung carcinoma cell line)	9606(human-a_549)	1832
MI:0007(anti tag coimmunoprecipitation)	MI:0102(sequence tag identification)	9606(Homo sapiens transformed primary embryonal kidney cells)	9606(human-293)	631
MI:0096(pull down)	MI:0102(sequence tag identification)	9606(Homo sapiens 293 cells transformed with SV40 large T antigen)	9606(human-293t)	332
MI:0084(phage display)	MI:0078(nucleotide sequence identification)	-1(In vitro)	-1(in vitro)	126
MI:0096(pull down)	MI:0102(sequence tag identification)	9606(Homo sapiens epitheloid cervix carcinoma cells)	9606(human-hela)	121
MI:0398(two hybrid pooling approach)	MI:0078(nucleotide sequence identification)	4932(Saccharomyces cerevisiae (Baker's yeast))	4932(yeasx)	85
MI:0018(two hybrid)	MI:0396(predetermined participant)	4932(Saccharomyces cerevisiae (Baker's yeast))	4932(yeasx)	77
MI:0096(pull down)	MI:0102(sequence tag identification)	-1(In vitro)	-1(in vitro)	56
MI:0114(x-ray crystallography)	MI:0396(predetermined participant)	-1(In vitro)	-1(in vitro)	55
MI:0096(pull down)	MI:0396(predetermined participant)	-1(In vitro)	-1(in vitro)	47
MI:0729(luminescence based mammalian interactome mapping)	MI:0396(predetermined participant)	9606(Homo sapiens transformed primary embryonal kidney cells)	9606(human-293)	44
MI:0398(two hybrid pooling approach)	MI:0078(nucleotide sequence identification)	559292(Saccharomyces cerevisiae)	559292(yeast)	38
MI:0065(isothermal titration calorimetry)	MI:0396(predetermined participant)	-1(In vitro)	-1(in vitro)	37
MI:0018(two hybrid)	MI:0078(nucleotide sequence identification)	4932(Saccharomyces cerevisiae (Baker's yeast))	4932(yeasx)	36
MI:0071(molecular sieving)	MI:0396(predetermined participant)	-1(In vitro)	-1(in vitro)	34
MI:0007(anti tag coimmunoprecipitation)	MI:0705(anti tag western blot)	9606(Homo sapiens transformed primary embryonal kidney cells)	9606(human-293)	33
MI:0007(anti tag coimmunoprecipitation)	MI:0705(anti tag western blot)	9606(Homo sapiens 293 cells transformed with SV40 large T antigen)	9606(human-293t)	32
MI:0096(pull down)	MI:0113(western blot)	-1(In vitro)	-1(in vitro)	32
MI:0107(surface plasmon resonance)	MI:0396(predetermined participant)	-1(In vitro)	-1(in vitro)	32
MI:0018(two hybrid)	MI:0396(predetermined participant)	559292(Saccharomyces cerevisiae)	559292(yeast)	27
MI:0435(protease assay)	MI:0396(predetermined participant)	-1(In vitro)	-1(in vitro)	27
MI:0084(phage display)	MI:0396(predetermined participant)	-1(In vitro)	-1(in vitro)	26
MI:0028(cosedimentation in solution)	MI:0396(predetermined participant)	-1(In vitro)	-1(in vitro)	25
MI:1000(hydroxylase assay)	MI:0396(predetermined participant)	-1(In vitro)	-1(in vitro)	21
MI:0018(two hybrid)	MI:0661(experimental participant identification)	4932(Saccharomyces cerevisiae (Baker's yeast))	4932(yeasx)	19
MI:0096(pull down)	MI:0658(multidimensional protein identification technology)	9606(Homo sapiens transformed primary embryonal kidney cells)	9606(human-293)	18
MI:0007(anti tag coimmunoprecipitation)	MI:0113(western blot)	9606(Homo sapiens transformed primary embryonal kidney cells)	9606(human-293)	15
MI:0007(anti tag coimmunoprecipitation)	MI:0421(identification by antibody)	9606(Homo sapiens 293 cells transformed with SV40 large T antigen)	9606(human-293t)	15
MI:0096(pull down)	MI:0705(anti tag western blot)	-1(In vitro)	-1(in vitro)	15
MI:0969(bio-layer interferometry)	MI:0396(predetermined participant)	-1(In vitro)	-1(in vitro)	15
MI:0054(fluorescence-activated cell sorting)	MI:0421(identification by antibody)	-1(In vitro)	-1(in vitro)	14
MI:0030(cross-linking study)	MI:0818(molecular weight estimation by coomasie staining)	-1(In vitro)	-1(in vitro)	13
MI:0411(enzyme linked immunosorbent assay)	MI:0421(identification by antibody)	-1(In vitro)	-1(in vitro)	13
MI:0096(pull down)	MI:0113(western blot)	9606(Homo sapiens epitheloid cervix carcinoma cells)	9606(human-hela)	12
MI:0700(rna directed rna polymerase assay)	MI:0867(tag visualisation by fluorescence)	-1(In vitro)	-1(in vitro)	12
MI:0435(protease assay)	MI:0818(molecular weight estimation by coomasie staining)	-1(In vitro)	-1(in vitro)	11
MI:2339(electron microscopy 3D single particle reconstruction)	MI:2287(identification by structure determination)	-1(In vitro)	-1(in vitro)	11
MI:0007(anti tag coimmunoprecipitation)	MI:0113(western blot)	9606(Homo sapiens 293 cells transformed with SV40 large T antigen)	9606(human-293t)	10
MI:0018(two hybrid)	MI:0078(nucleotide sequence identification)	559292(Saccharomyces cerevisiae)	559292(yeast)	10
MI:0435(protease assay)	MI:0867(tag visualisation by fluorescence)	-1(In vitro)	-1(in vitro)	9
MI:0007(anti tag coimmunoprecipitation)	MI:0113(western blot)	9606(Homo sapiens hepatoma cell line established from a hepatocellular carcinoma)	9606(human-huh7)	8
MI:0007(anti tag coimmunoprecipitation)	MI:0396(predetermined participant)	9606(human-293t)	MI:0705(anti tag western blot)	8
MI:0008(array technology)	MI:0866(tag visualisation)	-1(In vitro)	-1(in vitro)	8
MI:0049(filter binding)	MI:0396(predetermined participant)	-1(In vitro)	-1(in vitro)	8
MI:0114(x-ray crystallography)	MI:0083(peptide synthesis)	-1(In vitro)	-1(in vitro)	8
MI:0410(3D electron microscopy)	MI:2287(identification by structure determination)	-1(In vitro)	-1(in vitro)	8
MI:1247(microscale thermophoresis)	MI:0396(predetermined participant)	-1(In vitro)	-1(in vitro)	8
MI:0007(anti tag coimmunoprecipitation)	MI:0833(autoradiography)	-1(In vitro)	-1(in vitro)	7
MI:0030(cross-linking study)	MI:0113(western blot)	-1(In vitro)	-1(in vitro)	7
MI:0049(filter binding)	MI:0421(identification by antibody)	-1(In vitro)	-1(in vitro)	7
MI:0114(x-ray crystallography)	MI:0396(predetermined participant)	562(Escherichia coli)	562(ecolx)	7
MI:0006(anti bait coimmunoprecipitation)	MI:0113(western blot)	10090(Mus musculus heart [Cardiac	10090(mouse-heart)	6
MI:0006(anti bait coimmunoprecipitation)	MI:0866(tag visualisation)	-1(In vitro)	-1(in vitro)	6
MI:0007(anti tag coimmunoprecipitation)	MI:0705(anti tag western blot)	9606(Homo sapiens hepatoma cell line established from a hepatocellular carcinoma)	9606(human-huh7)	6
MI:0096(pull down)	MI:0113(western blot)	9606(Homo sapiens transformed primary embryonal kidney cells)	9606(human-293)	6
MI:0096(pull down)	MI:1196(quantitative reverse transcription pcr)	9606(Homo sapiens epitheloid cervix carcinoma cells)	9606(human-hela)	6
MI:0276(blue native page)	MI:0102(sequence tag identification)	10090(Mus musculus heart [Cardiac	10090(mouse-heart)	6
MI:0424(protein kinase assay)	MI:0818(molecular weight estimation by coomasie staining)	-1(In vitro)	-1(in vitro)	6
MI:0004(affinity chromatography technology)	MI:0113(western blot)	-1(In vitro)	-1(in vitro)	5
MI:0006(anti bait coimmunoprecipitation)	MI:0113(western blot)	9534(chlae-vero_e6 cells)	9534(chlae-vero_e6)	5
MI:0007(anti tag coimmunoprecipitation)	MI:0421(identification by antibody)	9606(Homo sapiens HEK293F cell line)	9606(human-293f)	5
MI:0007(anti tag coimmunoprecipitation)	MI:0705(anti tag western blot)	10036(Mesocricetus auratus_BHK21)	10036(mesau-bhk21)	5
MI:0007(anti tag coimmunoprecipitation)	MI:0705(anti tag western blot)	9606(Homo sapiens epitheloid cervix carcinoma cells)	9606(human-hela)	5
MI:0065(isothermal titration calorimetry)	MI:0083(peptide synthesis)	-1(In vitro)	-1(in vitro)	5
MI:0096(pull down)	MI:0396(predetermined participant)	9606(human-293t)	MI:0705(anti tag western blot)	5
MI:0096(pull down)	MI:0833(autoradiography)	-1(In vitro)	-1(in vitro)	5
MI:0114(x-ray crystallography)	MI:0396(predetermined participant)	83333(ecoli)	MI:2287(identification by structure determination)	5
MI:0413(electrophoretic mobility shift assay)	MI:0396(predetermined participant)	-1(In vitro)	-1(in vitro)	5
MI:0416(fluorescence microscopy)	MI:0707(anti tag immunostaining)	9606(Homo sapiens 293 cells transformed with SV40 large T antigen)	9606(human-293t)	5
MI:0663(confocal microscopy)	MI:1200(immunocytochemistry)	9534(chlae-vero_e6 cells)	9534(chlae-vero_e6)	5
MI:0990(cleavage assay)	MI:0396(predetermined participant)	-1(In vitro)	-1(in vitro)	5
MI:0006(anti bait coimmunoprecipitation)	MI:0113(western blot)	9606(Homo sapiens hepatoma cell line established from a hepatocellular carcinoma)	9606(human-huh7)	4
MI:0016(circular dichroism)	MI:0396(predetermined participant)	562(Escherichia coli)	562(ecolx)	4
MI:0410(3D electron microscopy)	MI:0396(predetermined participant)	-1(In vitro)	-1(in vitro)	4
MI:0676(tandem affinity purification)	MI:0082(peptide massfingerprinting)	-1(In vitro)	-1(in vitro)	4
MI:0892(solid phase assay)	MI:0396(predetermined participant)	-1(In vitro)	-1(in vitro)	4
MI:0905(amplified luminescent proximity homogeneous assay)	MI:0421(identification by antibody)	-1(In vitro)	-1(in vitro)	4
MI:1235(thermal shift binding)	MI:0396(predetermined participant)	-1(In vitro)	-1(in vitro)	4
MI:1309(de-ADP-ribosylation assay)	MI:0113(western blot)	-1(In vitro)	-1(in vitro)	4
MI:0006(anti bait coimmunoprecipitation)	MI:0113(western blot)	-1(In vitro)	-1(in vitro)	3
MI:0006(anti bait coimmunoprecipitation)	MI:0113(western blot)	9606(Homo sapiens epitheloid cervix carcinoma cells)	9606(human-hela)	3
MI:0006(anti bait coimmunoprecipitation)	MI:0427(Identification by mass spectrometry)	9534(Chlorocebus (Cercopithecus) aethiops kidney cells)	9534(chlae-vero)	3
MI:0006(anti bait coimmunoprecipitation)	MI:0705(anti tag western blot)	9606(Homo sapiens transformed primary embryonal kidney cells)	9606(human-293)	3
MI:0007(anti tag coimmunoprecipitation)	MI:0078(nucleotide sequence identification)	9606(Homo sapiens epitheloid cervix carcinoma cells)	9606(human-hela)	3
MI:0007(anti tag coimmunoprecipitation)	MI:0705(anti tag western blot)	9534(chlae-vero_e6 cells)	9534(chlae-vero_e6)	3
MI:0019(coimmunoprecipitation)	MI:0396(predetermined participant)	9823(Swine testicular cell line (ST cells))	9823(pig-ST)	3
MI:0019(coimmunoprecipitation)	MI:0396(predetermined participant)	9606(human-293t)	MI:0113(western blot)	3
MI:0019(coimmunoprecipitation)	MI:0421(identification by antibody)	9606(Homo sapiens epitheloid cervix carcinoma cells)	9606(human-hela)	3
MI:0030(cross-linking study)	MI:0816(molecular weight estimation by staining)	-1(In vitro)	-1(in vitro)	3
MI:0040(electron microscopy)	MI:0396(predetermined participant)	-1(In vitro)	-1(in vitro)	3
MI:0071(molecular sieving)	MI:0396(predetermined participant)	83333(Escherichia coli (strain K12))	83333(ecoli)	3
MI:0096(pull down)	MI:0396(predetermined participant)	-1(in vitro)	MI:0705(anti tag western blot)	3
MI:0096(pull down)	MI:0821(molecular weight estimation by autoradiography)	-1(In vitro)	-1(in vitro)	3
MI:0413(electrophoretic mobility shift assay)	MI:0833(autoradiography)	-1(In vitro)	-1(in vitro)	3
MI:0430(nucleic acid uv cross-linking assay)	MI:0833(autoradiography)	-1(In vitro)	-1(in vitro)	3
MI:0435(protease assay)	MI:0039(edman degradation)	-1(In vitro)	-1(in vitro)	3
MI:0438(rna three hybrid)	MI:0396(predetermined participant)	559292(Saccharomyces cerevisiae)	559292(yeast)	3
MI:0663(confocal microscopy)	MI:0422(immunostaining)	9606(Homo sapiens 293 cells transformed with SV40 large T antigen)	9606(human-293t)	3
MI:0663(confocal microscopy)	MI:1200(immunocytochemistry)	9606(Homo sapiens 293 cells transformed with SV40 large T antigen)	9606(human-293t)	3
MI:0943(detection by mass spectrometry)	MI:0396(predetermined participant)	-1(In vitro)	-1(in vitro)	3
MI:0004(affinity chromatography technology)	MI:0421(identification by antibody)	-1(In vitro)	-1(in vitro)	2
MI:0004(affinity chromatography technology)	MI:0833(autoradiography)	-1(In vitro)	-1(in vitro)	2
MI:0006(anti bait coimmunoprecipitation)	MI:0113(western blot)	9606(Human bronchial epithelial cell line BEAS-2B)	9606(human-beas_2b)	2
MI:0006(anti bait coimmunoprecipitation)	MI:0705(anti tag western blot)	9534(chlae-vero_e6 cells)	9534(chlae-vero_e6)	2
MI:0006(anti bait coimmunoprecipitation)	MI:0705(anti tag western blot)	9606(Homo sapiens epitheloid cervix carcinoma cells)	9606(human-hela)	2
MI:0006(anti bait coimmunoprecipitation)	MI:0833(autoradiography)	10029(chinese hamster ovary cell line)	10029(crigr-cho)	2
MI:0007(anti tag coimmunoprecipitation)	MI:0078(nucleotide sequence identification)	9606(Homo sapiens)	9606(human-hl-cz)	2
MI:0007(anti tag coimmunoprecipitation)	MI:0082(peptide massfingerprinting)	9606(Homo sapiens 293 cells transformed with SV40 large T antigen)	9606(human-293t)	2
MI:0007(anti tag coimmunoprecipitation)	MI:0113(western blot)	9534(chlae-vero_e6 cells)	9534(chlae-vero_e6)	2
MI:0007(anti tag coimmunoprecipitation)	MI:0427(Identification by mass spectrometry)	9606(Homo sapiens hepatoma cell line established from a hepatocellular carcinoma)	9606(human-huh7)	2
MI:0030(cross-linking study)	MI:0817(molecular weight estimation by silver staining)	9534(chlae-vero_e6 cells)	9534(chlae-vero_e6)	2
MI:0030(cross-linking study)	MI:0818(molecular weight estimation by coomasie staining)	83333(Escherichia coli (strain K12))	83333(ecoli)	2
MI:0040(electron microscopy)	MI:0113(western blot)	-1(In vitro)	-1(in vitro)	2
MI:0071(molecular sieving)	MI:0113(western blot)	-1(In vitro)	-1(in vitro)	2
MI:0071(molecular sieving)	MI:0396(predetermined participant)	562(Escherichia coli)	562(ecolx)	2
MI:0096(pull down)	MI:0705(anti tag western blot)	9606(Homo sapiens 293 cells transformed with SV40 large T antigen)	9606(human-293t)	2
MI:0096(pull down)	MI:0815(confirmation by molecular weight)	MI:0705(anti tag western blot)	MI:0396(predetermined participant)	2
MI:0096(pull down)	MI:0816(molecular weight estimation by staining)	-1(In vitro)	-1(in vitro)	2
MI:0276(blue native page)	MI:0818(molecular weight estimation by coomasie staining)	-1(In vitro)	-1(in vitro)	2
MI:0400(affinity technology)	MI:0705(anti tag western blot)	-1(In vitro)	-1(in vitro)	2
MI:0416(fluorescence microscopy)	MI:0866(tag visualisation)	9534(Chlorocebus (Cercopithecus) aethiops kidney cells)	9534(chlae-vero)	2
MI:0435(protease assay)	MI:0113(western blot)	-1(In vitro)	-1(in vitro)	2
MI:0515(methyltransferase assay)	MI:0427(Identification by mass spectrometry)	-1(In vitro)	-1(in vitro)	2
MI:0515(methyltransferase assay)	MI:0833(autoradiography)	-1(In vitro)	-1(in vitro)	2
MI:0663(confocal microscopy)	MI:0422(immunostaining)	9606(Homo sapiens transformed primary embryonal kidney cells)	9606(human-293)	2
MI:0663(confocal microscopy)	MI:0422(immunostaining)	9606(Homo sapiens epitheloid cervix carcinoma cells)	9606(human-hela)	2
MI:0663(confocal microscopy)	MI:0867(tag visualisation by fluorescence)	9606(Homo sapiens epitheloid cervix carcinoma cells)	9606(human-hela)	2
MI:0663(confocal microscopy)	MI:1200(immunocytochemistry)	-1(In vitro)	-1(in vitro)	2
MI:0808(comigration in sds page)	MI:0816(molecular weight estimation by staining)	9606(Homo sapiens)	9606(human)	2
MI:0892(solid phase assay)	MI:0981(tag visualisation by peroxidase activity)	-1(In vitro)	-1(in vitro)	2
MI:0982(electrophoretic mobility-based method)	MI:0396(predetermined participant)	7108(Spodoptera frugiperda insect cells)	7108(spofr-sf_9)	2
MI:1017(rna immunoprecipitation)	MI:1196(quantitative reverse transcription pcr)	9606(Homo sapiens 293 cells transformed with SV40 large T antigen)	9606(human-293t)	2
MI:0004(affinity chromatography technology)	MI:0102(sequence tag identification)	-1(In vitro)	-1(in vitro)	1
MI:0004(affinity chromatography technology)	MI:0818(molecular weight estimation by coomasie staining)	-1(In vitro)	-1(in vitro)	1
MI:0006(anti bait coimmunoprecipitation)	MI:0078(nucleotide sequence identification)	-1(In vitro)	-1(in vitro)	1
MI:0006(anti bait coimmunoprecipitation)	MI:0102(sequence tag identification)	9534(chlae-vero_e6 cells)	9534(chlae-vero_e6)	1
MI:0006(anti bait coimmunoprecipitation)	MI:0113(western blot)	9534(Chlorocebus (Cercopithecus) aethiops kidney cells)	9534(chlae-vero)	1
MI:0006(anti bait coimmunoprecipitation)	MI:0113(western blot)	9606(Homo sapiens)	9606(human-hk2)	1
MI:0006(anti bait coimmunoprecipitation)	MI:0113(western blot)	9834(Porcine intestinal epithelial crypt cells)	9834(pig-iec)	1
MI:0006(anti bait coimmunoprecipitation)	MI:0427(Identification by mass spectrometry)	10090(Mus musculus heart [Cardiac	10090(mouse-heart)	1
MI:0006(anti bait coimmunoprecipitation)	MI:0427(Identification by mass spectrometry)	9606(Homo sapiens epitheloid cervix carcinoma cells)	9606(human-hela)	1
MI:0006(anti bait coimmunoprecipitation)	MI:0705(anti tag western blot)	9606(Homo sapiens 293 cells transformed with SV40 large T antigen)	9606(human-293t)	1
MI:0006(anti bait coimmunoprecipitation)	MI:0705(anti tag western blot)	9606(Homo sapiens hepatoma cell line established from a hepatocellular carcinoma)	9606(human-huh7)	1
MI:0006(anti bait coimmunoprecipitation)	MI:0705(anti tag western blot)	9606(Homo sapiens)	9606(human-jurkat)	1
MI:0006(anti bait coimmunoprecipitation)	MI:0816(molecular weight estimation by staining)	9606(Homo sapiens 293 cells transformed with SV40 large T antigen)	9606(human-293t)	1
MI:0006(anti bait coimmunoprecipitation)	MI:0833(autoradiography)	-1(In vitro)	-1(in vitro)	1
MI:0007(anti tag coimmunoprecipitation)	MI:0102(sequence tag identification)	9606(Human bronchial epithelial cell line BEAS-2B)	9606(human-beas_2b)	1
MI:0007(anti tag coimmunoprecipitation)	MI:0113(western blot)	-1(In vitro)	-1(in vitro)	1
MI:0007(anti tag coimmunoprecipitation)	MI:0705(anti tag western blot)	-1(In vitro)	-1(in vitro)	1
MI:0007(anti tag coimmunoprecipitation)	MI:0705(anti tag western blot)	9534(Chlorocebus aethiops COS-1 cells)	9534(chlae-cos_1)	1
MI:0007(anti tag coimmunoprecipitation)	MI:0705(anti tag western blot)	9606(Homo sapiens Caucasian lung carcinoma cell line)	9606(human-a_549)	1
MI:0007(anti tag coimmunoprecipitation)	MI:0705(anti tag western blot)	9606(Homo sapiens)	9606(human)	1
MI:0007(anti tag coimmunoprecipitation)	MI:0833(autoradiography)	-1(in vitro)	MI:0396(predetermined participant)	1
MI:0012(bioluminescence resonance energy transfer)	MI:0705(anti tag western blot)	9606(Homo sapiens 293 cells transformed with SV40 large T antigen)	9606(human-293t)	1
MI:0012(bioluminescence resonance energy transfer)	MI:0867(tag visualisation by fluorescence)	9606(Homo sapiens 293 cells transformed with SV40 large T antigen)	9606(human-293t)	1
MI:0016(circular dichroism)	MI:0396(predetermined participant)	-1(In vitro)	-1(in vitro)	1
MI:0019(coimmunoprecipitation)	MI:0113(western blot)	9534(chlae-vero_e6 cells)	9534(chlae-vero_e6)	1
MI:0019(coimmunoprecipitation)	MI:0113(western blot)	9823(Swine testicular cell line (ST cells))	9823(pig-ST)	1
MI:0019(coimmunoprecipitation)	MI:0421(identification by antibody)	9534(Chlorocebus aethiops MA-104 kidney epithelial cells)	9534(chlae-ma104)	1
MI:0019(coimmunoprecipitation)	MI:0421(identification by antibody)	9534(chlae-vero_e6 cells)	9534(chlae-vero_e6)	1
MI:0019(coimmunoprecipitation)	MI:0661(experimental participant identification)	9606(Homo sapiens)	9606(human)	1
MI:0020(transmission electron microscopy)	MI:0396(predetermined participant)	-1(In vitro)	-1(in vitro)	1
MI:0020(transmission electron microscopy)	MI:0396(predetermined participant)	9606(Homo sapiens)	9606(human)	1
MI:0027(cosedimentation)	MI:0396(predetermined participant)	-1(In vitro)	-1(in vitro)	1
MI:0029(cosedimentation through density gradient)	MI:0113(western blot)	-1(In vitro)	-1(in vitro)	1
MI:0029(cosedimentation through density gradient)	MI:0705(anti tag western blot)	7108(Spodoptera frugiperda insect cells)	7108(spofr-sf_9)	1
MI:0030(cross-linking study)	MI:0113(western blot)	9606(Homo sapiens 293 cells transformed with SV40 large T antigen)	9606(human-293t)	1
MI:0038(dynamic light scattering)	MI:0396(predetermined participant)	-1(In vitro)	-1(in vitro)	1
MI:0040(electron microscopy)	MI:0421(identification by antibody)	9534(chlae-vero_e6 cells)	9534(chlae-vero_e6)	1
MI:0040(electron microscopy)	MI:1200(immunocytochemistry)	9606(Homo sapiens transformed primary embryonal kidney cells)	9606(human-293)	1
MI:0045(experimental interaction detection)	MI:0078(nucleotide sequence identification)	-1(In vitro)	-1(in vitro)	1
MI:0047(far western blotting)	MI:0113(western blot)	-1(In vitro)	-1(in vitro)	1
MI:0047(far western blotting)	MI:0705(anti tag western blot)	-1(In vitro)	-1(in vitro)	1
MI:0051(fluorescence technology)	MI:0083(peptide synthesis)	-1(In vitro)	-1(in vitro)	1
MI:0055(fluorescent resonance energy transfer)	MI:0396(predetermined participant)	9606(Homo sapiens)	9606(human)	1
MI:0055(fluorescent resonance energy transfer)	MI:0867(tag visualisation by fluorescence)	9534(Chlorocebus aethiops COS-1 cells)	9534(chlae-cos_1)	1
MI:0067(light scattering)	MI:0396(predetermined participant)	-1(In vitro)	-1(in vitro)	1
MI:0067(light scattering)	MI:0396(predetermined participant)	7227(Drosophila melanogaster (Fruit fly))	7227(drome)	1
MI:0071(molecular sieving)	MI:0396(predetermined participant)	7227(Drosophila melanogaster (Fruit fly))	7227(drome)	1
MI:0071(molecular sieving)	MI:0396(predetermined participant)	9606(Homo sapiens HEK293F cell line)	9606(human-293f)	1
MI:0071(molecular sieving)	MI:0396(predetermined participant)	9606(Homo sapiens)	9606(human)	1
MI:0071(molecular sieving)	MI:0816(molecular weight estimation by staining)	9606(Homo sapiens HEK293F cell line)	9606(human-293f)	1
MI:0071(molecular sieving)	MI:0818(molecular weight estimation by coomasie staining)	-1(In vitro)	-1(in vitro)	1
MI:0077(nuclear magnetic resonance)	MI:0396(predetermined participant)	-1(In vitro)	-1(in vitro)	1
MI:0096(pull down)	MI:0032(de novo protein sequencing by mass spectrometry)	-1(In vitro)	-1(in vitro)	1
MI:0096(pull down)	MI:0078(nucleotide sequence identification)	-1(In vitro)	-1(in vitro)	1
MI:0096(pull down)	MI:0113(western blot)	83333(Escherichia coli (strain K12))	83333(ecoli)	1
MI:0096(pull down)	MI:0113(western blot)	9606(Homo sapiens 293 cells transformed with SV40 large T antigen)	9606(human-293t)	1
MI:0096(pull down)	MI:0396(predetermined participant)	-1(in vitro)	MI:0113(western blot)	1
MI:0096(pull down)	MI:0396(predetermined participant)	9606(human-293t)	MI:0113(western blot)	1
MI:0096(pull down)	MI:0661(experimental participant identification)	-1(In vitro)	-1(in vitro)	1
MI:0096(pull down)	MI:0661(experimental participant identification)	9606(Homo sapiens 293 cells transformed with SV40 large T antigen)	9606(human-293t)	1
MI:0096(pull down)	MI:0815(confirmation by molecular weight)	-1(In vitro)	-1(in vitro)	1
MI:0096(pull down)	MI:0818(molecular weight estimation by coomasie staining)	-1(In vitro)	-1(in vitro)	1
MI:0096(pull down)	MI:0818(molecular weight estimation by coomasie staining)	83333(Escherichia coli (strain K12))	83333(ecoli)	1
MI:0107(surface plasmon resonance)	MI:0078(nucleotide sequence identification)	-1(In vitro)	-1(in vitro)	1
MI:0114(x-ray crystallography)	MI:0396(predetermined participant)	9606(Homo sapiens)	9606(human)	1
MI:0397(two hybrid array)	MI:0396(predetermined participant)	559292(Saccharomyces cerevisiae)	559292(yeast)	1
MI:0402(chromatin immunoprecipitation assay)	MI:0088(primer specific pcr)	9606(Homo sapiens)	9606(human-jurkat)	1
MI:0410(3D electron microscopy)	MI:0396(predetermined participant)	7227(Drosophila melanogaster (Fruit fly))	7227(drome)	1
MI:0410(3D electron microscopy)	MI:0396(predetermined participant)	9606(Homo sapiens HEK293F cell line)	9606(human-293f)	1
MI:0410(3D electron microscopy)	MI:0396(predetermined participant)	9606(Homo sapiens)	9606(human)	1
MI:0410(3D electron microscopy)	MI:0661(experimental participant identification)	9606(Homo sapiens HEK293F cell line)	9606(human-293f)	1
MI:0410(3D electron microscopy)	MI:2287(identification by structure determination)	9606(Homo sapiens HEK293F cell line)	9606(human-293f)	1
MI:0411(enzyme linked immunosorbent assay)	MI:0078(nucleotide sequence identification)	-1(In vitro)	-1(in vitro)	1
MI:0412(electrophoretic mobility supershift assay)	MI:0705(anti tag western blot)	-1(In vitro)	-1(in vitro)	1
MI:0416(fluorescence microscopy)	MI:0707(anti tag immunostaining)	9534(Chlorocebus aethiops COS-1 cells)	9534(chlae-cos_1)	1
MI:0416(fluorescence microscopy)	MI:0707(anti tag immunostaining)	9534(Chlorocebus (Cercopithecus) aethiops kidney cells)	9534(chlae-vero)	1
MI:0416(fluorescence microscopy)	MI:0707(anti tag immunostaining)	9606(Homo sapiens HT-29 caucasian women with colon adenocarcinoma)	9606(human-ht_29)	1
MI:0416(fluorescence microscopy)	MI:0707(anti tag immunostaining)	9615(Canis familiaris (dog) kidney epithelial cells)	9615(canlf-mdck)	1
MI:0438(rna three hybrid)	MI:0396(predetermined participant)	4932(Saccharomyces cerevisiae (Baker's yeast))	4932(yeasx)	1
MI:0663(confocal microscopy)	MI:0422(immunostaining)	9534(chlae-vero_e6 cells)	9534(chlae-vero_e6)	1
MI:0663(confocal microscopy)	MI:0422(immunostaining)	9606(Homo sapiens hepatoma cell line established from a hepatocellular carcinoma)	9606(human-huh7)	1
MI:0663(confocal microscopy)	MI:0422(immunostaining)	9606(Homo sapiens myeloid leukemia cells.)	9606(human-k_562)	1
MI:0663(confocal microscopy)	MI:0422(immunostaining)	9834(Porcine intestinal epithelial crypt cells)	9834(pig-iec)	1
MI:0663(confocal microscopy)	MI:0707(anti tag immunostaining)	9534(chlae-vero_e6 cells)	9534(chlae-vero_e6)	1
MI:0663(confocal microscopy)	MI:0707(anti tag immunostaining)	9606(Homo sapiens epitheloid cervix carcinoma cells)	9606(human-hela)	1
MI:0663(confocal microscopy)	MI:0867(tag visualisation by fluorescence)	9534(chlae-vero_e6 cells)	9534(chlae-vero_e6)	1
MI:0663(confocal microscopy)	MI:0867(tag visualisation by fluorescence)	9606(Homo sapiens 293 cells transformed with SV40 large T antigen)	9606(human-293t)	1
MI:0663(confocal microscopy)	MI:1200(immunocytochemistry)	9606(Homo sapiens Caucasian lung carcinoma cell line)	9606(human-a_549)	1
MI:0663(confocal microscopy)	MI:1200(immunocytochemistry)	9606(Homo sapiens)	9606(human-hk2)	1
MI:0663(confocal microscopy)	MI:1200(immunocytochemistry)	9823(Swine testicular cell line (ST cells))	9823(pig-ST)	1
MI:0663(confocal microscopy)	MI:1201(anti-tag immunocytochemistry)	9606(Homo sapiens 293 cells transformed with SV40 large T antigen)	9606(human-293t)	1
MI:0663(confocal microscopy)	MI:1201(anti-tag immunocytochemistry)	9606(Homo sapiens normal diploid fibroblasts (HDF0)	9606(human-fibroblast)	1
MI:0728(gal4 vp16 complementation)	MI:0396(predetermined participant)	9534(Chlorocebus (Cercopithecus) aethiops kidney cells)	9534(chlae-vero)	1
MI:0728(gal4 vp16 complementation)	MI:0396(predetermined participant)	9606(Homo sapiens Caucasian lung carcinoma cell line)	9606(human-a_549)	1
MI:0728(gal4 vp16 complementation)	MI:0396(predetermined participant)	9606(Homo sapiens hepatoma cell line established from a hepatocellular carcinoma)	9606(human-huh7)	1
MI:0808(comigration in sds page)	MI:0113(western blot)	9606(Homo sapiens 293 cells transformed with SV40 large T antigen)	9606(human-293t)	1
MI:0808(comigration in sds page)	MI:0818(molecular weight estimation by coomasie staining)	9606(Homo sapiens)	9606(human)	1
MI:0809(bimolecular fluorescence complementation)	MI:0867(tag visualisation by fluorescence)	9534(Chlorocebus (Cercopithecus) aethiops kidney cells)	9534(chlae-vero)	1
MI:0809(bimolecular fluorescence complementation)	MI:0867(tag visualisation by fluorescence)	9606(Homo sapiens transformed primary embryonal kidney cells)	9606(human-293)	1
MI:0809(bimolecular fluorescence complementation)	MI:0867(tag visualisation by fluorescence)	9606(human-293)	MI:0396(predetermined participant)	1
MI:0813(proximity ligation assay)	MI:0421(identification by antibody)	9606(Homo sapiens 293 cells transformed with SV40 large T antigen)	9606(human-293t)	1
MI:0920(ribonuclease assay)	MI:0396(predetermined participant)	-1(In vitro)	-1(in vitro)	1
MI:0944(mass spectrometry study of hydrogen/deuterium exchange)	MI:0396(predetermined participant)	-1(In vitro)	-1(in vitro)	1
MI:1017(rna immunoprecipitation)	MI:1194(reverse transcription pcr)	9606(Homo sapiens 293 cells transformed with SV40 large T antigen)	9606(human-293t)	1
MI:1017(rna immunoprecipitation)	MI:1196(quantitative reverse transcription pcr)	9606(HCT-8 Human ileocecal adenocarcinoma)	9606(human-hct-8)	1
MI:1034(nuclease assay)	MI:0821(molecular weight estimation by autoradiography)	-1(In vitro)	-1(in vitro)	1
MI:2213(Super-resolution microscopy)	MI:1200(immunocytochemistry)	9606(Homo sapiens Caucasian lung carcinoma cell line)	9606(human-a_549)	1
MI:2285(miRNA interference luciferase reporter assay)	MI:1220(tag visualisation by luciferase assay)	9606(Homo sapiens 293 cells transformed with SV40 large T antigen)	9606(human-293t)	1
MI:2338(electron tomography)	MI:2287(identification by structure determination)	-1(In vitro)	-1(in vitro)	1

## Sheet: ST.1C
PMID/DOI*	IMEX ID	experimental binaries**	unique interactions***	throughput
doi:10.1101/2020.06.17.156455	IM-28109	1874	1836	high-throughput			* DOIs are used for preprints, PMIDs for peer-reviewed publications
doi:10.1101/2020.03.31.019216	IM-27901	685	645	high-throughput			** Sum of binary interaction evidence plus spoke-expanded non-binary interactions.
32353859	IM-27814	359	332	high-throughput			*** Unique molecule pairs found per publication
26382858	IM-26480	209	191	high-throughput
24550280	IM-25074	157	126	high-throughput
22046132	IM-27830	129	91	high-throughput
17520018	IM-27836	127	65	high-throughput
18255185	IM-27844	92	42	low-throughput
25720483	IM-27904	38	38	low-throughput
23481256	IM-27961	47	33	low-throughput
19640993	IM-27895	27	22	low-throughput
25732088	IM-27897	24	18	low-throughput
32272481	IM-27859	26	15	low-throughput
20959514	IM-27921	28	15	low-throughput
24109243	IM-27929	19	13	low-throughput
26055715	IM-27970	17	12	low-throughput
11815627	IM-27840	12	9	low-throughput
32511412	IM-28012	13	8	low-throughput
25907116	IM-28094	10	8	low-throughput
19224332	IM-27843	9	7	low-throughput
32358203	IM-28027	40	7	low-throughput
32511383	IM-27944	11	7	low-throughput
27799534	IM-27932	17	7	low-throughput
doi:10.1101/2020.06.23.166900	IM-28129	9	7	low-throughput
15791205	IM-27882	41	6	low-throughput
17428862	IM-27845	6	6	low-throughput
17596301	IM-27922	17	6	low-throughput
32511404	IM-28016	14	6	low-throughput
30102747	IM-27813	46	5	low-throughput
32203189	IM-27821	65	5	low-throughput
20831383	IM-27833	13	5	low-throughput
21637813	IM-27883	11	5	low-throughput
10969042	IM-27837	8	5	low-throughput
32321856	IM-28034	13	5	low-throughput
18448518	IM-27864	15	5	low-throughput
22362731	IM-27972	10	5	low-throughput
30583231	IM-27937	8	5	low-throughput
29370303	IM-28059	13	5	low-throughput
23486063	IM-21086	18	4	low-throughput
31650956	IM-27809	4	4	low-throughput
29669833	IM-27940	9	4	low-throughput
14647384	IM-27824	6	4	low-throughput
16048439	IM-27829	6	4	low-throughput
16157265	IM-27827	8	4	low-throughput
20409569	IM-28038	11	4	low-throughput
32438371	IM-28023	30	4	low-throughput
16580632	IM-27925	6	4	low-throughput
25135833	IM-28095	8	4	low-throughput
22312431	IM-28026	7	4	low-throughput
28591694	IM-28064	19	4	low-throughput
23700447	IM-28052	55	3	low-throughput
24766657	IM-28122	47	3	low-throughput
32225175	IM-27817	61	3	low-throughput
32155444	IM-27846	64	3	low-throughput
32075877	IM-27946	64	3	low-throughput
doi:10.1101/2020.03.29.013490	IM-28032	32	3	low-throughput
32607506	IM-28142	32	3	low-throughput
15479853	IM-27894	5	3	low-throughput
20844028	IM-27826	11	3	low-throughput
31138817	IM-27879	14	3	low-throughput
16228002	IM-27971	12	3	low-throughput
14962394	IM-27958	9	3	low-throughput
26801988	IM-27825	6	3	low-throughput
32198291	IM-28015	8	3	low-throughput
19924243	IM-27876	3	3	low-throughput
18433331	IM-27856	6	3	low-throughput
18231581	IM-27857	8	3	low-throughput
30135128	IM-27938	5	3	low-throughput
20861307	IM-27978	15	3	low-throughput
19022466	IM-28011	11	3	low-throughput
20478047	IM-28084	5	3	low-throughput
25533531	IM-28101	8	3	low-throughput
26320399	IM-28126	5	3	low-throughput
15848177	IM-11103	44	2	low-throughput
15094372	IM-27913	43	2	low-throughput
16226257	IM-11111	8	2	low-throughput
16775348	IM-28049	6	2	low-throughput
23831647	IM-21830	7	2	low-throughput
26855426	IM-25366	4	2	low-throughput
31160783	IM-27499	2	2	low-throughput
32132184	IM-27823	32	2	low-throughput
32332765	IM-27945	60	2	low-throughput
32415260	IM-28009	60	2	low-throughput
doi:10.1101/2020.02.16.951723	IM-28025	60	2	low-throughput
32376634	IM-28056	60	2	low-throughput
18931070	IM-27881	34	2	low-throughput
22291007	IM-27865	35	2	low-throughput
29279395	IM-27867	9	2	low-throughput
29887526	IM-27822	10	2	low-throughput
27489282	IM-27828	5	2	low-throughput
20420403	IM-27989	5	2	low-throughput
doi:10.1101/2020.02.29.971093	IM-27838	3	2	low-throughput
17761676	IM-27880	6	2	low-throughput
15688292	IM-27927	5	2	low-throughput
32304108	IM-27884	2	2	low-throughput
32277040	IM-27888	27	2	low-throughput
32511376	IM-27900	6	2	low-throughput
28931677	IM-27920	5	2	low-throughput
doi:10.1101/2020.03.14.988345	IM-27934	6	2	low-throughput
29925659	IM-27942	6	2	low-throughput
16882730	IM-27959	2	2	low-throughput
17488094	IM-27994	8	2	low-throughput
31634494	IM-28043	2	2	low-throughput
22253733	IM-28066	7	2	low-throughput
19345973	IM-28118	2	2	low-throughput
30209168	IM-28125	4	2	low-throughput
16285739	IM-27914	42	1	low-throughput
15020242	IM-27957	42	1	low-throughput
17002283	IM-28035	42	1	low-throughput
17379242	IM-28045	42	1	low-throughput
16228284	IM-28113	42	1	low-throughput
16214138	IM-28050	42	1	low-throughput
15862300	IM-11133	3	1	low-throughput
16271890	IM-14229	3	1	low-throughput
23178926	IM-27962	19	1	low-throughput
16338414	IM-14234	4	1	low-throughput
16698550	IM-8426	10	1	low-throughput
16843897	IM-8448	1	1	low-throughput
16894145	IM-23797	1	1	low-throughput
18550812	IM-9382	3	1	low-throughput
19838190	IM-14322	1	1	low-throughput
19901337	IM-14877	3	1	low-throughput
26935699	IM-25362	2	1	low-throughput
32225176	IM-27816	29	1	low-throughput
26867007	IM-27820	2	1	low-throughput
25074927	IM-27941	6	1	low-throughput
31315999	IM-27835	1	1	low-throughput
16053703	IM-27926	9	1	low-throughput
15351485	IM-28013	9	1	low-throughput
32231345	IM-27873	4	1	low-throughput
21068237	IM-27839	3	1	low-throughput
17705188	IM-27853	1	1	low-throughput
17037517	IM-27855	12	1	low-throughput
16998888	IM-27866	12	1	low-throughput
15358143	IM-27974	4	1	low-throughput
28690868	IM-27885	1	1	low-throughput
17947532	IM-27899	5	1	low-throughput
32511359	IM-28010	7	1	low-throughput
17412287	IM-27905	1	1	low-throughput
28031370	IM-27967	6	1	low-throughput
25122212	IM-27969	4	1	low-throughput
18243139	IM-28008	4	1	low-throughput
doi:10.1101/2020.05.24.111823		3	1	low-throughput
32592996	IM-28149	2	1	low-throughput
17532020	IM-28037	5	1	low-throughput
28331093	IM-28074	1	1	low-throughput
22820404	IM-28065	2	1	low-throughput
20660183	IM-28068	1	1	low-throughput
28738245	IM-28086	3	1	low-throughput
22301153	IM-28130	3	1	low-throughput
18020948	IM-28150	1	1	low-throughput

## Sheet: ST.1D
id.a	id.b	Species.a	Species.b	taxid.a	taxid.b	Alias.a	Alias.b	molecule_type.a	molecule_type.b	pubs.info	pmids	pubs.imex.id	ints.ids	nr.underlying.edges	miscore
P0DTC2	P0DTC2	SARS-CoV-2	SARS-CoV-2	2697049	2697049	S	S	protein	protein	Walls et al. (2020)|Xia et al. (2020)|Wrapp et al. (2020)	32155444|32231345|32075877	IM-27846|IM-27873|IM-27946	intact:EBI-25495631|wwpdb:6vyb|wwpdb:6vxx|imex:IM-27846-5|emdb:EMD-21452|intact:EBI-25503580|wwpdb:6LXT|imex:IM-27873-1|intact:EBI-25590861|imex:IM-27946-1|wwpdb:6vsb|intact:EBI-25591137|imex:IM-27946-11	4	0.74		human
P0DTD1-PRO_0000449632	P0DTD1-PRO_0000449632	SARS-CoV-2	SARS-CoV-2	2697049	2697049	NendoU	NendoU	protein	protein	Kim. et al. (2020)	32304108	IM-27884	intact:EBI-25504928|imex:IM-27884-1|wwpdb:6vww|wwpdb:6w01	1	0.44		SARS-CoV
P0DTD1-PRO_0000449625	P0DTD1-PRO_0000449626	SARS-CoV-2	SARS-CoV-2	2697049	2697049	nsp7	nsp8	protein	protein	Gao et al. (2020)|Li et al. (2020)|Hillen et al. (2020)|Yin et al. (2020)	32277040|unassigned2359|32438371|32358203	IM-27888|IM-27901|IM-28023|IM-28027	intact:EBI-25506373|wwpdb:7btf|wwpdb:6M71|imex:IM-27888-1|intact:EBI-25510487|imex:IM-27888-3|intact:EBI-25508814|imex:IM-27901-21|intact:EBI-25619712|emdb:EMD-11007|wwpdb:6yyt|imex:IM-28023-1|intact:EBI-25620600|imex:IM-28023-3|intact:EBI-25620791|imex:IM-28023-5|intact:EBI-25622391|imex:IM-28027-1|wwpdb:7BV1|emdb:EMD-30209|intact:EBI-25622414|imex:IM-28027-3|emdb:EMD-30210|wwpdb:7BV2|intact:EBI…	16	0.87		SARS-CoV-2
P0DTD1-PRO_0000449625	P0DTD1-PRO_0000449629	SARS-CoV-2	SARS-CoV-2	2697049	2697049	nsp7	RdRP	protein	protein	Gao et al. (2020)|Hillen et al. (2020)|Yin et al. (2020)	32277040|32438371|32358203	IM-27888|IM-28023|IM-28027	intact:EBI-25506373|wwpdb:7btf|wwpdb:6M71|imex:IM-27888-1|intact:EBI-25619712|emdb:EMD-11007|wwpdb:6yyt|imex:IM-28023-1|intact:EBI-25620600|imex:IM-28023-3|intact:EBI-25620791|imex:IM-28023-5|intact:EBI-25622391|imex:IM-28027-1|wwpdb:7BV1|emdb:EMD-30209|intact:EBI-25622414|imex:IM-28027-3|emdb:EMD-30210|wwpdb:7BV2|intact:EBI-25622508|imex:IM-28027-5|intact:EBI-25622568|imex:IM-28027-7|intact:EBI-…	11	0.82		small molecule
P0DTD1-PRO_0000449628	P0DTD1-PRO_0000449633	SARS-CoV-2	SARS-CoV-2	2697049	2697049	nsp10	2′-O-MTase	protein	protein	Rosas-Lemus et al. (2020)|Li et al. (2020)|Viswanathan et al. (2020)	32511376|unassigned2359|32511383	IM-27900|IM-27901|IM-27944	intact:EBI-25508047|imex:IM-27900-1|wwpdb:6w61|wwpdb:6w4h|intact:EBI-25508830|imex:IM-27901-63|intact:EBI-25589802|wwpdb:6wks|imex:IM-27944-1|intact:EBI-25634975|imex:IM-27944-4	4	0.76		RNA
P0DTD1-PRO_0000449620	P0DTD1-PRO_0000449632	SARS-CoV-2	SARS-CoV-2	2697049	2697049	nsp2	NendoU	protein	protein	Li et al. (2020)	unassigned2359	IM-27901	intact:EBI-25508754|imex:IM-27901-1	1	0.37		other coronaviruses
P0DTD1-PRO_0000449619	P0DTD8	SARS-CoV-2	SARS-CoV-2	2697049	2697049	nsp1	ns7b_sars2	protein	protein	Li et al. (2020)	unassigned2359	IM-27901	intact:EBI-25508759|imex:IM-27901-81	1	0.37
P0DTD1-PRO_0000449625	P0DTD8	SARS-CoV-2	SARS-CoV-2	2697049	2697049	nsp7	ns7b_sars2	protein	protein	Li et al. (2020)	unassigned2359	IM-27901	intact:EBI-25508766|imex:IM-27901-3	1	0.37
P0DTC9	P0DTD1-PRO_0000449622	SARS-CoV-2	SARS-CoV-2	2697049	2697049	N	nsp4	protein	protein	Li et al. (2020)	unassigned2359	IM-27901	intact:EBI-25508806|imex:IM-27901-41	1	0.37
P0DTC3	P0DTD1-PRO_0000449622	SARS-CoV-2	SARS-CoV-2	2697049	2697049	ap3a_sars2	nsp4	protein	protein	Li et al. (2020)	unassigned2359	IM-27901	intact:EBI-25508810|imex:IM-27901-83	1	0.37
P0DTD1-PRO_0000449626	P0DTD1-PRO_0000449629	SARS-CoV-2	SARS-CoV-2	2697049	2697049	nsp8	RdRP	protein	protein	Li et al. (2020)	unassigned2359	IM-27901	intact:EBI-25508818|imex:IM-27901-43|intact:EBI-25508881|imex:IM-27901-67	2	0.51
P0DTD1-PRO_0000449625	P0DTD1-PRO_0000449627	SARS-CoV-2	SARS-CoV-2	2697049	2697049	nsp7	nsp9	protein	protein	Li et al. (2020)	unassigned2359	IM-27901	intact:EBI-25508822|imex:IM-27901-61	1	0.37
P0DTD1-PRO_0000449628	P0DTD1-PRO_0000449631	SARS-CoV-2	SARS-CoV-2	2697049	2697049	nsp10	ExoN	protein	protein	Li et al. (2020)	unassigned2359	IM-27901	intact:EBI-25508826|imex:IM-27901-5	1	0.37
P0DTC6	P0DTD1-PRO_0000449631	SARS-CoV-2	SARS-CoV-2	2697049	2697049	ns6_sars2	ExoN	protein	protein	Li et al. (2020)	unassigned2359	IM-27901	intact:EBI-25508834|imex:IM-27901-23	1	0.37
P0DTC4	P0DTC4	SARS-CoV-2	SARS-CoV-2	2697049	2697049	E	E	protein	protein	Li et al. (2020)	unassigned2359	IM-27901	intact:EBI-25508838|imex:IM-27901-65	1	0.37
P0DTC4	P0DTC9	SARS-CoV-2	SARS-CoV-2	2697049	2697049	E	N	protein	protein	Li et al. (2020)	unassigned2359	IM-27901	intact:EBI-25508843|imex:IM-27901-7	1	0.37
P0DTC3	P0DTC4	SARS-CoV-2	SARS-CoV-2	2697049	2697049	ap3a_sars2	E	protein	protein	Li et al. (2020)	unassigned2359	IM-27901	intact:EBI-25508847|imex:IM-27901-9	1	0.37
P0DTC4	P0DTD2	SARS-CoV-2	SARS-CoV-2	2697049	2697049	E	orf9b_sars2	protein	protein	Li et al. (2020)	unassigned2359	IM-27901	intact:EBI-25508851|imex:IM-27901-25	1	0.37
P0DTC9	P0DTC9	SARS-CoV-2	SARS-CoV-2	2697049	2697049	N	N	protein	protein	Li et al. (2020)|Ye et al. (2020)	unassigned2359|32511359	IM-27901|IM-28010	intact:EBI-25508855|imex:IM-27901-85|intact:EBI-25617171|wwpdb:6wzo|imex:IM-28010-1|intact:EBI-25617174|wwpdb:6wzq|imex:IM-28010-3|intact:EBI-25617294|imex:IM-28010-5|intact:EBI-25617301|imex:IM-28010-7|intact:EBI-25617310|imex:IM-28010-9|intact:EBI-25617381|imex:IM-28010-11	7	0.7
P0DTC7	P0DTD1-PRO_0000449625	SARS-CoV-2	SARS-CoV-2	2697049	2697049	ns7a_sars2	nsp7	protein	protein	Li et al. (2020)	unassigned2359	IM-27901	intact:EBI-25508859|imex:IM-27901-27	1	0.37
P0DTC8	P0DTD1-PRO_0000449626	SARS-CoV-2	SARS-CoV-2	2697049	2697049	ns8_sars2	nsp8	protein	protein	Li et al. (2020)	unassigned2359	IM-27901	intact:EBI-25508863|imex:IM-27901-45	1	0.37
P0DTD2	P0DTD2	SARS-CoV-2	SARS-CoV-2	2697049	2697049	orf9b_sars2	orf9b_sars2	protein	protein	Li et al. (2020)	unassigned2359	IM-27901	intact:EBI-25508867|imex:IM-27901-47	1	0.37
P0DTD1-PRO_0000449623	P0DTD1-PRO_0000449623	SARS-CoV-2	SARS-CoV-2	2697049	2697049	3CLpro	3CLpro	protein	protein	Zhang et al. (2020)	32198291	IM-28015	intact:EBI-25619506|imex:IM-28015-1|wwpdb:6Y2E|intact:EBI-25619526|imex:IM-28015-7	2	0.56
P0DTD1-PRO_0000449625	P0DTD1-PRO_0000449625	SARS-CoV-2	SARS-CoV-2	2697049	2697049	nsp7	nsp7	protein	protein	Yin et al. (2020)	32358203	IM-28027	intact:EBI-25622391|imex:IM-28027-1|wwpdb:7BV1|emdb:EMD-30209|intact:EBI-25622414|imex:IM-28027-3|emdb:EMD-30210|wwpdb:7BV2|intact:EBI-25622670|imex:IM-28027-9	3	0.49
P0DTD1-PRO_0000449627	P0DTD1-PRO_0000449627	SARS-CoV-2	SARS-CoV-2	2697049	2697049	nsp9	nsp9	protein	protein	Littler et al. (2020)	32592996	IM-28149	intact:EBI-25634471|imex:IM-28149-1|wwpdb:6W9Q|intact:EBI-25634565|wwpdb:6WXD|imex:IM-28149-3	2	0.44
P0DTC2	P05132	SARS-CoV-2	mouse	2697049	10090	S	Prkaca	protein	protein	Ã–rd et al. (2020)	unassigned2497	IM-28129	intact:EBI-25684844|imex:IM-28129-7	1	0.44
P0DTC2	Q9BYF1	SARS-CoV-2	human	2697049	9606	S	ACE2	protein	protein	Wanbo et al. (2020)|Lan et al. (2020)|Shang et al. (2020)|Yan et al. (2020)|Walls et al. (2020)|Lei et al. (2020)|Wrapp et al. (2020)|Yi et al. (2020)|Sun et al. (2020)|Wang et al. (2020)|Amraie et al. (2020)	32203189|32225176|32225175|32132184|32155444|32332765|32075877|32415260|unassigned2454|unassigned2457|32376634|32607506	IM-27821|IM-27816|IM-27817|IM-27823|IM-27846|IM-27945|IM-27946|IM-28009|IM-28025|IM-28032|IM-28056|IM-28142	intact:EBI-25474816|imex:IM-27821-1|intact:EBI-25475195|imex:IM-27821-17|intact:EBI-25475088|imex:IM-27821-7|intact:EBI-25475174|imex:IM-27821-15|intact:EBI-25475360|imex:IM-27816-1|wwpdb:6m0j|intact:EBI-25475468|imex:IM-27816-3|intact:EBI-25498323|imex:IM-27816-4|intact:EBI-25475491|imex:IM-27817-1|intact:EBI-25496287|imex:IM-27817-4|intact:EBI-25496356|imex:IM-27817-6|intact:EBI-25475756|wwpdb:…	29	0.98
P0DTC4	Q8IWA5	SARS-CoV-2	human	2697049	9606	E	SLC44A2	protein	protein	Gordon et al. (2020)	32353859	IM-27814	intact:EBI-25490454|imex:IM-27814-21	1	0.35
P0DTC4	Q86VM9	SARS-CoV-2	human	2697049	9606	E	ZC3H18	protein	protein	Gordon et al. (2020)	32353859	IM-27814	intact:EBI-25490454|imex:IM-27814-21	1	0.35
P0DTC4	Q6UX04	SARS-CoV-2	human	2697049	9606	E	CWC27	protein	protein	Gordon et al. (2020)	32353859	IM-27814	intact:EBI-25490454|imex:IM-27814-21	1	0.35
P0DTC4	P25440	SARS-CoV-2	human	2697049	9606	E	BRD2	protein	protein	Gordon et al. (2020)	32353859	IM-27814	intact:EBI-25490454|imex:IM-27814-21	1	0.35
P0DTC9	Q9Y3U8	SARS-CoV-2	human	2697049	9606	N	RPL36	protein	protein	Gordon et al. (2020)	32353859	IM-27814	intact:EBI-25490574|imex:IM-27814-3	1	0.35
P0DTC9	Q9NW13	SARS-CoV-2	human	2697049	9606	N	RBM28	protein	protein	Gordon et al. (2020)	32353859	IM-27814	intact:EBI-25490574|imex:IM-27814-3	1	0.35
P0DTC9	Q9NR30	SARS-CoV-2	human	2697049	9606	N	DDX21	protein	protein	Gordon et al. (2020)	32353859	IM-27814	intact:EBI-25490574|imex:IM-27814-3	1	0.35
P0DTC9	Q9UN86	SARS-CoV-2	human	2697049	9606	N	G3BP2	protein	protein	Gordon et al. (2020)|Li et al. (2020)|Stukalov et al. (2020)	32353859|unassigned2359|unassigned2495	IM-27814|IM-27901|IM-28109	intact:EBI-25490574|imex:IM-27814-3|intact:EBI-25510103|imex:IM-27901-75|intact:EBI-25685982|imex:IM-28109-43	3	0.64
P0DTC9	Q9HCE1	SARS-CoV-2	human	2697049	9606	N	MOV10	protein	protein	Gordon et al. (2020)	32353859	IM-27814	intact:EBI-25490574|imex:IM-27814-3	1	0.35
P0DTC9	Q92900	SARS-CoV-2	human	2697049	9606	N	UPF1	protein	protein	Gordon et al. (2020)	32353859	IM-27814	intact:EBI-25490574|imex:IM-27814-3	1	0.35
P0DTC9	Q8TAD8	SARS-CoV-2	human	2697049	9606	N	SNIP1	protein	protein	Gordon et al. (2020)	32353859	IM-27814	intact:EBI-25490574|imex:IM-27814-3	1	0.35
P0DTC9	Q8NCA5	SARS-CoV-2	human	2697049	9606	N	FAM98A	protein	protein	Gordon et al. (2020)	32353859	IM-27814	intact:EBI-25490574|imex:IM-27814-3	1	0.35
P0DTC9	Q6PKG0	SARS-CoV-2	human	2697049	9606	N	LARP1	protein	protein	Gordon et al. (2020)	32353859	IM-27814	intact:EBI-25490574|imex:IM-27814-3	1	0.35
P0DTC9	Q13310	SARS-CoV-2	human	2697049	9606	N	PABPC4	protein	protein	Gordon et al. (2020)	32353859	IM-27814	intact:EBI-25490574|imex:IM-27814-3	1	0.35
P0DTC9	Q13283	SARS-CoV-2	human	2697049	9606	N	G3BP1	protein	protein	Gordon et al. (2020)|Li et al. (2020)|Stukalov et al. (2020)	32353859|unassigned2359|unassigned2495	IM-27814|IM-27901|IM-28109	intact:EBI-25490574|imex:IM-27814-3|intact:EBI-25510103|imex:IM-27901-75|intact:EBI-25685982|imex:IM-28109-43	3	0.64
P0DTC9	P67870	SARS-CoV-2	human	2697049	9606	N	CSNK2B	protein	protein	Gordon et al. (2020)	32353859	IM-27814	intact:EBI-25490574|imex:IM-27814-3	1	0.35
P0DTC9	P19784	SARS-CoV-2	human	2697049	9606	N	CSNK2A2	protein	protein	Gordon et al. (2020)	32353859	IM-27814	intact:EBI-25490574|imex:IM-27814-3	1	0.35
P0DTC9	P11940	SARS-CoV-2	human	2697049	9606	N	PABPC1	protein	protein	Gordon et al. (2020)	32353859	IM-27814	intact:EBI-25490574|imex:IM-27814-3	1	0.35
P0DTC2	Q9C0B5	SARS-CoV-2	human	2697049	9606	S	ZDHHC5	protein	protein	Gordon et al. (2020)|Stukalov et al. (2020)	32353859|unassigned2495	IM-27814|IM-28109	intact:EBI-25490625|imex:IM-27814-23|intact:EBI-25688046|imex:IM-28109-29	2	0.53
P0DTC2	Q7Z5G4	SARS-CoV-2	human	2697049	9606	S	GOLGA7	protein	protein	Gordon et al. (2020)|Stukalov et al. (2020)	32353859|unassigned2495	IM-27814|IM-28109	intact:EBI-25490625|imex:IM-27814-23|intact:EBI-25688046|imex:IM-28109-29	2	0.53
P0DTC5	Q9Y6E2	SARS-CoV-2	human	2697049	9606	vme1_sars2	BZW2	protein	protein	Gordon et al. (2020)	32353859	IM-27814	intact:EBI-25490478|imex:IM-27814-1	1	0.35
P0DTC5	Q9Y312	SARS-CoV-2	human	2697049	9606	vme1_sars2	AAR2	protein	protein	Gordon et al. (2020)	32353859	IM-27814	intact:EBI-25490478|imex:IM-27814-1	1	0.35
P0DTC5	Q9ULX6	SARS-CoV-2	human	2697049	9606	vme1_sars2	AKAP8L	protein	protein	Gordon et al. (2020)|Li et al. (2020)	32353859|unassigned2359	IM-27814|IM-27901	intact:EBI-25490478|imex:IM-27814-1|intact:EBI-25509990|imex:IM-27901-59	2	0.53
P0DTC5	Q9UDR5	SARS-CoV-2	human	2697049	9606	vme1_sars2	AASS	protein	protein	Gordon et al. (2020)	32353859	IM-27814	intact:EBI-25490478|imex:IM-27814-1	1	0.35
P0DTC5	Q9UBU6	SARS-CoV-2	human	2697049	9606	vme1_sars2	FAM8A1	protein	protein	Gordon et al. (2020)	32353859	IM-27814	intact:EBI-25490478|imex:IM-27814-1	1	0.35
P0DTC5	Q9NQC3	SARS-CoV-2	human	2697049	9606	vme1_sars2	RTN4	protein	protein	Gordon et al. (2020)|Stukalov et al. (2020)	32353859|unassigned2495	IM-27814|IM-28109	intact:EBI-25490478|imex:IM-27814-1|intact:EBI-25685699|imex:IM-28109-41	2	0.53
P0DTC5	Q9BW92	SARS-CoV-2	human	2697049	9606	vme1_sars2	TARS2	protein	protein	Gordon et al. (2020)	32353859	IM-27814	intact:EBI-25490478|imex:IM-27814-1	1	0.35
P0DTC5	Q9BSJ2	SARS-CoV-2	human	2697049	9606	vme1_sars2	TUBGCP2	protein	protein	Gordon et al. (2020)	32353859	IM-27814	intact:EBI-25490478|imex:IM-27814-1	1	0.35
P0DTC5	Q9BQT8	SARS-CoV-2	human	2697049	9606	vme1_sars2	SLC25A21	protein	protein	Gordon et al. (2020)	32353859	IM-27814	intact:EBI-25490478|imex:IM-27814-1	1	0.35
P0DTC5	Q96HW7	SARS-CoV-2	human	2697049	9606	vme1_sars2	INTS4	protein	protein	Gordon et al. (2020)|Stukalov et al. (2020)	32353859|unassigned2495	IM-27814|IM-28109	intact:EBI-25490478|imex:IM-27814-1|intact:EBI-25685699|imex:IM-28109-41	2	0.53
P0DTC5	Q96HR9	SARS-CoV-2	human	2697049	9606	vme1_sars2	REEP6	protein	protein	Gordon et al. (2020)	32353859	IM-27814	intact:EBI-25490478|imex:IM-27814-1	1	0.35
P0DTC5	Q96ER3	SARS-CoV-2	human	2697049	9606	vme1_sars2	SAAL1	protein	protein	Gordon et al. (2020)	32353859	IM-27814	intact:EBI-25490478|imex:IM-27814-1	1	0.35
P0DTC5	Q96D53	SARS-CoV-2	human	2697049	9606	vme1_sars2	COQ8B	protein	protein	Gordon et al. (2020)|Stukalov et al. (2020)	32353859|unassigned2495	IM-27814|IM-28109	intact:EBI-25490478|imex:IM-27814-1|intact:EBI-25685699|imex:IM-28109-41	2	0.53
P0DTC5	Q96CW5	SARS-CoV-2	human	2697049	9606	vme1_sars2	TUBGCP3	protein	protein	Gordon et al. (2020)	32353859	IM-27814	intact:EBI-25490478|imex:IM-27814-1	1	0.35
P0DTC5	Q8NEW0	SARS-CoV-2	human	2697049	9606	vme1_sars2	SLC30A7	protein	protein	Gordon et al. (2020)	32353859	IM-27814	intact:EBI-25490478|imex:IM-27814-1	1	0.35
P0DTC5	Q7L8L6	SARS-CoV-2	human	2697049	9606	vme1_sars2	FASTKD5	protein	protein	Gordon et al. (2020)	32353859	IM-27814	intact:EBI-25490478|imex:IM-27814-1	1	0.35
P0DTC5	Q6PML9	SARS-CoV-2	human	2697049	9606	vme1_sars2	SLC30A9	protein	protein	Gordon et al. (2020)	32353859	IM-27814	intact:EBI-25490478|imex:IM-27814-1	1	0.35
P0DTC5	Q5JRX3	SARS-CoV-2	human	2697049	9606	vme1_sars2	PITRM1	protein	protein	Gordon et al. (2020)|Stukalov et al. (2020)	32353859|unassigned2495	IM-27814|IM-28109	intact:EBI-25490478|imex:IM-27814-1|intact:EBI-25685699|imex:IM-28109-41	2	0.53
P0DTC5	Q4KMQ2	SARS-CoV-2	human	2697049	9606	vme1_sars2	ANO6	protein	protein	Gordon et al. (2020)	32353859	IM-27814	intact:EBI-25490478|imex:IM-27814-1	1	0.35
P0DTC5	Q10713	SARS-CoV-2	human	2697049	9606	vme1_sars2	PMPCA	protein	protein	Gordon et al. (2020)	32353859	IM-27814	intact:EBI-25490478|imex:IM-27814-1	1	0.35
P0DTC5	Q00765	SARS-CoV-2	human	2697049	9606	vme1_sars2	REEP5	protein	protein	Gordon et al. (2020)	32353859	IM-27814	intact:EBI-25490478|imex:IM-27814-1	1	0.35
P0DTC5	P48556	SARS-CoV-2	human	2697049	9606	vme1_sars2	PSMD8	protein	protein	Gordon et al. (2020)	32353859	IM-27814	intact:EBI-25490478|imex:IM-27814-1	1	0.35
P0DTC5	P38606	SARS-CoV-2	human	2697049	9606	vme1_sars2	ATP6V1A	protein	protein	Gordon et al. (2020)	32353859	IM-27814	intact:EBI-25490478|imex:IM-27814-1	1	0.35
P0DTC5	P38435	SARS-CoV-2	human	2697049	9606	vme1_sars2	GGCX	protein	protein	Gordon et al. (2020)	32353859	IM-27814	intact:EBI-25490478|imex:IM-27814-1	1	0.35
P0DTC5	P27105	SARS-CoV-2	human	2697049	9606	vme1_sars2	STOM	protein	protein	Gordon et al. (2020)	32353859	IM-27814	intact:EBI-25490478|imex:IM-27814-1	1	0.35
P0DTC5	P13804	SARS-CoV-2	human	2697049	9606	vme1_sars2	ETFA	protein	protein	Gordon et al. (2020)	32353859	IM-27814	intact:EBI-25490478|imex:IM-27814-1	1	0.35
P0DTC5	P11310	SARS-CoV-2	human	2697049	9606	vme1_sars2	ACADM	protein	protein	Gordon et al. (2020)	32353859	IM-27814	intact:EBI-25490478|imex:IM-27814-1	1	0.35
P0DTD1-PRO_0000449619	Q14181	SARS-CoV-2	human	2697049	9606	nsp1	POLA2	protein	protein	Gordon et al. (2020)	32353859	IM-27814	intact:EBI-25490637|imex:IM-27814-41	1	0.35
P0DTD1-PRO_0000449619	P49643	SARS-CoV-2	human	2697049	9606	nsp1	PRIM2	protein	protein	Gordon et al. (2020)	32353859	IM-27814	intact:EBI-25490637|imex:IM-27814-41	1	0.35
P0DTD1-PRO_0000449619	P49642	SARS-CoV-2	human	2697049	9606	nsp1	PRIM1	protein	protein	Gordon et al. (2020)	32353859	IM-27814	intact:EBI-25490637|imex:IM-27814-41	1	0.35
P0DTD1-PRO_0000449619	Q99959	SARS-CoV-2	human	2697049	9606	nsp1	PKP2	protein	protein	Gordon et al. (2020)	32353859	IM-27814	intact:EBI-25490637|imex:IM-27814-41	1	0.35
P0DTD1-PRO_0000449619	Q8NBJ5	SARS-CoV-2	human	2697049	9606	nsp1	COLGALT1	protein	protein	Gordon et al. (2020)	32353859	IM-27814	intact:EBI-25490637|imex:IM-27814-41	1	0.35
P0DTD1-PRO_0000449628	Q9HAV7	SARS-CoV-2	human	2697049	9606	nsp10	GRPEL1	protein	protein	Gordon et al. (2020)	32353859	IM-27814	intact:EBI-25490661|imex:IM-27814-25	1	0.35
P0DTD1-PRO_0000449628	Q96CW1	SARS-CoV-2	human	2697049	9606	nsp10	AP2M1	protein	protein	Gordon et al. (2020)	32353859	IM-27814	intact:EBI-25490661|imex:IM-27814-25	1	0.35
P0DTD1-PRO_0000449628	Q969X5	SARS-CoV-2	human	2697049	9606	nsp10	ERGIC1	protein	protein	Gordon et al. (2020)	32353859	IM-27814	intact:EBI-25490661|imex:IM-27814-25	1	0.35
P0DTD1-PRO_0000449628	P55789	SARS-CoV-2	human	2697049	9606	nsp10	GFER	protein	protein	Gordon et al. (2020)	32353859	IM-27814	intact:EBI-25490661|imex:IM-27814-25	1	0.35
P0DTD1-PRO_0000449629	Q9HAU0	SARS-CoV-2	human	2697049	9606	RdRP	PLEKHA5	protein	protein	Gordon et al. (2020)	32353859	IM-27814	intact:EBI-25490691|imex:IM-27814-7	1	0.35
P0DTD1-PRO_0000449629	Q9H2H8	SARS-CoV-2	human	2697049	9606	RdRP	PPIL3	protein	protein	Gordon et al. (2020)	32353859	IM-27814	intact:EBI-25490691|imex:IM-27814-7	1	0.35
P0DTD1-PRO_0000449629	Q99081	SARS-CoV-2	human	2697049	9606	RdRP	TCF12	protein	protein	Gordon et al. (2020)	32353859	IM-27814	intact:EBI-25490691|imex:IM-27814-7	1	0.35
P0DTD1-PRO_0000449629	Q96IZ5	SARS-CoV-2	human	2697049	9606	RdRP	RBM41	protein	protein	Gordon et al. (2020)	32353859	IM-27814	intact:EBI-25490691|imex:IM-27814-7	1	0.35
P0DTD1-PRO_0000449629	Q92615	SARS-CoV-2	human	2697049	9606	RdRP	LARP4B	protein	protein	Gordon et al. (2020)	32353859	IM-27814	intact:EBI-25490691|imex:IM-27814-7	1	0.35
P0DTD1-PRO_0000449629	Q8IWR0	SARS-CoV-2	human	2697049	9606	RdRP	ZC3H7A	protein	protein	Gordon et al. (2020)	32353859	IM-27814	intact:EBI-25490691|imex:IM-27814-7	1	0.35
P0DTD1-PRO_0000449629	Q70EL1	SARS-CoV-2	human	2697049	9606	RdRP	USP54	protein	protein	Gordon et al. (2020)	32353859	IM-27814	intact:EBI-25490691|imex:IM-27814-7	1	0.35
P0DTD1-PRO_0000449629	Q6UUV7	SARS-CoV-2	human	2697049	9606	RdRP	CRTC3	protein	protein	Gordon et al. (2020)	32353859	IM-27814	intact:EBI-25490691|imex:IM-27814-7	1	0.35
P0DTD1-PRO_0000449629	Q5VUA4	SARS-CoV-2	human	2697049	9606	RdRP	ZNF318	protein	protein	Gordon et al. (2020)	32353859	IM-27814	intact:EBI-25490691|imex:IM-27814-7	1	0.35
P0DTD1-PRO_0000449629	Q5T6F2	SARS-CoV-2	human	2697049	9606	RdRP	UBAP2	protein	protein	Gordon et al. (2020)	32353859	IM-27814	intact:EBI-25490691|imex:IM-27814-7	1	0.35
P0DTD1-PRO_0000449629	Q5JSZ5	SARS-CoV-2	human	2697049	9606	RdRP	PRRC2B	protein	protein	Gordon et al. (2020)	32353859	IM-27814	intact:EBI-25490691|imex:IM-27814-7	1	0.35
P0DTD1-PRO_0000449629	Q5EBL8	SARS-CoV-2	human	2697049	9606	RdRP	PDZD11	protein	protein	Gordon et al. (2020)	32353859	IM-27814	intact:EBI-25490691|imex:IM-27814-7	1	0.35
P0DTD1-PRO_0000449629	Q2T9J0	SARS-CoV-2	human	2697049	9606	RdRP	TYSND1	protein	protein	Gordon et al. (2020)	32353859	IM-27814	intact:EBI-25490691|imex:IM-27814-7	1	0.35
P0DTD1-PRO_0000449629	Q14157	SARS-CoV-2	human	2697049	9606	RdRP	UBAP2L	protein	protein	Gordon et al. (2020)	32353859	IM-27814	intact:EBI-25490691|imex:IM-27814-7	1	0.35
P0DTD1-PRO_0000449629	Q13546	SARS-CoV-2	human	2697049	9606	RdRP	RIPK1	protein	protein	Gordon et al. (2020)	32353859	IM-27814	intact:EBI-25490691|imex:IM-27814-7	1	0.35
P0DTD1-PRO_0000449630	P17612	SARS-CoV-2	human	2697049	9606	Hel	PRKACA	protein	protein	Gordon et al. (2020)	32353859	IM-27814	intact:EBI-25490757|imex:IM-27814-9	1	0.35
P0DTD1-PRO_0000449630	Q9Y2I6	SARS-CoV-2	human	2697049	9606	Hel	NINL	protein	protein	Gordon et al. (2020)	32353859	IM-27814	intact:EBI-25490757|imex:IM-27814-9	1	0.35
P0DTD1-PRO_0000449630	Q9UJC3	SARS-CoV-2	human	2697049	9606	Hel	HOOK1	protein	protein	Gordon et al. (2020)	32353859	IM-27814	intact:EBI-25490757|imex:IM-27814-9	1	0.35
P0DTD1-PRO_0000449630	Q9UHD2	SARS-CoV-2	human	2697049	9606	Hel	TBK1	protein	protein	Gordon et al. (2020)	32353859	IM-27814	intact:EBI-25490757|imex:IM-27814-9	1	0.35
P0DTD1-PRO_0000449630	Q9BV73	SARS-CoV-2	human	2697049	9606	Hel	CEP250	protein	protein	Gordon et al. (2020)	32353859	IM-27814	intact:EBI-25490757|imex:IM-27814-9	1	0.35
P0DTD1-PRO_0000449630	Q9BV19	SARS-CoV-2	human	2697049	9606	Hel	C1orf50	protein	protein	Gordon et al. (2020)	32353859	IM-27814	intact:EBI-25490757|imex:IM-27814-9	1	0.35
P0DTD1-PRO_0000449630	Q9BQS8	SARS-CoV-2	human	2697049	9606	Hel	FYCO1	protein	protein	Gordon et al. (2020)	32353859	IM-27814	intact:EBI-25490757|imex:IM-27814-9	1	0.35
P0DTD1-PRO_0000449630	Q9BQQ3	SARS-CoV-2	human	2697049	9606	Hel	GORASP1	protein	protein	Gordon et al. (2020)	32353859	IM-27814	intact:EBI-25490757|imex:IM-27814-9	1	0.35
P0DTD1-PRO_0000449630	Q99996	SARS-CoV-2	human	2697049	9606	Hel	AKAP9	protein	protein	Gordon et al. (2020)	32353859	IM-27814	intact:EBI-25490757|imex:IM-27814-9	1	0.35
P0DTD1-PRO_0000449630	Q96SN8	SARS-CoV-2	human	2697049	9606	Hel	CDK5RAP2	protein	protein	Gordon et al. (2020)	32353859	IM-27814	intact:EBI-25490757|imex:IM-27814-9	1	0.35
P0DTD1-PRO_0000449630	Q96N16	SARS-CoV-2	human	2697049	9606	Hel	JAKMIP1	protein	protein	Gordon et al. (2020)	32353859	IM-27814	intact:EBI-25490757|imex:IM-27814-9	1	0.35
P0DTD1-PRO_0000449630	Q96CN9	SARS-CoV-2	human	2697049	9606	Hel	GCC1	protein	protein	Gordon et al. (2020)	32353859	IM-27814	intact:EBI-25490757|imex:IM-27814-9	1	0.35
P0DTD1-PRO_0000449630	Q92995	SARS-CoV-2	human	2697049	9606	Hel	USP13	protein	protein	Gordon et al. (2020)	32353859	IM-27814	intact:EBI-25490757|imex:IM-27814-9	1	0.35
P0DTD1-PRO_0000449630	Q8TD10	SARS-CoV-2	human	2697049	9606	Hel	MIPOL1	protein	protein	Gordon et al. (2020)	32353859	IM-27814	intact:EBI-25490757|imex:IM-27814-9	1	0.35
P0DTD1-PRO_0000449630	Q8N8E3	SARS-CoV-2	human	2697049	9606	Hel	CEP112	protein	protein	Gordon et al. (2020)	32353859	IM-27814	intact:EBI-25490757|imex:IM-27814-9	1	0.35
P0DTD1-PRO_0000449630	Q8N4C6	SARS-CoV-2	human	2697049	9606	Hel	NIN	protein	protein	Gordon et al. (2020)	32353859	IM-27814	intact:EBI-25490757|imex:IM-27814-9	1	0.35
P0DTD1-PRO_0000449630	Q8N3C7	SARS-CoV-2	human	2697049	9606	Hel	CLIP4	protein	protein	Gordon et al. (2020)	32353859	IM-27814	intact:EBI-25490757|imex:IM-27814-9	1	0.35
P0DTD1-PRO_0000449630	Q8IWJ2	SARS-CoV-2	human	2697049	9606	Hel	GCC2	protein	protein	Gordon et al. (2020)	32353859	IM-27814	intact:EBI-25490757|imex:IM-27814-9	1	0.35
P0DTD1-PRO_0000449630	Q8IUD2	SARS-CoV-2	human	2697049	9606	Hel	ERC1	protein	protein	Gordon et al. (2020)	32353859	IM-27814	intact:EBI-25490757|imex:IM-27814-9	1	0.35
P0DTD1-PRO_0000449630	Q7Z7A1	SARS-CoV-2	human	2697049	9606	Hel	CNTRL	protein	protein	Gordon et al. (2020)	32353859	IM-27814	intact:EBI-25490757|imex:IM-27814-9	1	0.35
P0DTD1-PRO_0000449630	Q76N32	SARS-CoV-2	human	2697049	9606	Hel	CEP68	protein	protein	Gordon et al. (2020)	32353859	IM-27814	intact:EBI-25490757|imex:IM-27814-9	1	0.35
P0DTD1-PRO_0000449630	Q66GS9	SARS-CoV-2	human	2697049	9606	Hel	CEP135	protein	protein	Gordon et al. (2020)	32353859	IM-27814	intact:EBI-25490757|imex:IM-27814-9	1	0.35
P0DTD1-PRO_0000449630	Q5VU43	SARS-CoV-2	human	2697049	9606	Hel	PDE4DIP	protein	protein	Gordon et al. (2020)	32353859	IM-27814	intact:EBI-25490757|imex:IM-27814-9	1	0.35
P0DTD1-PRO_0000449630	Q5VT06	SARS-CoV-2	human	2697049	9606	Hel	CEP350	protein	protein	Gordon et al. (2020)	32353859	IM-27814	intact:EBI-25490757|imex:IM-27814-9	1	0.35
P0DTD1-PRO_0000449630	Q4V328	SARS-CoV-2	human	2697049	9606	Hel	GRIPAP1	protein	protein	Gordon et al. (2020)	32353859	IM-27814	intact:EBI-25490757|imex:IM-27814-9	1	0.35
P0DTD1-PRO_0000449630	Q14789	SARS-CoV-2	human	2697049	9606	Hel	GOLGB1	protein	protein	Gordon et al. (2020)	32353859	IM-27814	intact:EBI-25490757|imex:IM-27814-9	1	0.35
P0DTD1-PRO_0000449630	Q08379	SARS-CoV-2	human	2697049	9606	Hel	GOLGA2	protein	protein	Gordon et al. (2020)	32353859	IM-27814	intact:EBI-25490757|imex:IM-27814-9	1	0.35
P0DTD1-PRO_0000449630	Q08378	SARS-CoV-2	human	2697049	9606	Hel	GOLGA3	protein	protein	Gordon et al. (2020)	32353859	IM-27814	intact:EBI-25490757|imex:IM-27814-9	1	0.35
P0DTD1-PRO_0000449630	Q08117	SARS-CoV-2	human	2697049	9606	Hel	TLE5	protein	protein	Gordon et al. (2020)	32353859	IM-27814	intact:EBI-25490757|imex:IM-27814-9	1	0.35
P0DTD1-PRO_0000449630	Q04726	SARS-CoV-2	human	2697049	9606	Hel	TLE3	protein	protein	Gordon et al. (2020)	32353859	IM-27814	intact:EBI-25490757|imex:IM-27814-9	1	0.35
P0DTD1-PRO_0000449630	Q04724	SARS-CoV-2	human	2697049	9606	Hel	TLE1	protein	protein	Gordon et al. (2020)	32353859	IM-27814	intact:EBI-25490757|imex:IM-27814-9	1	0.35
P0DTD1-PRO_0000449630	P49454	SARS-CoV-2	human	2697049	9606	Hel	CENPF	protein	protein	Gordon et al. (2020)	32353859	IM-27814	intact:EBI-25490757|imex:IM-27814-9	1	0.35
P0DTD1-PRO_0000449630	P35241	SARS-CoV-2	human	2697049	9606	Hel	RDX	protein	protein	Gordon et al. (2020)	32353859	IM-27814	intact:EBI-25490757|imex:IM-27814-9	1	0.35
P0DTD1-PRO_0000449630	P31323	SARS-CoV-2	human	2697049	9606	Hel	PRKAR2B	protein	protein	Gordon et al. (2020)	32353859	IM-27814	intact:EBI-25490757|imex:IM-27814-9	1	0.35
P0DTD1-PRO_0000449630	P13861	SARS-CoV-2	human	2697049	9606	Hel	PRKAR2A	protein	protein	Gordon et al. (2020)	32353859	IM-27814	intact:EBI-25490757|imex:IM-27814-9	1	0.35
P0DTD1-PRO_0000449631	Q9NXA8	SARS-CoV-2	human	2697049	9606	ExoN	SIRT5	protein	protein	Gordon et al. (2020)	32353859	IM-27814	intact:EBI-25490883|imex:IM-27814-27	1	0.35
P0DTD1-PRO_0000449631	P12268	SARS-CoV-2	human	2697049	9606	ExoN	IMPDH2	protein	protein	Gordon et al. (2020)	32353859	IM-27814	intact:EBI-25490883|imex:IM-27814-27	1	0.35
P0DTD1-PRO_0000449623	Q9NXH9	SARS-CoV-2	human	2697049	9606	3CLpro	TRMT1	protein	protein	Gordon et al. (2020)	32353859	IM-27814	intact:EBI-25490979|imex:IM-27814-31	1	0.35
P0DTD1-PRO_0000449624	Q9H7F0	SARS-CoV-2	human	2697049	9606	nsp6	ATP13A3	protein	protein	Gordon et al. (2020)|Stukalov et al. (2020)	32353859|unassigned2495	IM-27814|IM-28109	intact:EBI-25490993|imex:IM-27814-45|intact:EBI-25686067|imex:IM-28109-47	2	0.53
P0DTD1-PRO_0000449624	Q99720	SARS-CoV-2	human	2697049	9606	nsp6	SIGMAR1	protein	protein	Gordon et al. (2020)|Stukalov et al. (2020)	32353859|unassigned2495	IM-27814|IM-28109	intact:EBI-25490993|imex:IM-27814-45|intact:EBI-25686067|imex:IM-28109-47	2	0.53
P0DTD1-PRO_0000449624	Q15904	SARS-CoV-2	human	2697049	9606	nsp6	ATP6AP1	protein	protein	Gordon et al. (2020)|Stukalov et al. (2020)	32353859|unassigned2495	IM-27814|IM-28109	intact:EBI-25490993|imex:IM-27814-45|intact:EBI-25686067|imex:IM-28109-47	2	0.53
P0DTD1-PRO_0000449623	Q92769	SARS-CoV-2	human	2697049	9606	3CLpro	HDAC2	protein	protein	Gordon et al. (2020)	32353859	IM-27814	intact:EBI-25490970|imex:IM-27814-13	1	0.4
P0DTD1-PRO_0000449625	Q8WVC6	SARS-CoV-2	human	2697049	9606	nsp7	DCAKD	protein	protein	Gordon et al. (2020)	32353859	IM-27814	intact:EBI-25491011|imex:IM-27814-15	1	0.35
P0DTD1-PRO_0000449625	Q9NP72	SARS-CoV-2	human	2697049	9606	nsp7	RAB18	protein	protein	Gordon et al. (2020)	32353859	IM-27814	intact:EBI-25491011|imex:IM-27814-15	1	0.35
P0DTD1-PRO_0000449625	Q9H7Z7	SARS-CoV-2	human	2697049	9606	nsp7	PTGES2	protein	protein	Gordon et al. (2020)	32353859	IM-27814	intact:EBI-25491011|imex:IM-27814-15	1	0.35
P0DTD1-PRO_0000449625	Q9BQE4	SARS-CoV-2	human	2697049	9606	nsp7	SELENOS	protein	protein	Gordon et al. (2020)	32353859	IM-27814	intact:EBI-25491011|imex:IM-27814-15	1	0.35
P0DTD1-PRO_0000449625	Q96DA6	SARS-CoV-2	human	2697049	9606	nsp7	DNAJC19	protein	protein	Gordon et al. (2020)	32353859	IM-27814	intact:EBI-25491011|imex:IM-27814-15	1	0.35
P0DTD1-PRO_0000449625	Q96A26	SARS-CoV-2	human	2697049	9606	nsp7	FAM162A	protein	protein	Gordon et al. (2020)	32353859	IM-27814	intact:EBI-25491011|imex:IM-27814-15	1	0.35
P0DTD1-PRO_0000449625	Q8WUY8	SARS-CoV-2	human	2697049	9606	nsp7	NAT14	protein	protein	Gordon et al. (2020)	32353859	IM-27814	intact:EBI-25491011|imex:IM-27814-15	1	0.35
P0DTD1-PRO_0000449625	Q8WTV0	SARS-CoV-2	human	2697049	9606	nsp7	SCARB1	protein	protein	Gordon et al. (2020)	32353859	IM-27814	intact:EBI-25491011|imex:IM-27814-15	1	0.35
P0DTD1-PRO_0000449625	Q8NBX0	SARS-CoV-2	human	2697049	9606	nsp7	SCCPDH	protein	protein	Gordon et al. (2020)	32353859	IM-27814	intact:EBI-25491011|imex:IM-27814-15	1	0.35
P0DTD1-PRO_0000449625	Q8N183	SARS-CoV-2	human	2697049	9606	nsp7	NDUFAF2	protein	protein	Gordon et al. (2020)	32353859	IM-27814	intact:EBI-25491011|imex:IM-27814-15	1	0.35
P0DTD1-PRO_0000449625	Q7LGA3	SARS-CoV-2	human	2697049	9606	nsp7	HS2ST1	protein	protein	Gordon et al. (2020)	32353859	IM-27814	intact:EBI-25491011|imex:IM-27814-15	1	0.35
P0DTD1-PRO_0000449625	Q6ZRP7	SARS-CoV-2	human	2697049	9606	nsp7	QSOX2	protein	protein	Gordon et al. (2020)	32353859	IM-27814	intact:EBI-25491011|imex:IM-27814-15	1	0.35
P0DTD1-PRO_0000449625	Q5VT66	SARS-CoV-2	human	2697049	9606	nsp7	MTARC1	protein	protein	Gordon et al. (2020)	32353859	IM-27814	intact:EBI-25491011|imex:IM-27814-15	1	0.35
P0DTD1-PRO_0000449625	Q5JTV8	SARS-CoV-2	human	2697049	9606	nsp7	TOR1AIP1	protein	protein	Gordon et al. (2020)	32353859	IM-27814	intact:EBI-25491011|imex:IM-27814-15	1	0.35
P0DTD1-PRO_0000449625	Q13724	SARS-CoV-2	human	2697049	9606	nsp7	MOGS	protein	protein	Gordon et al. (2020)	32353859	IM-27814	intact:EBI-25491011|imex:IM-27814-15	1	0.35
P0DTD1-PRO_0000449625	Q12907	SARS-CoV-2	human	2697049	9606	nsp7	LMAN2	protein	protein	Gordon et al. (2020)	32353859	IM-27814	intact:EBI-25491011|imex:IM-27814-15	1	0.35
P0DTD1-PRO_0000449625	P63218	SARS-CoV-2	human	2697049	9606	nsp7	GNG5	protein	protein	Gordon et al. (2020)	32353859	IM-27814	intact:EBI-25491011|imex:IM-27814-15	1	0.35
P0DTD1-PRO_0000449625	P62873	SARS-CoV-2	human	2697049	9606	nsp7	GNB1	protein	protein	Gordon et al. (2020)	32353859	IM-27814	intact:EBI-25491011|imex:IM-27814-15	1	0.35
P0DTD1-PRO_0000449625	P62820	SARS-CoV-2	human	2697049	9606	nsp7	RAB1A	protein	protein	Gordon et al. (2020)	32353859	IM-27814	intact:EBI-25491011|imex:IM-27814-15	1	0.35
P0DTD1-PRO_0000449625	P61586	SARS-CoV-2	human	2697049	9606	nsp7	RHOA	protein	protein	Gordon et al. (2020)	32353859	IM-27814	intact:EBI-25491011|imex:IM-27814-15	1	0.35
P0DTD1-PRO_0000449625	P61106	SARS-CoV-2	human	2697049	9606	nsp7	RAB14	protein	protein	Gordon et al. (2020)	32353859	IM-27814	intact:EBI-25491011|imex:IM-27814-15	1	0.35
P0DTD1-PRO_0000449625	P61026	SARS-CoV-2	human	2697049	9606	nsp7	RAB10	protein	protein	Gordon et al. (2020)	32353859	IM-27814	intact:EBI-25491011|imex:IM-27814-15	1	0.35
P0DTD1-PRO_0000449625	P61019	SARS-CoV-2	human	2697049	9606	nsp7	RAB2A	protein	protein	Gordon et al. (2020)	32353859	IM-27814	intact:EBI-25491011|imex:IM-27814-15	1	0.35
P0DTD1-PRO_0000449625	P61006	SARS-CoV-2	human	2697049	9606	nsp7	RAB8A	protein	protein	Gordon et al. (2020)	32353859	IM-27814	intact:EBI-25491011|imex:IM-27814-15	1	0.35
P0DTD1-PRO_0000449625	P51149	SARS-CoV-2	human	2697049	9606	nsp7	RAB7A	protein	protein	Gordon et al. (2020)	32353859	IM-27814	intact:EBI-25491011|imex:IM-27814-15	1	0.35
P0DTD1-PRO_0000449625	P51148	SARS-CoV-2	human	2697049	9606	nsp7	RAB5C	protein	protein	Gordon et al. (2020)	32353859	IM-27814	intact:EBI-25491011|imex:IM-27814-15	1	0.35
P0DTD1-PRO_0000449625	P21964	SARS-CoV-2	human	2697049	9606	nsp7	COMT	protein	protein	Gordon et al. (2020)	32353859	IM-27814	intact:EBI-25491011|imex:IM-27814-15	1	0.35
P0DTD1-PRO_0000449625	P11233	SARS-CoV-2	human	2697049	9606	nsp7	RALA	protein	protein	Gordon et al. (2020)	32353859	IM-27814	intact:EBI-25491011|imex:IM-27814-15	1	0.35
P0DTD1-PRO_0000449632	Q9H4P4	SARS-CoV-2	human	2697049	9606	NendoU	RNF41	protein	protein	Gordon et al. (2020)	32353859	IM-27814	intact:EBI-25490898|imex:IM-27814-11	1	0.35
P0DTD1-PRO_0000449632	P62330	SARS-CoV-2	human	2697049	9606	NendoU	ARF6	protein	protein	Gordon et al. (2020)	32353859	IM-27814	intact:EBI-25490898|imex:IM-27814-11	1	0.35
P0DTD1-PRO_0000449632	P61970	SARS-CoV-2	human	2697049	9606	NendoU	NUTF2	protein	protein	Gordon et al. (2020)	32353859	IM-27814	intact:EBI-25490898|imex:IM-27814-11	1	0.35
P0DTD1-PRO_0000449620	Q6Y7W6	SARS-CoV-2	human	2697049	9606	nsp2	GIGYF2	protein	protein	Gordon et al. (2020)	32353859	IM-27814	intact:EBI-25490913|imex:IM-27814-43	1	0.35
P0DTD1-PRO_0000449620	Q5T1M5	SARS-CoV-2	human	2697049	9606	nsp2	FKBP15	protein	protein	Gordon et al. (2020)	32353859	IM-27814	intact:EBI-25490913|imex:IM-27814-43	1	0.35
P0DTD1-PRO_0000449620	Q2M389	SARS-CoV-2	human	2697049	9606	nsp2	WASHC4	protein	protein	Gordon et al. (2020)	32353859	IM-27814	intact:EBI-25490913|imex:IM-27814-43	1	0.35
P0DTD1-PRO_0000449620	P52306	SARS-CoV-2	human	2697049	9606	nsp2	RAP1GDS1	protein	protein	Gordon et al. (2020)	32353859	IM-27814	intact:EBI-25490913|imex:IM-27814-43	1	0.35
P0DTD1-PRO_0000449620	P16435	SARS-CoV-2	human	2697049	9606	nsp2	POR	protein	protein	Gordon et al. (2020)	32353859	IM-27814	intact:EBI-25490913|imex:IM-27814-43	1	0.35
P0DTD1-PRO_0000449622	Q9Y5J7	SARS-CoV-2	human	2697049	9606	nsp4	TIMM9	protein	protein	Gordon et al. (2020)	32353859	IM-27814	intact:EBI-25490940|imex:IM-27814-29	1	0.35
P0DTD1-PRO_0000449622	Q9Y5J6	SARS-CoV-2	human	2697049	9606	nsp4	TIMM10B	protein	protein	Gordon et al. (2020)	32353859	IM-27814	intact:EBI-25490940|imex:IM-27814-29	1	0.35
P0DTD1-PRO_0000449622	Q9NVH1	SARS-CoV-2	human	2697049	9606	nsp4	DNAJC11	protein	protein	Gordon et al. (2020)	32353859	IM-27814	intact:EBI-25490940|imex:IM-27814-29	1	0.35
P0DTD1-PRO_0000449622	Q9BSF4	SARS-CoV-2	human	2697049	9606	nsp4	TIMM29	protein	protein	Gordon et al. (2020)	32353859	IM-27814	intact:EBI-25490940|imex:IM-27814-29	1	0.35
P0DTD1-PRO_0000449622	Q8TEM1	SARS-CoV-2	human	2697049	9606	nsp4	NUP210	protein	protein	Gordon et al. (2020)	32353859	IM-27814	intact:EBI-25490940|imex:IM-27814-29	1	0.35
P0DTD1-PRO_0000449622	Q2TAA5	SARS-CoV-2	human	2697049	9606	nsp4	ALG11	protein	protein	Gordon et al. (2020)	32353859	IM-27814	intact:EBI-25490940|imex:IM-27814-29	1	0.35
P0DTD1-PRO_0000449622	P62072	SARS-CoV-2	human	2697049	9606	nsp4	TIMM10	protein	protein	Gordon et al. (2020)	32353859	IM-27814	intact:EBI-25490940|imex:IM-27814-29	1	0.35
P0DTD1-PRO_0000449622	P14735	SARS-CoV-2	human	2697049	9606	nsp4	IDE	protein	protein	Gordon et al. (2020)	32353859	IM-27814	intact:EBI-25490940|imex:IM-27814-29	1	0.35
EBI-25475912	Q9UJZ1	SARS-CoV-2	human	2697049	9606	orf3b_wcpv	STOML2	protein	protein	Gordon et al. (2020)	32353859	IM-27814	intact:EBI-25491308|imex:IM-27814-49	1	0.4
P0DTC6	Q9NZJ7	SARS-CoV-2	human	2697049	9606	ns6_sars2	MTCH1	protein	protein	Gordon et al. (2020)	32353859	IM-27814	intact:EBI-25491317|imex:IM-27814-35	1	0.35
P0DTC6	P78406	SARS-CoV-2	human	2697049	9606	ns6_sars2	RAE1	protein	protein	Gordon et al. (2020)|Li et al. (2020)	32353859|unassigned2359	IM-27814|IM-27901	intact:EBI-25491317|imex:IM-27814-35|intact:EBI-25510158|imex:IM-27901-37	2	0.53
P0DTC6	P52948	SARS-CoV-2	human	2697049	9606	ns6_sars2	NUP98	protein	protein	Gordon et al. (2020)	32353859	IM-27814	intact:EBI-25491317|imex:IM-27814-35	1	0.35
P0DTC3	Q9Y673	SARS-CoV-2	human	2697049	9606	ap3a_sars2	ALG5	protein	protein	Gordon et al. (2020)	32353859	IM-27814	intact:EBI-25491278|imex:IM-27814-19	1	0.35
P0DTC3	Q9UH99	SARS-CoV-2	human	2697049	9606	ap3a_sars2	SUN2	protein	protein	Gordon et al. (2020)	32353859	IM-27814	intact:EBI-25491278|imex:IM-27814-19	1	0.35
P0DTC3	Q9H270	SARS-CoV-2	human	2697049	9606	ap3a_sars2	VPS11	protein	protein	Gordon et al. (2020)|Stukalov et al. (2020)	32353859|unassigned2495	IM-27814|IM-28109	intact:EBI-25491278|imex:IM-27814-19|intact:EBI-25686340|imex:IM-28109-51	2	0.53
P0DTC3	Q96S66	SARS-CoV-2	human	2697049	9606	ap3a_sars2	CLCC1	protein	protein	Gordon et al. (2020)|Stukalov et al. (2020)	32353859|unassigned2495	IM-27814|IM-28109	intact:EBI-25491278|imex:IM-27814-19|intact:EBI-25686340|imex:IM-28109-51	2	0.53
P0DTC3	Q96JC1	SARS-CoV-2	human	2697049	9606	ap3a_sars2	VPS39	protein	protein	Gordon et al. (2020)|Stukalov et al. (2020)	32353859|unassigned2495	IM-27814|IM-28109	intact:EBI-25491278|imex:IM-27814-19|intact:EBI-25686340|imex:IM-28109-51	2	0.53
P0DTC3	Q8N6S5	SARS-CoV-2	human	2697049	9606	ap3a_sars2	ARL6IP6	protein	protein	Gordon et al. (2020)	32353859	IM-27814	intact:EBI-25491278|imex:IM-27814-19	1	0.35
P0DTC3	Q8IWR1	SARS-CoV-2	human	2697049	9606	ap3a_sars2	TRIM59	protein	protein	Gordon et al. (2020)	32353859	IM-27814	intact:EBI-25491278|imex:IM-27814-19	1	0.35
A0A663DJA2	Q9C0D3	SARS-CoV-2	human	2697049	9606	ORF10	ZYG11B	protein	protein	Gordon et al. (2020)	32353859	IM-27814	intact:EBI-25491245|imex:IM-27814-17	1	0.35
A0A663DJA2	Q15370	SARS-CoV-2	human	2697049	9606	ORF10	ELOB	protein	protein	Gordon et al. (2020)	32353859	IM-27814	intact:EBI-25491245|imex:IM-27814-17	1	0.35
A0A663DJA2	Q15369	SARS-CoV-2	human	2697049	9606	ORF10	ELOC	protein	protein	Gordon et al. (2020)	32353859	IM-27814	intact:EBI-25491245|imex:IM-27814-17	1	0.35
A0A663DJA2	P62877	SARS-CoV-2	human	2697049	9606	ORF10	RBX1	protein	protein	Gordon et al. (2020)	32353859	IM-27814	intact:EBI-25491245|imex:IM-27814-17	1	0.35
A0A663DJA2	Q9Y5J9	SARS-CoV-2	human	2697049	9606	ORF10	TIMM8B	protein	protein	Gordon et al. (2020)	32353859	IM-27814	intact:EBI-25491245|imex:IM-27814-17	1	0.35
A0A663DJA2	Q9BU02	SARS-CoV-2	human	2697049	9606	ORF10	THTPA	protein	protein	Gordon et al. (2020)	32353859	IM-27814	intact:EBI-25491245|imex:IM-27814-17	1	0.35
A0A663DJA2	Q3KQU3	SARS-CoV-2	human	2697049	9606	ORF10	MAP7D1	protein	protein	Gordon et al. (2020)	32353859	IM-27814	intact:EBI-25491245|imex:IM-27814-17	1	0.35
A0A663DJA2	Q13617	SARS-CoV-2	human	2697049	9606	ORF10	CUL2	protein	protein	Gordon et al. (2020)	32353859	IM-27814	intact:EBI-25491245|imex:IM-27814-17	1	0.35
A0A663DJA2	P50897	SARS-CoV-2	human	2697049	9606	ORF10	PPT1	protein	protein	Gordon et al. (2020)	32353859	IM-27814	intact:EBI-25491245|imex:IM-27814-17	1	0.35
P0DTD1-PRO_0000449626	Q9HD40	SARS-CoV-2	human	2697049	9606	nsp8	SEPSECS	protein	protein	Gordon et al. (2020)	32353859	IM-27814	intact:EBI-25491113|imex:IM-27814-33	1	0.35
P0DTD1-PRO_0000449626	Q9BSC4	SARS-CoV-2	human	2697049	9606	nsp8	NOL10	protein	protein	Gordon et al. (2020)	32353859	IM-27814	intact:EBI-25491113|imex:IM-27814-33	1	0.35
P0DTD1-PRO_0000449626	Q92552	SARS-CoV-2	human	2697049	9606	nsp8	MRPS27	protein	protein	Gordon et al. (2020)	32353859	IM-27814	intact:EBI-25491113|imex:IM-27814-33	1	0.35
P0DTD1-PRO_0000449626	Q13868	SARS-CoV-2	human	2697049	9606	nsp8	EXOSC2	protein	protein	Gordon et al. (2020)	32353859	IM-27814	intact:EBI-25491113|imex:IM-27814-33	1	0.35
P0DTD1-PRO_0000449626	P82675	SARS-CoV-2	human	2697049	9606	nsp8	MRPS5	protein	protein	Gordon et al. (2020)	32353859	IM-27814	intact:EBI-25491113|imex:IM-27814-33	1	0.35
P0DTD1-PRO_0000449626	Q9Y399	SARS-CoV-2	human	2697049	9606	nsp8	MRPS2	protein	protein	Gordon et al. (2020)	32353859	IM-27814	intact:EBI-25491113|imex:IM-27814-33	1	0.35
P0DTD1-PRO_0000449626	Q9ULT8	SARS-CoV-2	human	2697049	9606	nsp8	HECTD1	protein	protein	Gordon et al. (2020)	32353859	IM-27814	intact:EBI-25491113|imex:IM-27814-33	1	0.35
P0DTD1-PRO_0000449626	Q9NY61	SARS-CoV-2	human	2697049	9606	nsp8	AATF	protein	protein	Gordon et al. (2020)	32353859	IM-27814	intact:EBI-25491113|imex:IM-27814-33	1	0.35
P0DTD1-PRO_0000449626	Q9NQT5	SARS-CoV-2	human	2697049	9606	nsp8	EXOSC3	protein	protein	Gordon et al. (2020)	32353859	IM-27814	intact:EBI-25491113|imex:IM-27814-33	1	0.35
P0DTD1-PRO_0000449626	Q9NQT4	SARS-CoV-2	human	2697049	9606	nsp8	EXOSC5	protein	protein	Gordon et al. (2020)	32353859	IM-27814	intact:EBI-25491113|imex:IM-27814-33	1	0.35
P0DTD1-PRO_0000449626	Q9H6F5	SARS-CoV-2	human	2697049	9606	nsp8	CCDC86	protein	protein	Gordon et al. (2020)	32353859	IM-27814	intact:EBI-25491113|imex:IM-27814-33	1	0.35
P0DTD1-PRO_0000449626	Q96I59	SARS-CoV-2	human	2697049	9606	nsp8	NARS2	protein	protein	Gordon et al. (2020)	32353859	IM-27814	intact:EBI-25491113|imex:IM-27814-33	1	0.35
P0DTD1-PRO_0000449626	Q96B26	SARS-CoV-2	human	2697049	9606	nsp8	EXOSC8	protein	protein	Gordon et al. (2020)	32353859	IM-27814	intact:EBI-25491113|imex:IM-27814-33	1	0.35
P0DTD1-PRO_0000449626	Q8NEJ9	SARS-CoV-2	human	2697049	9606	nsp8	NGDN	protein	protein	Gordon et al. (2020)	32353859	IM-27814	intact:EBI-25491113|imex:IM-27814-33	1	0.35
P0DTD1-PRO_0000449626	Q7L2J0	SARS-CoV-2	human	2697049	9606	nsp8	MEPCE	protein	protein	Gordon et al. (2020)	32353859	IM-27814	intact:EBI-25491113|imex:IM-27814-33	1	0.35
P0DTD1-PRO_0000449626	Q4G0J3	SARS-CoV-2	human	2697049	9606	nsp8	LARP7	protein	protein	Gordon et al. (2020)	32353859	IM-27814	intact:EBI-25491113|imex:IM-27814-33	1	0.35
P0DTD1-PRO_0000449626	Q13206	SARS-CoV-2	human	2697049	9606	nsp8	DDX10	protein	protein	Gordon et al. (2020)	32353859	IM-27814	intact:EBI-25491113|imex:IM-27814-33	1	0.35
P0DTD1-PRO_0000449626	P82663	SARS-CoV-2	human	2697049	9606	nsp8	MRPS25	protein	protein	Gordon et al. (2020)	32353859	IM-27814	intact:EBI-25491113|imex:IM-27814-33	1	0.35
P0DTD1-PRO_0000449626	P61011	SARS-CoV-2	human	2697049	9606	nsp8	SRP54	protein	protein	Gordon et al. (2020)	32353859	IM-27814	intact:EBI-25491113|imex:IM-27814-33	1	0.35
P0DTD1-PRO_0000449627	P35556	SARS-CoV-2	human	2697049	9606	nsp9	FBN2	protein	protein	Gordon et al. (2020)	32353859	IM-27814	intact:EBI-25491191|imex:IM-27814-47	1	0.35
P0DTD1-PRO_0000449627	Q9UBX5	SARS-CoV-2	human	2697049	9606	nsp9	FBLN5	protein	protein	Gordon et al. (2020)	32353859	IM-27814	intact:EBI-25491191|imex:IM-27814-47	1	0.35
P0DTD1-PRO_0000449627	Q9NZL9	SARS-CoV-2	human	2697049	9606	nsp9	MAT2B	protein	protein	Gordon et al. (2020)	32353859	IM-27814	intact:EBI-25491191|imex:IM-27814-47	1	0.35
P0DTD1-PRO_0000449627	Q9BVL2	SARS-CoV-2	human	2697049	9606	nsp9	NUP58	protein	protein	Gordon et al. (2020)	32353859	IM-27814	intact:EBI-25491191|imex:IM-27814-47	1	0.35
P0DTD1-PRO_0000449627	Q99567	SARS-CoV-2	human	2697049	9606	nsp9	NUP88	protein	protein	Gordon et al. (2020)	32353859	IM-27814	intact:EBI-25491191|imex:IM-27814-47	1	0.35
P0DTD1-PRO_0000449627	Q96F45	SARS-CoV-2	human	2697049	9606	nsp9	ZNF503	protein	protein	Gordon et al. (2020)	32353859	IM-27814	intact:EBI-25491191|imex:IM-27814-47	1	0.35
P0DTD1-PRO_0000449627	Q8TD19	SARS-CoV-2	human	2697049	9606	nsp9	NEK9	protein	protein	Gordon et al. (2020)|Stukalov et al. (2020)	32353859|unassigned2495	IM-27814|IM-28109	intact:EBI-25491191|imex:IM-27814-47|intact:EBI-25686251|imex:IM-28109-25	2	0.53
P0DTD1-PRO_0000449627	Q8N0X7	SARS-CoV-2	human	2697049	9606	nsp9	SPART	protein	protein	Gordon et al. (2020)	32353859	IM-27814	intact:EBI-25491191|imex:IM-27814-47	1	0.35
P0DTD1-PRO_0000449627	Q86YT6	SARS-CoV-2	human	2697049	9606	nsp9	MIB1	protein	protein	Gordon et al. (2020)	32353859	IM-27814	intact:EBI-25491191|imex:IM-27814-47	1	0.35
P0DTD1-PRO_0000449627	Q7Z3B4	SARS-CoV-2	human	2697049	9606	nsp9	NUP54	protein	protein	Gordon et al. (2020)	32353859	IM-27814	intact:EBI-25491191|imex:IM-27814-47	1	0.35
P0DTD1-PRO_0000449627	Q15056	SARS-CoV-2	human	2697049	9606	nsp9	EIF4H	protein	protein	Gordon et al. (2020)	32353859	IM-27814	intact:EBI-25491191|imex:IM-27814-47	1	0.35
P0DTD1-PRO_0000449627	P61962	SARS-CoV-2	human	2697049	9606	nsp9	DCAF7	protein	protein	Gordon et al. (2020)	32353859	IM-27814	intact:EBI-25491191|imex:IM-27814-47	1	0.35
P0DTD1-PRO_0000449627	P37198	SARS-CoV-2	human	2697049	9606	nsp9	NUP62	protein	protein	Gordon et al. (2020)	32353859	IM-27814	intact:EBI-25491191|imex:IM-27814-47	1	0.35
P0DTD1-PRO_0000449627	P35658	SARS-CoV-2	human	2697049	9606	nsp9	NUP214	protein	protein	Gordon et al. (2020)	32353859	IM-27814	intact:EBI-25491191|imex:IM-27814-47	1	0.35
P0DTD1-PRO_0000449627	P35555	SARS-CoV-2	human	2697049	9606	nsp9	FBN1	protein	protein	Gordon et al. (2020)	32353859	IM-27814	intact:EBI-25491191|imex:IM-27814-47	1	0.35
P0DTD1-PRO_0000449627	P13984	SARS-CoV-2	human	2697049	9606	nsp9	GTF2F2	protein	protein	Gordon et al. (2020)|Stukalov et al. (2020)	32353859|unassigned2495	IM-27814|IM-28109	intact:EBI-25491191|imex:IM-27814-47|intact:EBI-25686251|imex:IM-28109-25	2	0.53
P0DTC7	Q9NU22	SARS-CoV-2	human	2697049	9606	ns7a_sars2	MDN1	protein	protein	Gordon et al. (2020)|Stukalov et al. (2020)	32353859|unassigned2495	IM-27814|IM-28109	intact:EBI-25491332|imex:IM-27814-51|intact:EBI-25687011|imex:IM-28109-67	2	0.53
P0DTC7	Q7Z4Q2	SARS-CoV-2	human	2697049	9606	ns7a_sars2	HEATR3	protein	protein	Gordon et al. (2020)	32353859	IM-27814	intact:EBI-25491332|imex:IM-27814-51	1	0.35
P0DTC8	Q96IV0	SARS-CoV-2	human	2697049	9606	ns8_sars2	NGLY1	protein	protein	Gordon et al. (2020)	32353859	IM-27814	intact:EBI-25491344|imex:IM-27814-37	1	0.35
P0DTC8	Q8N0Z8	SARS-CoV-2	human	2697049	9606	ns8_sars2	PUSL1	protein	protein	Gordon et al. (2020)	32353859	IM-27814	intact:EBI-25491344|imex:IM-27814-37	1	0.35
P0DTC8	Q96AY3	SARS-CoV-2	human	2697049	9606	ns8_sars2	FKBP10	protein	protein	Gordon et al. (2020)	32353859	IM-27814	intact:EBI-25491344|imex:IM-27814-37	1	0.35
P0DTC8	Q13443	SARS-CoV-2	human	2697049	9606	ns8_sars2	ADAM9	protein	protein	Gordon et al. (2020)	32353859	IM-27814	intact:EBI-25491344|imex:IM-27814-37	1	0.35
P0DTC8	Q9Y680	SARS-CoV-2	human	2697049	9606	ns8_sars2	FKBP7	protein	protein	Gordon et al. (2020)	32353859	IM-27814	intact:EBI-25491344|imex:IM-27814-37	1	0.35
P0DTC8	Q9Y4L1	SARS-CoV-2	human	2697049	9606	ns8_sars2	HYOU1	protein	protein	Gordon et al. (2020)	32353859	IM-27814	intact:EBI-25491344|imex:IM-27814-37	1	0.35
P0DTC8	Q9UHI8	SARS-CoV-2	human	2697049	9606	ns8_sars2	ADAMTS1	protein	protein	Gordon et al. (2020)	32353859	IM-27814	intact:EBI-25491344|imex:IM-27814-37	1	0.35
P0DTC8	Q9P2E5	SARS-CoV-2	human	2697049	9606	ns8_sars2	CHPF2	protein	protein	Gordon et al. (2020)	32353859	IM-27814	intact:EBI-25491344|imex:IM-27814-37	1	0.35
P0DTC8	Q9NYU1	SARS-CoV-2	human	2697049	9606	ns8_sars2	UGGT2	protein	protein	Gordon et al. (2020)|Stukalov et al. (2020)	32353859|unassigned2495	IM-27814|IM-28109	intact:EBI-25491344|imex:IM-27814-37|intact:EBI-25687968|imex:IM-28109-53	2	0.53
P0DTC8	Q9NXK8	SARS-CoV-2	human	2697049	9606	ns8_sars2	FBXL12	protein	protein	Gordon et al. (2020)	32353859	IM-27814	intact:EBI-25491344|imex:IM-27814-37	1	0.35
P0DTC8	Q9H8W4	SARS-CoV-2	human	2697049	9606	ns8_sars2	PLEKHF2	protein	protein	Gordon et al. (2020)	32353859	IM-27814	intact:EBI-25491344|imex:IM-27814-37	1	0.35
P0DTC8	Q9H4F8	SARS-CoV-2	human	2697049	9606	ns8_sars2	SMOC1	protein	protein	Gordon et al. (2020)	32353859	IM-27814	intact:EBI-25491344|imex:IM-27814-37	1	0.35
P0DTC8	Q9H488	SARS-CoV-2	human	2697049	9606	ns8_sars2	POFUT1	protein	protein	Gordon et al. (2020)	32353859	IM-27814	intact:EBI-25491344|imex:IM-27814-37	1	0.35
P0DTC8	Q9H173	SARS-CoV-2	human	2697049	9606	ns8_sars2	SIL1	protein	protein	Gordon et al. (2020)	32353859	IM-27814	intact:EBI-25491344|imex:IM-27814-37	1	0.35
P0DTC8	Q9BZQ6	SARS-CoV-2	human	2697049	9606	ns8_sars2	EDEM3	protein	protein	Gordon et al. (2020)	32353859	IM-27814	intact:EBI-25491344|imex:IM-27814-37	1	0.35
P0DTC8	Q9BS26	SARS-CoV-2	human	2697049	9606	ns8_sars2	ERP44	protein	protein	Gordon et al. (2020)	32353859	IM-27814	intact:EBI-25491344|imex:IM-27814-37	1	0.35
P0DTC8	Q9BRN9	SARS-CoV-2	human	2697049	9606	ns8_sars2	TM2D3	protein	protein	Gordon et al. (2020)	32353859	IM-27814	intact:EBI-25491344|imex:IM-27814-37	1	0.35
P0DTC8	Q99988	SARS-CoV-2	human	2697049	9606	ns8_sars2	GDF15	protein	protein	Gordon et al. (2020)	32353859	IM-27814	intact:EBI-25491344|imex:IM-27814-37	1	0.35
P0DTC8	Q99519	SARS-CoV-2	human	2697049	9606	ns8_sars2	NEU1	protein	protein	Gordon et al. (2020)	32353859	IM-27814	intact:EBI-25491344|imex:IM-27814-37	1	0.35
P0DTC8	Q99470	SARS-CoV-2	human	2697049	9606	ns8_sars2	SDF2	protein	protein	Gordon et al. (2020)	32353859	IM-27814	intact:EBI-25491344|imex:IM-27814-37	1	0.35
P0DTC8	Q96MM7	SARS-CoV-2	human	2697049	9606	ns8_sars2	HS6ST2	protein	protein	Gordon et al. (2020)	32353859	IM-27814	intact:EBI-25491344|imex:IM-27814-37	1	0.35
P0DTC8	Q96F46	SARS-CoV-2	human	2697049	9606	ns8_sars2	IL17RA	protein	protein	Gordon et al. (2020)	32353859	IM-27814	intact:EBI-25491344|imex:IM-27814-37	1	0.35
P0DTC8	Q96DZ1	SARS-CoV-2	human	2697049	9606	ns8_sars2	ERLEC1	protein	protein	Gordon et al. (2020)	32353859	IM-27814	intact:EBI-25491344|imex:IM-27814-37	1	0.35
P0DTC8	Q92820	SARS-CoV-2	human	2697049	9606	ns8_sars2	GGH	protein	protein	Gordon et al. (2020)|Stukalov et al. (2020)	32353859|unassigned2495	IM-27814|IM-28109	intact:EBI-25491344|imex:IM-27814-37|intact:EBI-25687968|imex:IM-28109-53	2	0.53
P0DTC8	Q8N766	SARS-CoV-2	human	2697049	9606	ns8_sars2	EMC1	protein	protein	Gordon et al. (2020)	32353859	IM-27814	intact:EBI-25491344|imex:IM-27814-37	1	0.35
P0DTC8	Q8IZ52	SARS-CoV-2	human	2697049	9606	ns8_sars2	CHPF	protein	protein	Gordon et al. (2020)	32353859	IM-27814	intact:EBI-25491344|imex:IM-27814-37	1	0.35
P0DTC8	Q8IWF2	SARS-CoV-2	human	2697049	9606	ns8_sars2	FOXRED2	protein	protein	Gordon et al. (2020)	32353859	IM-27814	intact:EBI-25491344|imex:IM-27814-37	1	0.35
P0DTC8	Q8IV08	SARS-CoV-2	human	2697049	9606	ns8_sars2	PLD3	protein	protein	Gordon et al. (2020)	32353859	IM-27814	intact:EBI-25491344|imex:IM-27814-37	1	0.35
P0DTC8	Q86YB8	SARS-CoV-2	human	2697049	9606	ns8_sars2	ERO1B	protein	protein	Gordon et al. (2020)	32353859	IM-27814	intact:EBI-25491344|imex:IM-27814-37	1	0.35
P0DTC8	Q7Z4H8	SARS-CoV-2	human	2697049	9606	ns8_sars2	POGLUT3	protein	protein	Gordon et al. (2020)	32353859	IM-27814	intact:EBI-25491344|imex:IM-27814-37	1	0.35
P0DTC8	Q6UW63	SARS-CoV-2	human	2697049	9606	ns8_sars2	POGLUT2	protein	protein	Gordon et al. (2020)	32353859	IM-27814	intact:EBI-25491344|imex:IM-27814-37	1	0.35
P0DTC8	Q15818	SARS-CoV-2	human	2697049	9606	ns8_sars2	NPTX1	protein	protein	Gordon et al. (2020)|Stukalov et al. (2020)	32353859|unassigned2495	IM-27814|IM-28109	intact:EBI-25491344|imex:IM-27814-37|intact:EBI-25687968|imex:IM-28109-53	2	0.53
P0DTC8	Q13438	SARS-CoV-2	human	2697049	9606	ns8_sars2	OS9	protein	protein	Gordon et al. (2020)	32353859	IM-27814	intact:EBI-25491344|imex:IM-27814-37	1	0.35
P0DTC8	Q08431	SARS-CoV-2	human	2697049	9606	ns8_sars2	MFGE8	protein	protein	Gordon et al. (2020)	32353859	IM-27814	intact:EBI-25491344|imex:IM-27814-37	1	0.35
P0DTC8	P61916	SARS-CoV-2	human	2697049	9606	ns8_sars2	NPC2	protein	protein	Gordon et al. (2020)	32353859	IM-27814	intact:EBI-25491344|imex:IM-27814-37	1	0.35
P0DTC8	P58166	SARS-CoV-2	human	2697049	9606	ns8_sars2	INHBE	protein	protein	Gordon et al. (2020)	32353859	IM-27814	intact:EBI-25491344|imex:IM-27814-37	1	0.35
P0DTC8	P29122	SARS-CoV-2	human	2697049	9606	ns8_sars2	PCSK6	protein	protein	Gordon et al. (2020)	32353859	IM-27814	intact:EBI-25491344|imex:IM-27814-37	1	0.35
P0DTC8	P28300	SARS-CoV-2	human	2697049	9606	ns8_sars2	LOX	protein	protein	Gordon et al. (2020)	32353859	IM-27814	intact:EBI-25491344|imex:IM-27814-37	1	0.35
P0DTC8	P26358	SARS-CoV-2	human	2697049	9606	ns8_sars2	DNMT1	protein	protein	Gordon et al. (2020)	32353859	IM-27814	intact:EBI-25491344|imex:IM-27814-37	1	0.35
P0DTC8	P15151	SARS-CoV-2	human	2697049	9606	ns8_sars2	PVR	protein	protein	Gordon et al. (2020)	32353859	IM-27814	intact:EBI-25491344|imex:IM-27814-37	1	0.35
P0DTC8	P12109	SARS-CoV-2	human	2697049	9606	ns8_sars2	COL6A1	protein	protein	Gordon et al. (2020)	32353859	IM-27814	intact:EBI-25491344|imex:IM-27814-37	1	0.35
P0DTD2	Q9UL15	SARS-CoV-2	human	2697049	9606	orf9b_sars2	BAG5	protein	protein	Gordon et al. (2020)	32353859	IM-27814	intact:EBI-25491493|imex:IM-27814-39	1	0.35
P0DTD2	Q9UKA9	SARS-CoV-2	human	2697049	9606	orf9b_sars2	PTBP2	protein	protein	Gordon et al. (2020)	32353859	IM-27814	intact:EBI-25491493|imex:IM-27814-39	1	0.35
P0DTD2	Q9P0L2	SARS-CoV-2	human	2697049	9606	orf9b_sars2	MARK1	protein	protein	Gordon et al. (2020)	32353859	IM-27814	intact:EBI-25491493|imex:IM-27814-39	1	0.35
P0DTD2	Q9H773	SARS-CoV-2	human	2697049	9606	orf9b_sars2	DCTPP1	protein	protein	Gordon et al. (2020)	32353859	IM-27814	intact:EBI-25491493|imex:IM-27814-39	1	0.35
P0DTD2	Q9H2P9	SARS-CoV-2	human	2697049	9606	orf9b_sars2	DPH5	protein	protein	Gordon et al. (2020)	32353859	IM-27814	intact:EBI-25491493|imex:IM-27814-39	1	0.35
P0DTD2	Q7KZI7	SARS-CoV-2	human	2697049	9606	orf9b_sars2	MARK2	protein	protein	Gordon et al. (2020)	32353859	IM-27814	intact:EBI-25491493|imex:IM-27814-39	1	0.35
P0DTD2	P27448	SARS-CoV-2	human	2697049	9606	orf9b_sars2	MARK3	protein	protein	Gordon et al. (2020)	32353859	IM-27814	intact:EBI-25491493|imex:IM-27814-39	1	0.35
P0DTD3	Q9Y3A6	SARS-CoV-2	human	2697049	9606	y14_sars2	TMED5	protein	protein	Gordon et al. (2020)	32353859	IM-27814	intact:EBI-25491532|imex:IM-27814-53	1	0.35
P0DTD3	Q2PZI1	SARS-CoV-2	human	2697049	9606	y14_sars2	DPY19L1	protein	protein	Gordon et al. (2020)	32353859	IM-27814	intact:EBI-25491532|imex:IM-27814-53	1	0.35
P0DTD3	Q96S52	SARS-CoV-2	human	2697049	9606	y14_sars2	PIGS	protein	protein	Gordon et al. (2020)	32353859	IM-27814	intact:EBI-25491532|imex:IM-27814-53	1	0.35
P0DTD3	Q9Y6M9	SARS-CoV-2	human	2697049	9606	y14_sars2	NDUFB9	protein	protein	Gordon et al. (2020)	32353859	IM-27814	intact:EBI-25491532|imex:IM-27814-53	1	0.35
P0DTD3	Q9Y375	SARS-CoV-2	human	2697049	9606	y14_sars2	NDUFAF1	protein	protein	Gordon et al. (2020)	32353859	IM-27814	intact:EBI-25491532|imex:IM-27814-53	1	0.35
P0DTD3	Q9Y276	SARS-CoV-2	human	2697049	9606	y14_sars2	BCS1L	protein	protein	Gordon et al. (2020)	32353859	IM-27814	intact:EBI-25491532|imex:IM-27814-53	1	0.35
P0DTD3	Q9NV92	SARS-CoV-2	human	2697049	9606	y14_sars2	NDFIP2	protein	protein	Gordon et al. (2020)	32353859	IM-27814	intact:EBI-25491532|imex:IM-27814-53	1	0.35
P0DTD3	Q9H845	SARS-CoV-2	human	2697049	9606	y14_sars2	ACAD9	protein	protein	Gordon et al. (2020)	32353859	IM-27814	intact:EBI-25491532|imex:IM-27814-53	1	0.35
P0DTD3	Q9H3K2	SARS-CoV-2	human	2697049	9606	y14_sars2	GHITM	protein	protein	Gordon et al. (2020)	32353859	IM-27814	intact:EBI-25491532|imex:IM-27814-53	1	0.35
P0DTD3	Q9GZU3	SARS-CoV-2	human	2697049	9606	y14_sars2	TMEM39B	protein	protein	Gordon et al. (2020)	32353859	IM-27814	intact:EBI-25491532|imex:IM-27814-53	1	0.35
P0DTD3	Q9BVK2	SARS-CoV-2	human	2697049	9606	y14_sars2	ALG8	protein	protein	Gordon et al. (2020)	32353859	IM-27814	intact:EBI-25491532|imex:IM-27814-53	1	0.35
P0DTD3	Q9BQ95	SARS-CoV-2	human	2697049	9606	y14_sars2	ECSIT	protein	protein	Gordon et al. (2020)	32353859	IM-27814	intact:EBI-25491532|imex:IM-27814-53	1	0.35
P0DTD3	Q96K12	SARS-CoV-2	human	2697049	9606	y14_sars2	FAR2	protein	protein	Gordon et al. (2020)	32353859	IM-27814	intact:EBI-25491532|imex:IM-27814-53	1	0.35
P0DTD3	Q8TEQ8	SARS-CoV-2	human	2697049	9606	y14_sars2	PIGO	protein	protein	Gordon et al. (2020)	32353859	IM-27814	intact:EBI-25491532|imex:IM-27814-53	1	0.35
P0DTD3	Q86VR2	SARS-CoV-2	human	2697049	9606	y14_sars2	RETREG3	protein	protein	Gordon et al. (2020)	32353859	IM-27814	intact:EBI-25491532|imex:IM-27814-53	1	0.35
P0DTD3	Q86UT6	SARS-CoV-2	human	2697049	9606	y14_sars2	NLRX1	protein	protein	Gordon et al. (2020)	32353859	IM-27814	intact:EBI-25491532|imex:IM-27814-53	1	0.35
P0DTD3	Q7Z2K6	SARS-CoV-2	human	2697049	9606	y14_sars2	ERMP1	protein	protein	Gordon et al. (2020)	32353859	IM-27814	intact:EBI-25491532|imex:IM-27814-53	1	0.35
P0DTD3	Q6NXT6	SARS-CoV-2	human	2697049	9606	y14_sars2	TAPT1	protein	protein	Gordon et al. (2020)	32353859	IM-27814	intact:EBI-25491532|imex:IM-27814-53	1	0.35
P0DTD3	Q6NXT4	SARS-CoV-2	human	2697049	9606	y14_sars2	SLC30A6	protein	protein	Gordon et al. (2020)	32353859	IM-27814	intact:EBI-25491532|imex:IM-27814-53	1	0.35
P0DTD3	Q5BJF2	SARS-CoV-2	human	2697049	9606	y14_sars2	TMEM97	protein	protein	Gordon et al. (2020)	32353859	IM-27814	intact:EBI-25491532|imex:IM-27814-53	1	0.35
P0DTD3	Q12770	SARS-CoV-2	human	2697049	9606	y14_sars2	SCAP	protein	protein	Gordon et al. (2020)	32353859	IM-27814	intact:EBI-25491532|imex:IM-27814-53	1	0.35
P0DTD3	P55085	SARS-CoV-2	human	2697049	9606	y14_sars2	F2RL1	protein	protein	Gordon et al. (2020)	32353859	IM-27814	intact:EBI-25491532|imex:IM-27814-53	1	0.35
P0DTD3	P33527	SARS-CoV-2	human	2697049	9606	y14_sars2	ABCC1	protein	protein	Gordon et al. (2020)	32353859	IM-27814	intact:EBI-25491532|imex:IM-27814-53	1	0.35
P0DTD1-PRO_0000449619	P55884	SARS-CoV-2	human	2697049	9606	nsp1	EIF3B	protein	protein	Li et al. (2020)	unassigned2359	IM-27901	intact:EBI-25508895|imex:IM-27901-11	1	0.35
P0DTD1-PRO_0000449619	P60228	SARS-CoV-2	human	2697049	9606	nsp1	EIF3E	protein	protein	Li et al. (2020)	unassigned2359	IM-27901	intact:EBI-25508895|imex:IM-27901-11	1	0.35
P0DTD1-PRO_0000449620	P35251	SARS-CoV-2	human	2697049	9606	nsp2	RFC1	protein	protein	Li et al. (2020)	unassigned2359	IM-27901	intact:EBI-25508903|imex:IM-27901-49	1	0.35
P0DTD1-PRO_0000449620	P46782	SARS-CoV-2	human	2697049	9606	nsp2	RPS5	protein	protein	Li et al. (2020)	unassigned2359	IM-27901	intact:EBI-25508903|imex:IM-27901-49	1	0.35
P0DTD1-PRO_0000449620	P46783	SARS-CoV-2	human	2697049	9606	nsp2	RPS10	protein	protein	Li et al. (2020)	unassigned2359	IM-27901	intact:EBI-25508903|imex:IM-27901-49	1	0.35
P0DTD1-PRO_0000449620	Q9BUJ2	SARS-CoV-2	human	2697049	9606	nsp2	HNRNPUL1	protein	protein	Li et al. (2020)	unassigned2359	IM-27901	intact:EBI-25508903|imex:IM-27901-49	1	0.35
P0DTD1-PRO_0000449620	Q9BZE4	SARS-CoV-2	human	2697049	9606	nsp2	GTPBP4	protein	protein	Li et al. (2020)	unassigned2359	IM-27901	intact:EBI-25508903|imex:IM-27901-49	1	0.35
P0DTD1-PRO_0000449620	P82650	SARS-CoV-2	human	2697049	9606	nsp2	MRPS22	protein	protein	Li et al. (2020)	unassigned2359	IM-27901	intact:EBI-25508903|imex:IM-27901-49	1	0.35
P0DTD1-PRO_0000449620	P53007	SARS-CoV-2	human	2697049	9606	nsp2	SLC25A1	protein	protein	Li et al. (2020)	unassigned2359	IM-27901	intact:EBI-25508903|imex:IM-27901-49	1	0.35
P0DTD1-PRO_0000449620	P26599	SARS-CoV-2	human	2697049	9606	nsp2	PTBP1	protein	protein	Li et al. (2020)	unassigned2359	IM-27901	intact:EBI-25508903|imex:IM-27901-49	1	0.35
P0DTD1-PRO_0000449620	P16615	SARS-CoV-2	human	2697049	9606	nsp2	ATP2A2	protein	protein	Li et al. (2020)	unassigned2359	IM-27901	intact:EBI-25508903|imex:IM-27901-49	1	0.35
P0DTD1-PRO_0000449620	P34932	SARS-CoV-2	human	2697049	9606	nsp2	HSPA4	protein	protein	Li et al. (2020)	unassigned2359	IM-27901	intact:EBI-25508903|imex:IM-27901-49	1	0.35
P0DTD1-PRO_0000449620	Q9UNQ2	SARS-CoV-2	human	2697049	9606	nsp2	DIMT1	protein	protein	Li et al. (2020)	unassigned2359	IM-27901	intact:EBI-25508903|imex:IM-27901-49	1	0.35
P0DTD1-PRO_0000449620	Q9H0A0	SARS-CoV-2	human	2697049	9606	nsp2	NAT10	protein	protein	Li et al. (2020)	unassigned2359	IM-27901	intact:EBI-25508903|imex:IM-27901-49	1	0.35
P0DTD1-PRO_0000449620	Q96CS3	SARS-CoV-2	human	2697049	9606	nsp2	FAF2	protein	protein	Li et al. (2020)	unassigned2359	IM-27901	intact:EBI-25508903|imex:IM-27901-49	1	0.35
P0DTD1-PRO_0000449621	P63244	SARS-CoV-2	human	2697049	9606	nsp3	RACK1	protein	protein	Li et al. (2020)	unassigned2359	IM-27901	intact:EBI-25509375|imex:IM-27901-29	1	0.35
P0DTD1-PRO_0000449621	P50991	SARS-CoV-2	human	2697049	9606	nsp3	CCT4	protein	protein	Li et al. (2020)	unassigned2359	IM-27901	intact:EBI-25509375|imex:IM-27901-29	1	0.35
P0DTD1-PRO_0000449621	P31689	SARS-CoV-2	human	2697049	9606	nsp3	DNAJA1	protein	protein	Li et al. (2020)	unassigned2359	IM-27901	intact:EBI-25509375|imex:IM-27901-29	1	0.35
P0DTD1-PRO_0000449621	P25705	SARS-CoV-2	human	2697049	9606	nsp3	ATP5F1A	protein	protein	Li et al. (2020)	unassigned2359	IM-27901	intact:EBI-25509375|imex:IM-27901-29|intact:EBI-25509444|imex:IM-27901-69	2	0.35
P0DTD1-PRO_0000449621	P25205	SARS-CoV-2	human	2697049	9606	nsp3	MCM3	protein	protein	Li et al. (2020)	unassigned2359	IM-27901	intact:EBI-25509375|imex:IM-27901-29|intact:EBI-25509444|imex:IM-27901-69	2	0.35
P0DTD1-PRO_0000449621	P40227	SARS-CoV-2	human	2697049	9606	nsp3	CCT6A	protein	protein	Li et al. (2020)	unassigned2359	IM-27901	intact:EBI-25509375|imex:IM-27901-29	1	0.35
P0DTD1-PRO_0000449621	P48643	SARS-CoV-2	human	2697049	9606	nsp3	CCT5	protein	protein	Li et al. (2020)	unassigned2359	IM-27901	intact:EBI-25509375|imex:IM-27901-29	1	0.35
P0DTD1-PRO_0000449621	P22314	SARS-CoV-2	human	2697049	9606	nsp3	UBA1	protein	protein	Li et al. (2020)	unassigned2359	IM-27901	intact:EBI-25509375|imex:IM-27901-29	1	0.35
P0DTD1-PRO_0000449621	P53621	SARS-CoV-2	human	2697049	9606	nsp3	COPA	protein	protein	Li et al. (2020)	unassigned2359	IM-27901	intact:EBI-25509375|imex:IM-27901-29	1	0.35
P0DTD1-PRO_0000449621	P61158	SARS-CoV-2	human	2697049	9606	nsp3	ACTR3	protein	protein	Li et al. (2020)	unassigned2359	IM-27901	intact:EBI-25509375|imex:IM-27901-29|intact:EBI-25509444|imex:IM-27901-69	2	0.35
P0DTD1-PRO_0000449621	Q16875	SARS-CoV-2	human	2697049	9606	nsp3	PFKFB3	protein	protein	Li et al. (2020)	unassigned2359	IM-27901	intact:EBI-25509375|imex:IM-27901-29	1	0.35
P0DTD1-PRO_0000449621	Q9UM54	SARS-CoV-2	human	2697049	9606	nsp3	MYO6	protein	protein	Li et al. (2020)	unassigned2359	IM-27901	intact:EBI-25509375|imex:IM-27901-29|intact:EBI-25509444|imex:IM-27901-69	2	0.35
P0DTD1-PRO_0000449621	Q06787	SARS-CoV-2	human	2697049	9606	nsp3	FMR1	protein	protein	Li et al. (2020)	unassigned2359	IM-27901	intact:EBI-25509375|imex:IM-27901-29	1	0.35
P0DTD1-PRO_0000449621	P62195	SARS-CoV-2	human	2697049	9606	nsp3	PSMC5	protein	protein	Li et al. (2020)	unassigned2359	IM-27901	intact:EBI-25509444|imex:IM-27901-69	1	0.35
P0DTD1-PRO_0000449621	P62269	SARS-CoV-2	human	2697049	9606	nsp3	RPS18	protein	protein	Li et al. (2020)	unassigned2359	IM-27901	intact:EBI-25509444|imex:IM-27901-69	1	0.35
P0DTD1-PRO_0000449621	Q96N67	SARS-CoV-2	human	2697049	9606	nsp3	DOCK7	protein	protein	Li et al. (2020)	unassigned2359	IM-27901	intact:EBI-25509444|imex:IM-27901-69	1	0.35
P0DTD1-PRO_0000449621	P19105	SARS-CoV-2	human	2697049	9606	nsp3	MYL12A	protein	protein	Li et al. (2020)	unassigned2359	IM-27901	intact:EBI-25509444|imex:IM-27901-69	1	0.35
P0DTD1-PRO_0000449621	P60660	SARS-CoV-2	human	2697049	9606	nsp3	MYL6	protein	protein	Li et al. (2020)	unassigned2359	IM-27901	intact:EBI-25509444|imex:IM-27901-69	1	0.35
P0DTD1-PRO_0000449621	P35998	SARS-CoV-2	human	2697049	9606	nsp3	PSMC2	protein	protein	Li et al. (2020)	unassigned2359	IM-27901	intact:EBI-25509444|imex:IM-27901-69	1	0.35
P0DTD1-PRO_0000449621	Q9NTJ3	SARS-CoV-2	human	2697049	9606	nsp3	SMC4	protein	protein	Li et al. (2020)	unassigned2359	IM-27901	intact:EBI-25509444|imex:IM-27901-69	1	0.35
P0DTD1-PRO_0000449621	Q9NZ01	SARS-CoV-2	human	2697049	9606	nsp3	TECR	protein	protein	Li et al. (2020)	unassigned2359	IM-27901	intact:EBI-25509444|imex:IM-27901-69	1	0.35
P0DTD1-PRO_0000449621	Q16891	SARS-CoV-2	human	2697049	9606	nsp3	IMMT	protein	protein	Li et al. (2020)	unassigned2359	IM-27901	intact:EBI-25509444|imex:IM-27901-69	1	0.35
P0DTD1-PRO_0000449621	Q9P035	SARS-CoV-2	human	2697049	9606	nsp3	HACD3	protein	protein	Li et al. (2020)	unassigned2359	IM-27901	intact:EBI-25509444|imex:IM-27901-69	1	0.35
P0DTD1-PRO_0000449621	P16615	SARS-CoV-2	human	2697049	9606	nsp3	ATP2A2	protein	protein	Li et al. (2020)	unassigned2359	IM-27901	intact:EBI-25509444|imex:IM-27901-69	1	0.35
P0DTD1-PRO_0000449622	P35250	SARS-CoV-2	human	2697049	9606	nsp4	RFC2	protein	protein	Li et al. (2020)	unassigned2359	IM-27901	intact:EBI-25509501|imex:IM-27901-51	1	0.35
P0DTD1-PRO_0000449622	P35251	SARS-CoV-2	human	2697049	9606	nsp4	RFC1	protein	protein	Li et al. (2020)	unassigned2359	IM-27901	intact:EBI-25509501|imex:IM-27901-51	1	0.35
P0DTD1-PRO_0000449622	Q9NXF1	SARS-CoV-2	human	2697049	9606	nsp4	TEX10	protein	protein	Li et al. (2020)	unassigned2359	IM-27901	intact:EBI-25509501|imex:IM-27901-51	1	0.35
P0DTD1-PRO_0000449622	Q9H5H4	SARS-CoV-2	human	2697049	9606	nsp4	ZNF768	protein	protein	Li et al. (2020)	unassigned2359	IM-27901	intact:EBI-25509501|imex:IM-27901-51	1	0.35
P0DTD1-PRO_0000449622	P16989	SARS-CoV-2	human	2697049	9606	nsp4	YBX3	protein	protein	Li et al. (2020)	unassigned2359	IM-27901	intact:EBI-25509501|imex:IM-27901-51	1	0.35
P0DTD1-PRO_0000449622	P25398	SARS-CoV-2	human	2697049	9606	nsp4	RPS12	protein	protein	Li et al. (2020)	unassigned2359	IM-27901	intact:EBI-25509501|imex:IM-27901-51	1	0.35
P0DTD1-PRO_0000449622	Q14498	SARS-CoV-2	human	2697049	9606	nsp4	RBM39	protein	protein	Li et al. (2020)	unassigned2359	IM-27901	intact:EBI-25509501|imex:IM-27901-51	1	0.35
P0DTD1-PRO_0000449622	Q9UHX1	SARS-CoV-2	human	2697049	9606	nsp4	PUF60	protein	protein	Li et al. (2020)	unassigned2359	IM-27901	intact:EBI-25509501|imex:IM-27901-51	1	0.35
P0DTD1-PRO_0000449622	Q9NW13	SARS-CoV-2	human	2697049	9606	nsp4	RBM28	protein	protein	Li et al. (2020)	unassigned2359	IM-27901	intact:EBI-25509501|imex:IM-27901-51	1	0.35
P0DTD1-PRO_0000449622	Q7Z2T5	SARS-CoV-2	human	2697049	9606	nsp4	TRMT1L	protein	protein	Li et al. (2020)	unassigned2359	IM-27901	intact:EBI-25509501|imex:IM-27901-51	1	0.35
P0DTD1-PRO_0000449622	Q9NX58	SARS-CoV-2	human	2697049	9606	nsp4	LYAR	protein	protein	Li et al. (2020)	unassigned2359	IM-27901	intact:EBI-25509501|imex:IM-27901-51	1	0.35
P0DTD1-PRO_0000449622	Q13610	SARS-CoV-2	human	2697049	9606	nsp4	PWP1	protein	protein	Li et al. (2020)	unassigned2359	IM-27901	intact:EBI-25509501|imex:IM-27901-51	1	0.35
P0DTD1-PRO_0000449622	P16615	SARS-CoV-2	human	2697049	9606	nsp4	ATP2A2	protein	protein	Li et al. (2020)	unassigned2359	IM-27901	intact:EBI-25509501|imex:IM-27901-51	1	0.35
P0DTD1-PRO_0000449622	Q9UKD2	SARS-CoV-2	human	2697049	9606	nsp4	MRTO4	protein	protein	Li et al. (2020)	unassigned2359	IM-27901	intact:EBI-25509501|imex:IM-27901-51	1	0.35
P0DTD1-PRO_0000449622	P11387	SARS-CoV-2	human	2697049	9606	nsp4	TOP1	protein	protein	Li et al. (2020)	unassigned2359	IM-27901	intact:EBI-25509501|imex:IM-27901-51	1	0.35
P0DTD1-PRO_0000449622	P46013	SARS-CoV-2	human	2697049	9606	nsp4	MKI67	protein	protein	Li et al. (2020)	unassigned2359	IM-27901	intact:EBI-25509501|imex:IM-27901-51	1	0.35
P0DTD1-PRO_0000449622	P26599	SARS-CoV-2	human	2697049	9606	nsp4	PTBP1	protein	protein	Li et al. (2020)	unassigned2359	IM-27901	intact:EBI-25509501|imex:IM-27901-51	1	0.35
P0DTD1-PRO_0000449622	Q86UE4	SARS-CoV-2	human	2697049	9606	nsp4	MTDH	protein	protein	Li et al. (2020)	unassigned2359	IM-27901	intact:EBI-25509501|imex:IM-27901-51	1	0.35
P0DTD1-PRO_0000449622	Q9UJV9	SARS-CoV-2	human	2697049	9606	nsp4	DDX41	protein	protein	Li et al. (2020)	unassigned2359	IM-27901	intact:EBI-25509501|imex:IM-27901-51	1	0.35
P0DTD1-PRO_0000449622	Q13523	SARS-CoV-2	human	2697049	9606	nsp4	PRPF4B	protein	protein	Li et al. (2020)	unassigned2359	IM-27901	intact:EBI-25509501|imex:IM-27901-51	1	0.35
P0DTD1-PRO_0000449622	P46782	SARS-CoV-2	human	2697049	9606	nsp4	RPS5	protein	protein	Li et al. (2020)	unassigned2359	IM-27901	intact:EBI-25509501|imex:IM-27901-51	1	0.35
P0DTD1-PRO_0000449622	Q92615	SARS-CoV-2	human	2697049	9606	nsp4	LARP4B	protein	protein	Li et al. (2020)	unassigned2359	IM-27901	intact:EBI-25509501|imex:IM-27901-51	1	0.35
P0DTD1-PRO_0000449622	P42696	SARS-CoV-2	human	2697049	9606	nsp4	RBM34	protein	protein	Li et al. (2020)	unassigned2359	IM-27901	intact:EBI-25509501|imex:IM-27901-51	1	0.35
P0DTD1-PRO_0000449622	Q8N5C6	SARS-CoV-2	human	2697049	9606	nsp4	SRBD1	protein	protein	Li et al. (2020)	unassigned2359	IM-27901	intact:EBI-25509501|imex:IM-27901-51	1	0.35
P0DTD1-PRO_0000449622	P82650	SARS-CoV-2	human	2697049	9606	nsp4	MRPS22	protein	protein	Li et al. (2020)	unassigned2359	IM-27901	intact:EBI-25509501|imex:IM-27901-51	1	0.35
P0DTD1-PRO_0000449622	Q9GZR7	SARS-CoV-2	human	2697049	9606	nsp4	DDX24	protein	protein	Li et al. (2020)	unassigned2359	IM-27901	intact:EBI-25509501|imex:IM-27901-51	1	0.35
P0DTD1-PRO_0000449622	Q12788	SARS-CoV-2	human	2697049	9606	nsp4	TBL3	protein	protein	Li et al. (2020)	unassigned2359	IM-27901	intact:EBI-25509501|imex:IM-27901-51	1	0.35
P0DTD1-PRO_0000449622	P40938	SARS-CoV-2	human	2697049	9606	nsp4	RFC3	protein	protein	Li et al. (2020)	unassigned2359	IM-27901	intact:EBI-25509501|imex:IM-27901-51	1	0.35
P0DTD1-PRO_0000449622	Q9P035	SARS-CoV-2	human	2697049	9606	nsp4	HACD3	protein	protein	Li et al. (2020)	unassigned2359	IM-27901	intact:EBI-25509501|imex:IM-27901-51	1	0.35
P0DTD1-PRO_0000449622	Q9HC36	SARS-CoV-2	human	2697049	9606	nsp4	MRM3	protein	protein	Li et al. (2020)	unassigned2359	IM-27901	intact:EBI-25509501|imex:IM-27901-51	1	0.35
P0DTD1-PRO_0000449622	Q9H0A0	SARS-CoV-2	human	2697049	9606	nsp4	NAT10	protein	protein	Li et al. (2020)	unassigned2359	IM-27901	intact:EBI-25509501|imex:IM-27901-51	1	0.35
P0DTD1-PRO_0000449623	Q96N67	SARS-CoV-2	human	2697049	9606	3CLpro	DOCK7	protein	protein	Li et al. (2020)	unassigned2359	IM-27901	intact:EBI-25509548|imex:IM-27901-31	1	0.35
P0DTD1-PRO_0000449623	Q8NC51	SARS-CoV-2	human	2697049	9606	3CLpro	SERBP1	protein	protein	Li et al. (2020)	unassigned2359	IM-27901	intact:EBI-25509548|imex:IM-27901-31	1	0.35
P0DTD1-PRO_0000449623	P60660	SARS-CoV-2	human	2697049	9606	3CLpro	MYL6	protein	protein	Li et al. (2020)	unassigned2359	IM-27901	intact:EBI-25509548|imex:IM-27901-31	1	0.35
P0DTD1-PRO_0000449623	P19105	SARS-CoV-2	human	2697049	9606	3CLpro	MYL12A	protein	protein	Li et al. (2020)	unassigned2359	IM-27901	intact:EBI-25509548|imex:IM-27901-31	1	0.35
P0DTD1-PRO_0000449623	Q9UM54	SARS-CoV-2	human	2697049	9606	3CLpro	MYO6	protein	protein	Li et al. (2020)	unassigned2359	IM-27901	intact:EBI-25509548|imex:IM-27901-31	1	0.35
P0DTD1-PRO_0000449625	P31689	SARS-CoV-2	human	2697049	9606	nsp7	DNAJA1	protein	protein	Li et al. (2020)	unassigned2359	IM-27901	intact:EBI-25509566|imex:IM-27901-71	1	0.35
P0DTD1-PRO_0000449625	Q00325	SARS-CoV-2	human	2697049	9606	nsp7	SLC25A3	protein	protein	Li et al. (2020)	unassigned2359	IM-27901	intact:EBI-25509566|imex:IM-27901-71	1	0.35
P0DTD1-PRO_0000449625	P57088	SARS-CoV-2	human	2697049	9606	nsp7	TMEM33	protein	protein	Li et al. (2020)	unassigned2359	IM-27901	intact:EBI-25509566|imex:IM-27901-71	1	0.35
P0DTD1-PRO_0000449625	P25705	SARS-CoV-2	human	2697049	9606	nsp7	ATP5F1A	protein	protein	Li et al. (2020)	unassigned2359	IM-27901	intact:EBI-25509566|imex:IM-27901-71	1	0.35
P0DTD1-PRO_0000449625	Q9NZ01	SARS-CoV-2	human	2697049	9606	nsp7	TECR	protein	protein	Li et al. (2020)	unassigned2359	IM-27901	intact:EBI-25509566|imex:IM-27901-71	1	0.35
P0DTD1-PRO_0000449625	P55786	SARS-CoV-2	human	2697049	9606	nsp7	NPEPPS	protein	protein	Li et al. (2020)	unassigned2359	IM-27901	intact:EBI-25509566|imex:IM-27901-71	1	0.35
P0DTD1-PRO_0000449625	P16615	SARS-CoV-2	human	2697049	9606	nsp7	ATP2A2	protein	protein	Li et al. (2020)	unassigned2359	IM-27901	intact:EBI-25509566|imex:IM-27901-71	1	0.35
P0DTD1-PRO_0000449625	P30043	SARS-CoV-2	human	2697049	9606	nsp7	BLVRB	protein	protein	Li et al. (2020)	unassigned2359	IM-27901	intact:EBI-25509566|imex:IM-27901-71	1	0.35
P0DTD1-PRO_0000449626	Q99460	SARS-CoV-2	human	2697049	9606	nsp8	PSMD1	protein	protein	Li et al. (2020)	unassigned2359	IM-27901	intact:EBI-25509603|imex:IM-27901-53	1	0.35
P0DTD1-PRO_0000449626	P63244	SARS-CoV-2	human	2697049	9606	nsp8	RACK1	protein	protein	Li et al. (2020)	unassigned2359	IM-27901	intact:EBI-25509603|imex:IM-27901-53	1	0.35
P0DTD1-PRO_0000449626	P53396	SARS-CoV-2	human	2697049	9606	nsp8	ACLY	protein	protein	Li et al. (2020)	unassigned2359	IM-27901	intact:EBI-25509603|imex:IM-27901-53	1	0.35
P0DTD1-PRO_0000449626	P22234	SARS-CoV-2	human	2697049	9606	nsp8	PAICS	protein	protein	Li et al. (2020)	unassigned2359	IM-27901	intact:EBI-25509603|imex:IM-27901-53	1	0.35
P0DTD1-PRO_0000449626	Q9NNW5	SARS-CoV-2	human	2697049	9606	nsp8	WDR6	protein	protein	Li et al. (2020)	unassigned2359	IM-27901	intact:EBI-25509603|imex:IM-27901-53	1	0.35
P0DTD1-PRO_0000449626	P31689	SARS-CoV-2	human	2697049	9606	nsp8	DNAJA1	protein	protein	Li et al. (2020)	unassigned2359	IM-27901	intact:EBI-25509603|imex:IM-27901-53	1	0.35
P0DTD1-PRO_0000449626	P53621	SARS-CoV-2	human	2697049	9606	nsp8	COPA	protein	protein	Li et al. (2020)	unassigned2359	IM-27901	intact:EBI-25509603|imex:IM-27901-53	1	0.35
P0DTD1-PRO_0000449626	P25705	SARS-CoV-2	human	2697049	9606	nsp8	ATP5F1A	protein	protein	Li et al. (2020)	unassigned2359	IM-27901	intact:EBI-25509603|imex:IM-27901-53	1	0.35
P0DTD1-PRO_0000449626	P50991	SARS-CoV-2	human	2697049	9606	nsp8	CCT4	protein	protein	Li et al. (2020)	unassigned2359	IM-27901	intact:EBI-25509603|imex:IM-27901-53	1	0.35
P0DTD1-PRO_0000449626	P35998	SARS-CoV-2	human	2697049	9606	nsp8	PSMC2	protein	protein	Li et al. (2020)	unassigned2359	IM-27901	intact:EBI-25509603|imex:IM-27901-53	1	0.35
P0DTD1-PRO_0000449626	P27348	SARS-CoV-2	human	2697049	9606	nsp8	YWHAQ	protein	protein	Li et al. (2020)	unassigned2359	IM-27901	intact:EBI-25509603|imex:IM-27901-53	1	0.35
P0DTD1-PRO_0000449626	P25205	SARS-CoV-2	human	2697049	9606	nsp8	MCM3	protein	protein	Li et al. (2020)	unassigned2359	IM-27901	intact:EBI-25509603|imex:IM-27901-53	1	0.35
P0DTD1-PRO_0000449626	P47756	SARS-CoV-2	human	2697049	9606	nsp8	CAPZB	protein	protein	Li et al. (2020)	unassigned2359	IM-27901	intact:EBI-25509603|imex:IM-27901-53	1	0.35
P0DTD1-PRO_0000449626	Q9P035	SARS-CoV-2	human	2697049	9606	nsp8	HACD3	protein	protein	Li et al. (2020)	unassigned2359	IM-27901	intact:EBI-25509603|imex:IM-27901-53	1	0.35
P0DTD1-PRO_0000449626	Q13200	SARS-CoV-2	human	2697049	9606	nsp8	PSMD2	protein	protein	Li et al. (2020)	unassigned2359	IM-27901	intact:EBI-25509603|imex:IM-27901-53	1	0.35
P0DTD1-PRO_0000449626	P48643	SARS-CoV-2	human	2697049	9606	nsp8	CCT5	protein	protein	Li et al. (2020)	unassigned2359	IM-27901	intact:EBI-25509603|imex:IM-27901-53	1	0.35
P0DTD1-PRO_0000449626	P52907	SARS-CoV-2	human	2697049	9606	nsp8	CAPZA1	protein	protein	Li et al. (2020)	unassigned2359	IM-27901	intact:EBI-25509603|imex:IM-27901-53	1	0.35
P0DTD1-PRO_0000449626	Q9ULV4	SARS-CoV-2	human	2697049	9606	nsp8	CORO1C	protein	protein	Li et al. (2020)	unassigned2359	IM-27901	intact:EBI-25509603|imex:IM-27901-53	1	0.35
P0DTD1-PRO_0000449626	P62140	SARS-CoV-2	human	2697049	9606	nsp8	PPP1CB	protein	protein	Li et al. (2020)	unassigned2359	IM-27901	intact:EBI-25509603|imex:IM-27901-53	1	0.35
P0DTD1-PRO_0000449626	Q9NYL9	SARS-CoV-2	human	2697049	9606	nsp8	TMOD3	protein	protein	Li et al. (2020)	unassigned2359	IM-27901	intact:EBI-25509603|imex:IM-27901-53	1	0.35
P0DTD1-PRO_0000449626	P16615	SARS-CoV-2	human	2697049	9606	nsp8	ATP2A2	protein	protein	Li et al. (2020)	unassigned2359	IM-27901	intact:EBI-25509603|imex:IM-27901-53	1	0.35
P0DTD1-PRO_0000449626	P19105	SARS-CoV-2	human	2697049	9606	nsp8	MYL12A	protein	protein	Li et al. (2020)	unassigned2359	IM-27901	intact:EBI-25509603|imex:IM-27901-53	1	0.35
P0DTD1-PRO_0000449626	P22314	SARS-CoV-2	human	2697049	9606	nsp8	UBA1	protein	protein	Li et al. (2020)	unassigned2359	IM-27901	intact:EBI-25509603|imex:IM-27901-53	1	0.35
P0DTD1-PRO_0000449627	P11586	SARS-CoV-2	human	2697049	9606	nsp9	MTHFD1	protein	protein	Li et al. (2020)|Stukalov et al. (2020)	unassigned2359|unassigned2495	IM-27901|IM-28109	intact:EBI-25509669|imex:IM-27901-55|intact:EBI-25686251|imex:IM-28109-25	2	0.53
P0DTD1-PRO_0000449627	P40938	SARS-CoV-2	human	2697049	9606	nsp9	RFC3	protein	protein	Li et al. (2020)	unassigned2359	IM-27901	intact:EBI-25509669|imex:IM-27901-55	1	0.35
P0DTD1-PRO_0000449627	Q07021	SARS-CoV-2	human	2697049	9606	nsp9	C1QBP	protein	protein	Li et al. (2020)	unassigned2359	IM-27901	intact:EBI-25509669|imex:IM-27901-55	1	0.35
P0DTD1-PRO_0000449628	P62140	SARS-CoV-2	human	2697049	9606	nsp10	PPP1CB	protein	protein	Li et al. (2020)	unassigned2359	IM-27901	intact:EBI-25509687|imex:IM-27901-87	1	0.35
P0DTD1-PRO_0000449628	P27348	SARS-CoV-2	human	2697049	9606	nsp10	YWHAQ	protein	protein	Li et al. (2020)	unassigned2359	IM-27901	intact:EBI-25509687|imex:IM-27901-87	1	0.35
P0DTD1-PRO_0000449628	P25205	SARS-CoV-2	human	2697049	9606	nsp10	MCM3	protein	protein	Li et al. (2020)	unassigned2359	IM-27901	intact:EBI-25509687|imex:IM-27901-87	1	0.35
P0DTD1-PRO_0000449628	P26599	SARS-CoV-2	human	2697049	9606	nsp10	PTBP1	protein	protein	Li et al. (2020)	unassigned2359	IM-27901	intact:EBI-25509687|imex:IM-27901-87	1	0.35
P0DTD1-PRO_0000449628	P12268	SARS-CoV-2	human	2697049	9606	nsp10	IMPDH2	protein	protein	Li et al. (2020)	unassigned2359	IM-27901	intact:EBI-25509687|imex:IM-27901-87	1	0.35
P0DTD1-PRO_0000449628	P47756	SARS-CoV-2	human	2697049	9606	nsp10	CAPZB	protein	protein	Li et al. (2020)	unassigned2359	IM-27901	intact:EBI-25509687|imex:IM-27901-87	1	0.35
P0DTD1-PRO_0000449628	P48643	SARS-CoV-2	human	2697049	9606	nsp10	CCT5	protein	protein	Li et al. (2020)	unassigned2359	IM-27901	intact:EBI-25509687|imex:IM-27901-87	1	0.35
P0DTD1-PRO_0000449628	Q14315	SARS-CoV-2	human	2697049	9606	nsp10	FLNC	protein	protein	Li et al. (2020)	unassigned2359	IM-27901	intact:EBI-25509687|imex:IM-27901-87	1	0.35
P0DTD1-PRO_0000449628	Q00325	SARS-CoV-2	human	2697049	9606	nsp10	SLC25A3	protein	protein	Li et al. (2020)	unassigned2359	IM-27901	intact:EBI-25509687|imex:IM-27901-87	1	0.35
P0DTD1-PRO_0000449628	P31689	SARS-CoV-2	human	2697049	9606	nsp10	DNAJA1	protein	protein	Li et al. (2020)	unassigned2359	IM-27901	intact:EBI-25509687|imex:IM-27901-87	1	0.35
P0DTD1-PRO_0000449628	Q16576	SARS-CoV-2	human	2697049	9606	nsp10	RBBP7	protein	protein	Li et al. (2020)	unassigned2359	IM-27901	intact:EBI-25509687|imex:IM-27901-87	1	0.35
P0DTD1-PRO_0000449628	Q15366	SARS-CoV-2	human	2697049	9606	nsp10	PCBP2	protein	protein	Li et al. (2020)	unassigned2359	IM-27901	intact:EBI-25509687|imex:IM-27901-87	1	0.35
P0DTD1-PRO_0000449628	P25705	SARS-CoV-2	human	2697049	9606	nsp10	ATP5F1A	protein	protein	Li et al. (2020)	unassigned2359	IM-27901	intact:EBI-25509687|imex:IM-27901-87	1	0.35
P0DTD1-PRO_0000449628	P53396	SARS-CoV-2	human	2697049	9606	nsp10	ACLY	protein	protein	Li et al. (2020)	unassigned2359	IM-27901	intact:EBI-25509687|imex:IM-27901-87	1	0.35
P0DTD1-PRO_0000449628	Q15942	SARS-CoV-2	human	2697049	9606	nsp10	ZYX	protein	protein	Li et al. (2020)	unassigned2359	IM-27901	intact:EBI-25509687|imex:IM-27901-87	1	0.35
P0DTD1-PRO_0000449628	Q92945	SARS-CoV-2	human	2697049	9606	nsp10	KHSRP	protein	protein	Li et al. (2020)	unassigned2359	IM-27901	intact:EBI-25509687|imex:IM-27901-87	1	0.35
P0DTD1-PRO_0000449628	Q07021	SARS-CoV-2	human	2697049	9606	nsp10	C1QBP	protein	protein	Li et al. (2020)	unassigned2359	IM-27901	intact:EBI-25509687|imex:IM-27901-87	1	0.35
P0DTD1-PRO_0000449628	Q99615	SARS-CoV-2	human	2697049	9606	nsp10	DNAJC7	protein	protein	Li et al. (2020)	unassigned2359	IM-27901	intact:EBI-25509687|imex:IM-27901-87	1	0.35
P0DTD1-PRO_0000449628	Q9NZ01	SARS-CoV-2	human	2697049	9606	nsp10	TECR	protein	protein	Li et al. (2020)	unassigned2359	IM-27901	intact:EBI-25509687|imex:IM-27901-87	1	0.35
P0DTD1-PRO_0000449628	P51570	SARS-CoV-2	human	2697049	9606	nsp10	GALK1	protein	protein	Li et al. (2020)	unassigned2359	IM-27901	intact:EBI-25509687|imex:IM-27901-87	1	0.35
P0DTD1-PRO_0000449628	P67936	SARS-CoV-2	human	2697049	9606	nsp10	TPM4	protein	protein	Li et al. (2020)	unassigned2359	IM-27901	intact:EBI-25509687|imex:IM-27901-87	1	0.35
P0DTD1-PRO_0000449628	Q9NRN7	SARS-CoV-2	human	2697049	9606	nsp10	AASDHPPT	protein	protein	Li et al. (2020)	unassigned2359	IM-27901	intact:EBI-25509687|imex:IM-27901-87	1	0.35
P0DTC1-PRO_0000449645	Q9UM54	SARS-CoV-2	human	2697049	9606	nsp11	MYO6	protein	protein	Li et al. (2020)	unassigned2359	IM-27901	intact:EBI-25509753|imex:IM-27901-33	1	0.35
P0DTC1-PRO_0000449645	P61158	SARS-CoV-2	human	2697049	9606	nsp11	ACTR3	protein	protein	Li et al. (2020)	unassigned2359	IM-27901	intact:EBI-25509753|imex:IM-27901-33	1	0.35
P0DTD1-PRO_0000449629	P25205	SARS-CoV-2	human	2697049	9606	RdRP	MCM3	protein	protein	Li et al. (2020)	unassigned2359	IM-27901	intact:EBI-25509767|imex:IM-27901-35	1	0.35
P0DTD1-PRO_0000449629	Q9NNW5	SARS-CoV-2	human	2697049	9606	RdRP	WDR6	protein	protein	Li et al. (2020)	unassigned2359	IM-27901	intact:EBI-25509767|imex:IM-27901-35	1	0.35
P0DTD1-PRO_0000449629	P47756	SARS-CoV-2	human	2697049	9606	RdRP	CAPZB	protein	protein	Li et al. (2020)	unassigned2359	IM-27901	intact:EBI-25509767|imex:IM-27901-35	1	0.35
P0DTD1-PRO_0000449629	P25789	SARS-CoV-2	human	2697049	9606	RdRP	PSMA4	protein	protein	Li et al. (2020)	unassigned2359	IM-27901	intact:EBI-25509767|imex:IM-27901-35	1	0.35
P0DTD1-PRO_0000449629	P31689	SARS-CoV-2	human	2697049	9606	RdRP	DNAJA1	protein	protein	Li et al. (2020)	unassigned2359	IM-27901	intact:EBI-25509767|imex:IM-27901-35	1	0.35
P0DTD1-PRO_0000449629	Q96N67	SARS-CoV-2	human	2697049	9606	RdRP	DOCK7	protein	protein	Li et al. (2020)	unassigned2359	IM-27901	intact:EBI-25509767|imex:IM-27901-35	1	0.35
P0DTD1-PRO_0000449629	P50990	SARS-CoV-2	human	2697049	9606	RdRP	CCT8	protein	protein	Li et al. (2020)	unassigned2359	IM-27901	intact:EBI-25509767|imex:IM-27901-35	1	0.35
P0DTD1-PRO_0000449629	Q9ULV4	SARS-CoV-2	human	2697049	9606	RdRP	CORO1C	protein	protein	Li et al. (2020)	unassigned2359	IM-27901	intact:EBI-25509767|imex:IM-27901-35	1	0.35
P0DTD1-PRO_0000449629	P50991	SARS-CoV-2	human	2697049	9606	RdRP	CCT4	protein	protein	Li et al. (2020)	unassigned2359	IM-27901	intact:EBI-25509767|imex:IM-27901-35	1	0.35
P0DTD1-PRO_0000449629	P40227	SARS-CoV-2	human	2697049	9606	RdRP	CCT6A	protein	protein	Li et al. (2020)	unassigned2359	IM-27901	intact:EBI-25509767|imex:IM-27901-35	1	0.35
P0DTD1-PRO_0000449629	Q16875	SARS-CoV-2	human	2697049	9606	RdRP	PFKFB3	protein	protein	Li et al. (2020)	unassigned2359	IM-27901	intact:EBI-25509767|imex:IM-27901-35	1	0.35
P0DTD1-PRO_0000449629	Q5JWF2	SARS-CoV-2	human	2697049	9606	RdRP	GNAS	protein	protein	Li et al. (2020)	unassigned2359	IM-27901	intact:EBI-25509767|imex:IM-27901-35	1	0.35
P0DTD1-PRO_0000449629	Q9UM54	SARS-CoV-2	human	2697049	9606	RdRP	MYO6	protein	protein	Li et al. (2020)	unassigned2359	IM-27901	intact:EBI-25509767|imex:IM-27901-35	1	0.35
P0DTD1-PRO_0000449630	P47756	SARS-CoV-2	human	2697049	9606	Hel	CAPZB	protein	protein	Li et al. (2020)	unassigned2359	IM-27901	intact:EBI-25509811|imex:IM-27901-13	1	0.35
P0DTD1-PRO_0000449630	Q9H0A0	SARS-CoV-2	human	2697049	9606	Hel	NAT10	protein	protein	Li et al. (2020)	unassigned2359	IM-27901	intact:EBI-25509811|imex:IM-27901-13	1	0.35
P0DTD1-PRO_0000449630	Q9NNW5	SARS-CoV-2	human	2697049	9606	Hel	WDR6	protein	protein	Li et al. (2020)	unassigned2359	IM-27901	intact:EBI-25509811|imex:IM-27901-13	1	0.35
P0DTD1-PRO_0000449630	P25789	SARS-CoV-2	human	2697049	9606	Hel	PSMA4	protein	protein	Li et al. (2020)	unassigned2359	IM-27901	intact:EBI-25509811|imex:IM-27901-13	1	0.35
P0DTD1-PRO_0000449630	P62269	SARS-CoV-2	human	2697049	9606	Hel	RPS18	protein	protein	Li et al. (2020)	unassigned2359	IM-27901	intact:EBI-25509811|imex:IM-27901-13	1	0.35
P0DTD1-PRO_0000449630	P49368	SARS-CoV-2	human	2697049	9606	Hel	CCT3	protein	protein	Li et al. (2020)	unassigned2359	IM-27901	intact:EBI-25509811|imex:IM-27901-13	1	0.35
P0DTD1-PRO_0000449630	P52907	SARS-CoV-2	human	2697049	9606	Hel	CAPZA1	protein	protein	Li et al. (2020)	unassigned2359	IM-27901	intact:EBI-25509811|imex:IM-27901-13	1	0.35
P0DTD1-PRO_0000449630	P63244	SARS-CoV-2	human	2697049	9606	Hel	RACK1	protein	protein	Li et al. (2020)	unassigned2359	IM-27901	intact:EBI-25509811|imex:IM-27901-13	1	0.35
P0DTD1-PRO_0000449630	P50991	SARS-CoV-2	human	2697049	9606	Hel	CCT4	protein	protein	Li et al. (2020)	unassigned2359	IM-27901	intact:EBI-25509811|imex:IM-27901-13	1	0.35
P0DTD1-PRO_0000449630	Q96N67	SARS-CoV-2	human	2697049	9606	Hel	DOCK7	protein	protein	Li et al. (2020)	unassigned2359	IM-27901	intact:EBI-25509811|imex:IM-27901-13	1	0.35
P0DTD1-PRO_0000449630	P62140	SARS-CoV-2	human	2697049	9606	Hel	PPP1CB	protein	protein	Li et al. (2020)	unassigned2359	IM-27901	intact:EBI-25509811|imex:IM-27901-13	1	0.35
P0DTD1-PRO_0000449630	P26599	SARS-CoV-2	human	2697049	9606	Hel	PTBP1	protein	protein	Li et al. (2020)	unassigned2359	IM-27901	intact:EBI-25509811|imex:IM-27901-13	1	0.35
P0DTD1-PRO_0000449630	P40227	SARS-CoV-2	human	2697049	9606	Hel	CCT6A	protein	protein	Li et al. (2020)	unassigned2359	IM-27901	intact:EBI-25509811|imex:IM-27901-13	1	0.35
P0DTD1-PRO_0000449630	Q16875	SARS-CoV-2	human	2697049	9606	Hel	PFKFB3	protein	protein	Li et al. (2020)	unassigned2359	IM-27901	intact:EBI-25509811|imex:IM-27901-13	1	0.35
P0DTD1-PRO_0000449630	P48643	SARS-CoV-2	human	2697049	9606	Hel	CCT5	protein	protein	Li et al. (2020)	unassigned2359	IM-27901	intact:EBI-25509811|imex:IM-27901-13	1	0.35
P0DTD1-PRO_0000449630	P19105	SARS-CoV-2	human	2697049	9606	Hel	MYL12A	protein	protein	Li et al. (2020)	unassigned2359	IM-27901	intact:EBI-25509811|imex:IM-27901-13	1	0.35
P0DTD1-PRO_0000449630	Q8NC51	SARS-CoV-2	human	2697049	9606	Hel	SERBP1	protein	protein	Li et al. (2020)	unassigned2359	IM-27901	intact:EBI-25509811|imex:IM-27901-13	1	0.35
P0DTD1-PRO_0000449630	Q5JWF2	SARS-CoV-2	human	2697049	9606	Hel	GNAS	protein	protein	Li et al. (2020)	unassigned2359	IM-27901	intact:EBI-25509811|imex:IM-27901-13	1	0.35
P0DTD1-PRO_0000449630	P61158	SARS-CoV-2	human	2697049	9606	Hel	ACTR3	protein	protein	Li et al. (2020)	unassigned2359	IM-27901	intact:EBI-25509811|imex:IM-27901-13	1	0.35
P0DTD1-PRO_0000449630	Q9UM54	SARS-CoV-2	human	2697049	9606	Hel	MYO6	protein	protein	Li et al. (2020)	unassigned2359	IM-27901	intact:EBI-25509811|imex:IM-27901-13	1	0.35
P0DTD1-PRO_0000449631	Q15365	SARS-CoV-2	human	2697049	9606	ExoN	PCBP1	protein	protein	Li et al. (2020)	unassigned2359	IM-27901	intact:EBI-25509845|imex:IM-27901-57	1	0.35
P0DTD1-PRO_0000449631	Q14315	SARS-CoV-2	human	2697049	9606	ExoN	FLNC	protein	protein	Li et al. (2020)	unassigned2359	IM-27901	intact:EBI-25509845|imex:IM-27901-57	1	0.35
P0DTD1-PRO_0000449631	Q15366	SARS-CoV-2	human	2697049	9606	ExoN	PCBP2	protein	protein	Li et al. (2020)	unassigned2359	IM-27901	intact:EBI-25509845|imex:IM-27901-57	1	0.35
P0DTD1-PRO_0000449631	P49368	SARS-CoV-2	human	2697049	9606	ExoN	CCT3	protein	protein	Li et al. (2020)	unassigned2359	IM-27901	intact:EBI-25509845|imex:IM-27901-57	1	0.35
P0DTD1-PRO_0000449631	P17987	SARS-CoV-2	human	2697049	9606	ExoN	TCP1	protein	protein	Li et al. (2020)	unassigned2359	IM-27901	intact:EBI-25509845|imex:IM-27901-57	1	0.35
P0DTD1-PRO_0000449631	Q92945	SARS-CoV-2	human	2697049	9606	ExoN	KHSRP	protein	protein	Li et al. (2020)	unassigned2359	IM-27901	intact:EBI-25509845|imex:IM-27901-57	1	0.35
P0DTD1-PRO_0000449631	P47756	SARS-CoV-2	human	2697049	9606	ExoN	CAPZB	protein	protein	Li et al. (2020)	unassigned2359	IM-27901	intact:EBI-25509845|imex:IM-27901-57	1	0.35
P0DTD1-PRO_0000449631	P53396	SARS-CoV-2	human	2697049	9606	ExoN	ACLY	protein	protein	Li et al. (2020)	unassigned2359	IM-27901	intact:EBI-25509845|imex:IM-27901-57	1	0.35
P0DTD1-PRO_0000449631	P46109	SARS-CoV-2	human	2697049	9606	ExoN	CRKL	protein	protein	Li et al. (2020)	unassigned2359	IM-27901	intact:EBI-25509845|imex:IM-27901-57	1	0.35
P0DTD1-PRO_0000449631	P60660	SARS-CoV-2	human	2697049	9606	ExoN	MYL6	protein	protein	Li et al. (2020)	unassigned2359	IM-27901	intact:EBI-25509845|imex:IM-27901-57	1	0.35
P0DTD1-PRO_0000449631	P40227	SARS-CoV-2	human	2697049	9606	ExoN	CCT6A	protein	protein	Li et al. (2020)	unassigned2359	IM-27901	intact:EBI-25509845|imex:IM-27901-57	1	0.35
P0DTD1-PRO_0000449631	P48643	SARS-CoV-2	human	2697049	9606	ExoN	CCT5	protein	protein	Li et al. (2020)	unassigned2359	IM-27901	intact:EBI-25509845|imex:IM-27901-57	1	0.35
P0DTD1-PRO_0000449631	P47755	SARS-CoV-2	human	2697049	9606	ExoN	CAPZA2	protein	protein	Li et al. (2020)	unassigned2359	IM-27901	intact:EBI-25509845|imex:IM-27901-57	1	0.35
P0DTD1-PRO_0000449631	P13797	SARS-CoV-2	human	2697049	9606	ExoN	PLS3	protein	protein	Li et al. (2020)	unassigned2359	IM-27901	intact:EBI-25509845|imex:IM-27901-57	1	0.35
P0DTD1-PRO_0000449631	P49327	SARS-CoV-2	human	2697049	9606	ExoN	FASN	protein	protein	Li et al. (2020)	unassigned2359	IM-27901	intact:EBI-25509845|imex:IM-27901-57	1	0.35
P0DTD1-PRO_0000449631	P59998	SARS-CoV-2	human	2697049	9606	ExoN	ARPC4	protein	protein	Li et al. (2020)	unassigned2359	IM-27901	intact:EBI-25509845|imex:IM-27901-57	1	0.35
P0DTD1-PRO_0000449631	Q8NC51	SARS-CoV-2	human	2697049	9606	ExoN	SERBP1	protein	protein	Li et al. (2020)	unassigned2359	IM-27901	intact:EBI-25509845|imex:IM-27901-57	1	0.35
P0DTD1-PRO_0000449631	P11586	SARS-CoV-2	human	2697049	9606	ExoN	MTHFD1	protein	protein	Li et al. (2020)	unassigned2359	IM-27901	intact:EBI-25509845|imex:IM-27901-57	1	0.35
P0DTD1-PRO_0000449631	P22314	SARS-CoV-2	human	2697049	9606	ExoN	UBA1	protein	protein	Li et al. (2020)	unassigned2359	IM-27901	intact:EBI-25509845|imex:IM-27901-57	1	0.35
P0DTD1-PRO_0000449631	P61158	SARS-CoV-2	human	2697049	9606	ExoN	ACTR3	protein	protein	Li et al. (2020)	unassigned2359	IM-27901	intact:EBI-25509845|imex:IM-27901-57	1	0.35
P0DTD1-PRO_0000449632	P35251	SARS-CoV-2	human	2697049	9606	NendoU	RFC1	protein	protein	Li et al. (2020)	unassigned2359	IM-27901	intact:EBI-25509874|imex:IM-27901-15	1	0.35
P0DTD1-PRO_0000449632	Q9NWT1	SARS-CoV-2	human	2697049	9606	NendoU	PAK1IP1	protein	protein	Li et al. (2020)	unassigned2359	IM-27901	intact:EBI-25509874|imex:IM-27901-15	1	0.35
P0DTD1-PRO_0000449632	Q9H0D6	SARS-CoV-2	human	2697049	9606	NendoU	XRN2	protein	protein	Li et al. (2020)	unassigned2359	IM-27901	intact:EBI-25509874|imex:IM-27901-15	1	0.35
P0DTD1-PRO_0000449632	Q13868	SARS-CoV-2	human	2697049	9606	NendoU	EXOSC2	protein	protein	Li et al. (2020)	unassigned2359	IM-27901	intact:EBI-25509874|imex:IM-27901-15	1	0.35
P0DTD1-PRO_0000449632	Q15024	SARS-CoV-2	human	2697049	9606	NendoU	EXOSC7	protein	protein	Li et al. (2020)	unassigned2359	IM-27901	intact:EBI-25509874|imex:IM-27901-15	1	0.35
P0DTD1-PRO_0000449632	Q9Y383	SARS-CoV-2	human	2697049	9606	NendoU	LUC7L2	protein	protein	Li et al. (2020)	unassigned2359	IM-27901	intact:EBI-25509874|imex:IM-27901-15	1	0.35
P0DTD1-PRO_0000449632	P62263	SARS-CoV-2	human	2697049	9606	NendoU	RPS14	protein	protein	Li et al. (2020)	unassigned2359	IM-27901	intact:EBI-25509874|imex:IM-27901-15	1	0.35
P0DTD1-PRO_0000449632	Q14498	SARS-CoV-2	human	2697049	9606	NendoU	RBM39	protein	protein	Li et al. (2020)	unassigned2359	IM-27901	intact:EBI-25509874|imex:IM-27901-15	1	0.35
P0DTD1-PRO_0000449632	Q9UHX1	SARS-CoV-2	human	2697049	9606	NendoU	PUF60	protein	protein	Li et al. (2020)	unassigned2359	IM-27901	intact:EBI-25509874|imex:IM-27901-15	1	0.35
P0DTD1-PRO_0000449632	Q96SB4	SARS-CoV-2	human	2697049	9606	NendoU	SRPK1	protein	protein	Li et al. (2020)	unassigned2359	IM-27901	intact:EBI-25509874|imex:IM-27901-15	1	0.35
P0DTD1-PRO_0000449632	P46087	SARS-CoV-2	human	2697049	9606	NendoU	NOP2	protein	protein	Li et al. (2020)	unassigned2359	IM-27901	intact:EBI-25509874|imex:IM-27901-15	1	0.35
P0DTD1-PRO_0000449632	P62269	SARS-CoV-2	human	2697049	9606	NendoU	RPS18	protein	protein	Li et al. (2020)	unassigned2359	IM-27901	intact:EBI-25509874|imex:IM-27901-15	1	0.35
P0DTD1-PRO_0000449632	P63244	SARS-CoV-2	human	2697049	9606	NendoU	RACK1	protein	protein	Li et al. (2020)	unassigned2359	IM-27901	intact:EBI-25509874|imex:IM-27901-15	1	0.35
P0DTD1-PRO_0000449632	P42285	SARS-CoV-2	human	2697049	9606	NendoU	MTREX	protein	protein	Li et al. (2020)	unassigned2359	IM-27901	intact:EBI-25509874|imex:IM-27901-15	1	0.35
P0DTD1-PRO_0000449632	Q99848	SARS-CoV-2	human	2697049	9606	NendoU	EBNA1BP2	protein	protein	Li et al. (2020)	unassigned2359	IM-27901	intact:EBI-25509874|imex:IM-27901-15	1	0.35
P0DTD1-PRO_0000449632	Q12789	SARS-CoV-2	human	2697049	9606	NendoU	GTF3C1	protein	protein	Li et al. (2020)	unassigned2359	IM-27901	intact:EBI-25509874|imex:IM-27901-15	1	0.35
P0DTD1-PRO_0000449632	P46783	SARS-CoV-2	human	2697049	9606	NendoU	RPS10	protein	protein	Li et al. (2020)	unassigned2359	IM-27901	intact:EBI-25509874|imex:IM-27901-15	1	0.35
P0DTD1-PRO_0000449632	Q9P015	SARS-CoV-2	human	2697049	9606	NendoU	MRPL15	protein	protein	Li et al. (2020)	unassigned2359	IM-27901	intact:EBI-25509874|imex:IM-27901-15	1	0.35
P0DTD1-PRO_0000449632	Q13243	SARS-CoV-2	human	2697049	9606	NendoU	SRSF5	protein	protein	Li et al. (2020)	unassigned2359	IM-27901	intact:EBI-25509874|imex:IM-27901-15	1	0.35
P0DTD1-PRO_0000449632	Q1KMD3	SARS-CoV-2	human	2697049	9606	NendoU	HNRNPUL2	protein	protein	Li et al. (2020)	unassigned2359	IM-27901	intact:EBI-25509874|imex:IM-27901-15	1	0.35
P0DTD1-PRO_0000449632	P46782	SARS-CoV-2	human	2697049	9606	NendoU	RPS5	protein	protein	Li et al. (2020)	unassigned2359	IM-27901	intact:EBI-25509874|imex:IM-27901-15	1	0.35
P0DTD1-PRO_0000449632	Q86UE4	SARS-CoV-2	human	2697049	9606	NendoU	MTDH	protein	protein	Li et al. (2020)	unassigned2359	IM-27901	intact:EBI-25509874|imex:IM-27901-15	1	0.35
P0DTD1-PRO_0000449632	P26599	SARS-CoV-2	human	2697049	9606	NendoU	PTBP1	protein	protein	Li et al. (2020)	unassigned2359	IM-27901	intact:EBI-25509874|imex:IM-27901-15	1	0.35
P0DTD1-PRO_0000449632	Q7Z2T5	SARS-CoV-2	human	2697049	9606	NendoU	TRMT1L	protein	protein	Li et al. (2020)	unassigned2359	IM-27901	intact:EBI-25509874|imex:IM-27901-15	1	0.35
P0DTD1-PRO_0000449632	Q2NL82	SARS-CoV-2	human	2697049	9606	NendoU	TSR1	protein	protein	Li et al. (2020)	unassigned2359	IM-27901	intact:EBI-25509874|imex:IM-27901-15	1	0.35
P0DTD1-PRO_0000449632	Q9NX58	SARS-CoV-2	human	2697049	9606	NendoU	LYAR	protein	protein	Li et al. (2020)	unassigned2359	IM-27901	intact:EBI-25509874|imex:IM-27901-15	1	0.35
P0DTD1-PRO_0000449632	Q8N9T8	SARS-CoV-2	human	2697049	9606	NendoU	KRI1	protein	protein	Li et al. (2020)	unassigned2359	IM-27901	intact:EBI-25509874|imex:IM-27901-15	1	0.35
P0DTD1-PRO_0000449632	Q9UJV9	SARS-CoV-2	human	2697049	9606	NendoU	DDX41	protein	protein	Li et al. (2020)	unassigned2359	IM-27901	intact:EBI-25509874|imex:IM-27901-15	1	0.35
P0DTD1-PRO_0000449632	Q9UKD2	SARS-CoV-2	human	2697049	9606	NendoU	MRTO4	protein	protein	Li et al. (2020)	unassigned2359	IM-27901	intact:EBI-25509874|imex:IM-27901-15	1	0.35
P0DTD1-PRO_0000449632	Q15020	SARS-CoV-2	human	2697049	9606	NendoU	SART3	protein	protein	Li et al. (2020)	unassigned2359	IM-27901	intact:EBI-25509874|imex:IM-27901-15	1	0.35
P0DTD1-PRO_0000449632	P42696	SARS-CoV-2	human	2697049	9606	NendoU	RBM34	protein	protein	Li et al. (2020)	unassigned2359	IM-27901	intact:EBI-25509874|imex:IM-27901-15	1	0.35
P0DTD1-PRO_0000449632	Q5SSJ5	SARS-CoV-2	human	2697049	9606	NendoU	HP1BP3	protein	protein	Li et al. (2020)	unassigned2359	IM-27901	intact:EBI-25509874|imex:IM-27901-15	1	0.35
P0DTD1-PRO_0000449632	Q13523	SARS-CoV-2	human	2697049	9606	NendoU	PRPF4B	protein	protein	Li et al. (2020)	unassigned2359	IM-27901	intact:EBI-25509874|imex:IM-27901-15	1	0.35
P0DTD1-PRO_0000449632	P40938	SARS-CoV-2	human	2697049	9606	NendoU	RFC3	protein	protein	Li et al. (2020)	unassigned2359	IM-27901	intact:EBI-25509874|imex:IM-27901-15	1	0.35
P0DTD1-PRO_0000449632	Q14137	SARS-CoV-2	human	2697049	9606	NendoU	BOP1	protein	protein	Li et al. (2020)	unassigned2359	IM-27901	intact:EBI-25509874|imex:IM-27901-15	1	0.35
P0DTD1-PRO_0000449632	Q9BZE4	SARS-CoV-2	human	2697049	9606	NendoU	GTPBP4	protein	protein	Li et al. (2020)	unassigned2359	IM-27901	intact:EBI-25509874|imex:IM-27901-15	1	0.35
P0DTD1-PRO_0000449632	Q92974	SARS-CoV-2	human	2697049	9606	NendoU	ARHGEF2	protein	protein	Li et al. (2020)	unassigned2359	IM-27901	intact:EBI-25509874|imex:IM-27901-15	1	0.35
P0DTD1-PRO_0000449632	Q12788	SARS-CoV-2	human	2697049	9606	NendoU	TBL3	protein	protein	Li et al. (2020)	unassigned2359	IM-27901	intact:EBI-25509874|imex:IM-27901-15	1	0.35
P0DTD1-PRO_0000449632	Q9HC36	SARS-CoV-2	human	2697049	9606	NendoU	MRM3	protein	protein	Li et al. (2020)	unassigned2359	IM-27901	intact:EBI-25509874|imex:IM-27901-15	1	0.35
P0DTD1-PRO_0000449632	Q9UNQ2	SARS-CoV-2	human	2697049	9606	NendoU	DIMT1	protein	protein	Li et al. (2020)	unassigned2359	IM-27901	intact:EBI-25509874|imex:IM-27901-15	1	0.35
P0DTD1-PRO_0000449633	P61158	SARS-CoV-2	human	2697049	9606	2′-O-MTase	ACTR3	protein	protein	Li et al. (2020)	unassigned2359	IM-27901	intact:EBI-25509935|imex:IM-27901-17	1	0.4
P0DTC2	P62269	SARS-CoV-2	human	2697049	9606	S	RPS18	protein	protein	Li et al. (2020)	unassigned2359	IM-27901	intact:EBI-25509945|imex:IM-27901-89	1	0.35
P0DTC2	Q96N67	SARS-CoV-2	human	2697049	9606	S	DOCK7	protein	protein	Li et al. (2020)	unassigned2359	IM-27901	intact:EBI-25509945|imex:IM-27901-89	1	0.35
P0DTC2	P63244	SARS-CoV-2	human	2697049	9606	S	RACK1	protein	protein	Li et al. (2020)	unassigned2359	IM-27901	intact:EBI-25509945|imex:IM-27901-89	1	0.35
P0DTC2	P40227	SARS-CoV-2	human	2697049	9606	S	CCT6A	protein	protein	Li et al. (2020)	unassigned2359	IM-27901	intact:EBI-25509945|imex:IM-27901-89	1	0.35
P0DTC2	P60660	SARS-CoV-2	human	2697049	9606	S	MYL6	protein	protein	Li et al. (2020)	unassigned2359	IM-27901	intact:EBI-25509945|imex:IM-27901-89	1	0.35
P0DTC2	P47756	SARS-CoV-2	human	2697049	9606	S	CAPZB	protein	protein	Li et al. (2020)	unassigned2359	IM-27901	intact:EBI-25509945|imex:IM-27901-89	1	0.35
P0DTC2	P52907	SARS-CoV-2	human	2697049	9606	S	CAPZA1	protein	protein	Li et al. (2020)	unassigned2359	IM-27901	intact:EBI-25509945|imex:IM-27901-89	1	0.35
P0DTC2	Q9NYL9	SARS-CoV-2	human	2697049	9606	S	TMOD3	protein	protein	Li et al. (2020)	unassigned2359	IM-27901	intact:EBI-25509945|imex:IM-27901-89	1	0.35
P0DTC2	P13797	SARS-CoV-2	human	2697049	9606	S	PLS3	protein	protein	Li et al. (2020)	unassigned2359	IM-27901	intact:EBI-25509945|imex:IM-27901-89	1	0.35
P0DTC2	Q9ULV4	SARS-CoV-2	human	2697049	9606	S	CORO1C	protein	protein	Li et al. (2020)	unassigned2359	IM-27901	intact:EBI-25509945|imex:IM-27901-89	1	0.35
P0DTC2	P59998	SARS-CoV-2	human	2697049	9606	S	ARPC4	protein	protein	Li et al. (2020)	unassigned2359	IM-27901	intact:EBI-25509945|imex:IM-27901-89	1	0.35
P0DTC2	P61158	SARS-CoV-2	human	2697049	9606	S	ACTR3	protein	protein	Li et al. (2020)	unassigned2359	IM-27901	intact:EBI-25509945|imex:IM-27901-89	1	0.35
P0DTC2	Q9UM54	SARS-CoV-2	human	2697049	9606	S	MYO6	protein	protein	Li et al. (2020)	unassigned2359	IM-27901	intact:EBI-25509945|imex:IM-27901-89	1	0.35
P0DTC4	Q9ULX6	SARS-CoV-2	human	2697049	9606	E	AKAP8L	protein	protein	Li et al. (2020)	unassigned2359	IM-27901	intact:EBI-25509966|imex:IM-27901-73	1	0.35
P0DTC4	P50402	SARS-CoV-2	human	2697049	9606	E	EMD	protein	protein	Li et al. (2020)	unassigned2359	IM-27901	intact:EBI-25509966|imex:IM-27901-73	1	0.35
P0DTC4	Q00325	SARS-CoV-2	human	2697049	9606	E	SLC25A3	protein	protein	Li et al. (2020)	unassigned2359	IM-27901	intact:EBI-25509966|imex:IM-27901-73	1	0.35
P0DTC4	P16615	SARS-CoV-2	human	2697049	9606	E	ATP2A2	protein	protein	Li et al. (2020)	unassigned2359	IM-27901	intact:EBI-25509966|imex:IM-27901-73	1	0.35
P0DTC4	Q9P035	SARS-CoV-2	human	2697049	9606	E	HACD3	protein	protein	Li et al. (2020)	unassigned2359	IM-27901	intact:EBI-25509966|imex:IM-27901-73	1	0.35
P0DTC4	Q5H9R7	SARS-CoV-2	human	2697049	9606	E	PPP6R3	protein	protein	Li et al. (2020)	unassigned2359	IM-27901	intact:EBI-25509966|imex:IM-27901-73	1	0.35
P0DTC5	P30876	SARS-CoV-2	human	2697049	9606	vme1_sars2	POLR2B	protein	protein	Li et al. (2020)	unassigned2359	IM-27901	intact:EBI-25509990|imex:IM-27901-59	1	0.35
P0DTC5	Q9H078	SARS-CoV-2	human	2697049	9606	vme1_sars2	CLPB	protein	protein	Li et al. (2020)	unassigned2359	IM-27901	intact:EBI-25509990|imex:IM-27901-59	1	0.35
P0DTC5	P62195	SARS-CoV-2	human	2697049	9606	vme1_sars2	PSMC5	protein	protein	Li et al. (2020)	unassigned2359	IM-27901	intact:EBI-25509990|imex:IM-27901-59	1	0.35
P0DTC5	P26599	SARS-CoV-2	human	2697049	9606	vme1_sars2	PTBP1	protein	protein	Li et al. (2020)	unassigned2359	IM-27901	intact:EBI-25509990|imex:IM-27901-59	1	0.35
P0DTC5	Q9H936	SARS-CoV-2	human	2697049	9606	vme1_sars2	SLC25A22	protein	protein	Li et al. (2020)	unassigned2359	IM-27901	intact:EBI-25509990|imex:IM-27901-59	1	0.35
P0DTC5	Q9UHI6	SARS-CoV-2	human	2697049	9606	vme1_sars2	DDX20	protein	protein	Li et al. (2020)	unassigned2359	IM-27901	intact:EBI-25509990|imex:IM-27901-59	1	0.35
P0DTC5	Q7Z4H7	SARS-CoV-2	human	2697049	9606	vme1_sars2	HAUS6	protein	protein	Li et al. (2020)|Stukalov et al. (2020)	unassigned2359|unassigned2495	IM-27901|IM-28109	intact:EBI-25509990|imex:IM-27901-59|intact:EBI-25685699|imex:IM-28109-41	2	0.53
P0DTC5	Q96EY1	SARS-CoV-2	human	2697049	9606	vme1_sars2	DNAJA3	protein	protein	Li et al. (2020)	unassigned2359	IM-27901	intact:EBI-25509990|imex:IM-27901-59	1	0.35
P0DTC5	Q00325	SARS-CoV-2	human	2697049	9606	vme1_sars2	SLC25A3	protein	protein	Li et al. (2020)	unassigned2359	IM-27901	intact:EBI-25509990|imex:IM-27901-59	1	0.35
P0DTC5	Q15008	SARS-CoV-2	human	2697049	9606	vme1_sars2	PSMD6	protein	protein	Li et al. (2020)	unassigned2359	IM-27901	intact:EBI-25509990|imex:IM-27901-59	1	0.35
P0DTC5	P40939	SARS-CoV-2	human	2697049	9606	vme1_sars2	HADHA	protein	protein	Li et al. (2020)	unassigned2359	IM-27901	intact:EBI-25509990|imex:IM-27901-59	1	0.35
P0DTC5	P50402	SARS-CoV-2	human	2697049	9606	vme1_sars2	EMD	protein	protein	Li et al. (2020)	unassigned2359	IM-27901	intact:EBI-25509990|imex:IM-27901-59	1	0.35
P0DTC5	Q5H9R7	SARS-CoV-2	human	2697049	9606	vme1_sars2	PPP6R3	protein	protein	Li et al. (2020)	unassigned2359	IM-27901	intact:EBI-25509990|imex:IM-27901-59	1	0.35
P0DTC5	P57678	SARS-CoV-2	human	2697049	9606	vme1_sars2	GEMIN4	protein	protein	Li et al. (2020)	unassigned2359	IM-27901	intact:EBI-25509990|imex:IM-27901-59	1	0.35
P0DTC5	P31689	SARS-CoV-2	human	2697049	9606	vme1_sars2	DNAJA1	protein	protein	Li et al. (2020)	unassigned2359	IM-27901	intact:EBI-25509990|imex:IM-27901-59	1	0.35
P0DTC5	P60900	SARS-CoV-2	human	2697049	9606	vme1_sars2	PSMA6	protein	protein	Li et al. (2020)	unassigned2359	IM-27901	intact:EBI-25509990|imex:IM-27901-59	1	0.35
P0DTC5	P25705	SARS-CoV-2	human	2697049	9606	vme1_sars2	ATP5F1A	protein	protein	Li et al. (2020)	unassigned2359	IM-27901	intact:EBI-25509990|imex:IM-27901-59	1	0.35
P0DTC5	P51665	SARS-CoV-2	human	2697049	9606	vme1_sars2	PSMD7	protein	protein	Li et al. (2020)	unassigned2359	IM-27901	intact:EBI-25509990|imex:IM-27901-59	1	0.35
P0DTC5	P62191	SARS-CoV-2	human	2697049	9606	vme1_sars2	PSMC1	protein	protein	Li et al. (2020)	unassigned2359	IM-27901	intact:EBI-25509990|imex:IM-27901-59	1	0.35
P0DTC5	Q14257	SARS-CoV-2	human	2697049	9606	vme1_sars2	RCN2	protein	protein	Li et al. (2020)	unassigned2359	IM-27901	intact:EBI-25509990|imex:IM-27901-59	1	0.35
P0DTC5	Q99615	SARS-CoV-2	human	2697049	9606	vme1_sars2	DNAJC7	protein	protein	Li et al. (2020)	unassigned2359	IM-27901	intact:EBI-25509990|imex:IM-27901-59	1	0.35
P0DTC5	P46379	SARS-CoV-2	human	2697049	9606	vme1_sars2	BAG6	protein	protein	Li et al. (2020)	unassigned2359	IM-27901	intact:EBI-25509990|imex:IM-27901-59	1	0.35
P0DTC5	Q9Y5A9	SARS-CoV-2	human	2697049	9606	vme1_sars2	YTHDF2	protein	protein	Li et al. (2020)	unassigned2359	IM-27901	intact:EBI-25509990|imex:IM-27901-59	1	0.35
P0DTC5	Q13200	SARS-CoV-2	human	2697049	9606	vme1_sars2	PSMD2	protein	protein	Li et al. (2020)	unassigned2359	IM-27901	intact:EBI-25509990|imex:IM-27901-59	1	0.35
P0DTC5	P53618	SARS-CoV-2	human	2697049	9606	vme1_sars2	COPB1	protein	protein	Li et al. (2020)	unassigned2359	IM-27901	intact:EBI-25509990|imex:IM-27901-59	1	0.35
P0DTC5	Q9NZ01	SARS-CoV-2	human	2697049	9606	vme1_sars2	TECR	protein	protein	Li et al. (2020)	unassigned2359	IM-27901	intact:EBI-25509990|imex:IM-27901-59	1	0.35
P0DTC5	P35998	SARS-CoV-2	human	2697049	9606	vme1_sars2	PSMC2	protein	protein	Li et al. (2020)	unassigned2359	IM-27901	intact:EBI-25509990|imex:IM-27901-59	1	0.35
P0DTC5	Q16891	SARS-CoV-2	human	2697049	9606	vme1_sars2	IMMT	protein	protein	Li et al. (2020)	unassigned2359	IM-27901	intact:EBI-25509990|imex:IM-27901-59	1	0.35
P0DTC5	Q99460	SARS-CoV-2	human	2697049	9606	vme1_sars2	PSMD1	protein	protein	Li et al. (2020)	unassigned2359	IM-27901	intact:EBI-25509990|imex:IM-27901-59	1	0.35
P0DTC5	Q9NTJ3	SARS-CoV-2	human	2697049	9606	vme1_sars2	SMC4	protein	protein	Li et al. (2020)	unassigned2359	IM-27901	intact:EBI-25509990|imex:IM-27901-59	1	0.35
P0DTC5	P53621	SARS-CoV-2	human	2697049	9606	vme1_sars2	COPA	protein	protein	Li et al. (2020)	unassigned2359	IM-27901	intact:EBI-25509990|imex:IM-27901-59	1	0.35
P0DTC5	P55786	SARS-CoV-2	human	2697049	9606	vme1_sars2	NPEPPS	protein	protein	Li et al. (2020)	unassigned2359	IM-27901	intact:EBI-25509990|imex:IM-27901-59	1	0.35
P0DTC5	Q15293	SARS-CoV-2	human	2697049	9606	vme1_sars2	RCN1	protein	protein	Li et al. (2020)	unassigned2359	IM-27901	intact:EBI-25509990|imex:IM-27901-59	1	0.35
P0DTC5	P34932	SARS-CoV-2	human	2697049	9606	vme1_sars2	HSPA4	protein	protein	Li et al. (2020)	unassigned2359	IM-27901	intact:EBI-25509990|imex:IM-27901-59	1	0.35
P0DTC5	Q9UBF2	SARS-CoV-2	human	2697049	9606	vme1_sars2	COPG2	protein	protein	Li et al. (2020)	unassigned2359	IM-27901	intact:EBI-25509990|imex:IM-27901-59	1	0.35
P0DTC5	P35606	SARS-CoV-2	human	2697049	9606	vme1_sars2	COPB2	protein	protein	Li et al. (2020)	unassigned2359	IM-27901	intact:EBI-25509990|imex:IM-27901-59	1	0.35
P0DTC5	P16615	SARS-CoV-2	human	2697049	9606	vme1_sars2	ATP2A2	protein	protein	Li et al. (2020)	unassigned2359	IM-27901	intact:EBI-25509990|imex:IM-27901-59	1	0.35
P0DTC5	Q96CS3	SARS-CoV-2	human	2697049	9606	vme1_sars2	FAF2	protein	protein	Li et al. (2020)	unassigned2359	IM-27901	intact:EBI-25509990|imex:IM-27901-59	1	0.35
P0DTC5	Q9P035	SARS-CoV-2	human	2697049	9606	vme1_sars2	HACD3	protein	protein	Li et al. (2020)	unassigned2359	IM-27901	intact:EBI-25509990|imex:IM-27901-59	1	0.35
P0DTC9	P38159	SARS-CoV-2	human	2697049	9606	N	RBMX	protein	protein	Li et al. (2020)	unassigned2359	IM-27901	intact:EBI-25510103|imex:IM-27901-75	1	0.35
P0DTC9	Q13151	SARS-CoV-2	human	2697049	9606	N	HNRNPA0	protein	protein	Li et al. (2020)	unassigned2359	IM-27901	intact:EBI-25510103|imex:IM-27901-75	1	0.35
P0DTC9	Q9UM54	SARS-CoV-2	human	2697049	9606	N	MYO6	protein	protein	Li et al. (2020)	unassigned2359	IM-27901	intact:EBI-25510103|imex:IM-27901-75	1	0.35
P0DTC3	P40939	SARS-CoV-2	human	2697049	9606	ap3a_sars2	HADHA	protein	protein	Li et al. (2020)	unassigned2359	IM-27901	intact:EBI-25510118|imex:IM-27901-77	1	0.35
P0DTC3	Q14257	SARS-CoV-2	human	2697049	9606	ap3a_sars2	RCN2	protein	protein	Li et al. (2020)	unassigned2359	IM-27901	intact:EBI-25510118|imex:IM-27901-77	1	0.35
P0DTC3	P22314	SARS-CoV-2	human	2697049	9606	ap3a_sars2	UBA1	protein	protein	Li et al. (2020)	unassigned2359	IM-27901	intact:EBI-25510118|imex:IM-27901-77	1	0.35
P0DTC3	P57088	SARS-CoV-2	human	2697049	9606	ap3a_sars2	TMEM33	protein	protein	Li et al. (2020)	unassigned2359	IM-27901	intact:EBI-25510118|imex:IM-27901-77	1	0.35
P0DTC3	Q8IXB1	SARS-CoV-2	human	2697049	9606	ap3a_sars2	DNAJC10	protein	protein	Li et al. (2020)	unassigned2359	IM-27901	intact:EBI-25510118|imex:IM-27901-77	1	0.35
P0DTC3	Q00325	SARS-CoV-2	human	2697049	9606	ap3a_sars2	SLC25A3	protein	protein	Li et al. (2020)	unassigned2359	IM-27901	intact:EBI-25510118|imex:IM-27901-77	1	0.35
P0DTC3	P31689	SARS-CoV-2	human	2697049	9606	ap3a_sars2	DNAJA1	protein	protein	Li et al. (2020)	unassigned2359	IM-27901	intact:EBI-25510118|imex:IM-27901-77	1	0.35
P0DTC3	P25705	SARS-CoV-2	human	2697049	9606	ap3a_sars2	ATP5F1A	protein	protein	Li et al. (2020)	unassigned2359	IM-27901	intact:EBI-25510118|imex:IM-27901-77	1	0.35
P0DTC3	P46379	SARS-CoV-2	human	2697049	9606	ap3a_sars2	BAG6	protein	protein	Li et al. (2020)	unassigned2359	IM-27901	intact:EBI-25510118|imex:IM-27901-77	1	0.35
P0DTC3	P53621	SARS-CoV-2	human	2697049	9606	ap3a_sars2	COPA	protein	protein	Li et al. (2020)	unassigned2359	IM-27901	intact:EBI-25510118|imex:IM-27901-77	1	0.35
P0DTC3	Q9H936	SARS-CoV-2	human	2697049	9606	ap3a_sars2	SLC25A22	protein	protein	Li et al. (2020)	unassigned2359	IM-27901	intact:EBI-25510118|imex:IM-27901-77	1	0.35
P0DTC3	P26599	SARS-CoV-2	human	2697049	9606	ap3a_sars2	PTBP1	protein	protein	Li et al. (2020)	unassigned2359	IM-27901	intact:EBI-25510118|imex:IM-27901-77	1	0.35
P0DTC3	P11586	SARS-CoV-2	human	2697049	9606	ap3a_sars2	MTHFD1	protein	protein	Li et al. (2020)	unassigned2359	IM-27901	intact:EBI-25510118|imex:IM-27901-77	1	0.35
P0DTC3	Q9NZ01	SARS-CoV-2	human	2697049	9606	ap3a_sars2	TECR	protein	protein	Li et al. (2020)	unassigned2359	IM-27901	intact:EBI-25510118|imex:IM-27901-77	1	0.35
P0DTC3	P53007	SARS-CoV-2	human	2697049	9606	ap3a_sars2	SLC25A1	protein	protein	Li et al. (2020)	unassigned2359	IM-27901	intact:EBI-25510118|imex:IM-27901-77	1	0.35
P0DTC3	Q96CS3	SARS-CoV-2	human	2697049	9606	ap3a_sars2	FAF2	protein	protein	Li et al. (2020)	unassigned2359	IM-27901	intact:EBI-25510118|imex:IM-27901-77	1	0.35
P0DTC3	P16615	SARS-CoV-2	human	2697049	9606	ap3a_sars2	ATP2A2	protein	protein	Li et al. (2020)	unassigned2359	IM-27901	intact:EBI-25510118|imex:IM-27901-77	1	0.35
P0DTC3	Q16891	SARS-CoV-2	human	2697049	9606	ap3a_sars2	IMMT	protein	protein	Li et al. (2020)	unassigned2359	IM-27901	intact:EBI-25510118|imex:IM-27901-77	1	0.35
P0DTC3	Q9P035	SARS-CoV-2	human	2697049	9606	ap3a_sars2	HACD3	protein	protein	Li et al. (2020)	unassigned2359	IM-27901	intact:EBI-25510118|imex:IM-27901-77	1	0.35
P0DTC6	Q5SW79	SARS-CoV-2	human	2697049	9606	ns6_sars2	CEP170	protein	protein	Li et al. (2020)	unassigned2359	IM-27901	intact:EBI-25510158|imex:IM-27901-37	1	0.35
P0DTC6	P25705	SARS-CoV-2	human	2697049	9606	ns6_sars2	ATP5F1A	protein	protein	Li et al. (2020)	unassigned2359	IM-27901	intact:EBI-25510158|imex:IM-27901-37	1	0.35
P0DTC6	Q92552	SARS-CoV-2	human	2697049	9606	ns6_sars2	MRPS27	protein	protein	Li et al. (2020)	unassigned2359	IM-27901	intact:EBI-25510158|imex:IM-27901-37	1	0.35
P0DTC6	P15924	SARS-CoV-2	human	2697049	9606	ns6_sars2	DSP	protein	protein	Li et al. (2020)	unassigned2359	IM-27901	intact:EBI-25510158|imex:IM-27901-37	1	0.35
P0DTC6	P53396	SARS-CoV-2	human	2697049	9606	ns6_sars2	ACLY	protein	protein	Li et al. (2020)	unassigned2359	IM-27901	intact:EBI-25510158|imex:IM-27901-37	1	0.35
P0DTC6	P16615	SARS-CoV-2	human	2697049	9606	ns6_sars2	ATP2A2	protein	protein	Li et al. (2020)	unassigned2359	IM-27901	intact:EBI-25510158|imex:IM-27901-37	1	0.35
P0DTC6	Q5T9A4	SARS-CoV-2	human	2697049	9606	ns6_sars2	ATAD3B	protein	protein	Li et al. (2020)	unassigned2359	IM-27901	intact:EBI-25510158|imex:IM-27901-37	1	0.35
P0DTC6	Q96CS3	SARS-CoV-2	human	2697049	9606	ns6_sars2	FAF2	protein	protein	Li et al. (2020)	unassigned2359	IM-27901	intact:EBI-25510158|imex:IM-27901-37	1	0.35
P0DTC6	Q9NVI7	SARS-CoV-2	human	2697049	9606	ns6_sars2	ATAD3A	protein	protein	Li et al. (2020)	unassigned2359	IM-27901	intact:EBI-25510158|imex:IM-27901-37	1	0.35
P0DTC6	P33176	SARS-CoV-2	human	2697049	9606	ns6_sars2	KIF5B	protein	protein	Li et al. (2020)	unassigned2359	IM-27901	intact:EBI-25510158|imex:IM-27901-37	1	0.35
P0DTC6	Q13561	SARS-CoV-2	human	2697049	9606	ns6_sars2	DCTN2	protein	protein	Li et al. (2020)	unassigned2359	IM-27901	intact:EBI-25510158|imex:IM-27901-37	1	0.35
P0DTC6	Q6P2E9	SARS-CoV-2	human	2697049	9606	ns6_sars2	EDC4	protein	protein	Li et al. (2020)	unassigned2359	IM-27901	intact:EBI-25510158|imex:IM-27901-37	1	0.35
P0DTC7	P30153	SARS-CoV-2	human	2697049	9606	ns7a_sars2	PPP2R1A	protein	protein	Li et al. (2020)	unassigned2359	IM-27901	intact:EBI-25510184|imex:IM-27901-19	1	0.35
P0DTC7	P40939	SARS-CoV-2	human	2697049	9606	ns7a_sars2	HADHA	protein	protein	Li et al. (2020)	unassigned2359	IM-27901	intact:EBI-25510184|imex:IM-27901-19	1	0.35
P0DTC7	Q8IXB1	SARS-CoV-2	human	2697049	9606	ns7a_sars2	DNAJC10	protein	protein	Li et al. (2020)	unassigned2359	IM-27901	intact:EBI-25510184|imex:IM-27901-19	1	0.35
P0DTC7	Q9UHI6	SARS-CoV-2	human	2697049	9606	ns7a_sars2	DDX20	protein	protein	Li et al. (2020)	unassigned2359	IM-27901	intact:EBI-25510184|imex:IM-27901-19	1	0.35
P0DTC7	P53007	SARS-CoV-2	human	2697049	9606	ns7a_sars2	SLC25A1	protein	protein	Li et al. (2020)	unassigned2359	IM-27901	intact:EBI-25510184|imex:IM-27901-19	1	0.35
P0DTC7	Q96EY1	SARS-CoV-2	human	2697049	9606	ns7a_sars2	DNAJA3	protein	protein	Li et al. (2020)	unassigned2359	IM-27901	intact:EBI-25510184|imex:IM-27901-19	1	0.35
P0DTC7	P50402	SARS-CoV-2	human	2697049	9606	ns7a_sars2	EMD	protein	protein	Li et al. (2020)	unassigned2359	IM-27901	intact:EBI-25510184|imex:IM-27901-19	1	0.35
P0DTC7	Q9H936	SARS-CoV-2	human	2697049	9606	ns7a_sars2	SLC25A22	protein	protein	Li et al. (2020)	unassigned2359	IM-27901	intact:EBI-25510184|imex:IM-27901-19	1	0.35
P0DTC7	P62195	SARS-CoV-2	human	2697049	9606	ns7a_sars2	PSMC5	protein	protein	Li et al. (2020)	unassigned2359	IM-27901	intact:EBI-25510184|imex:IM-27901-19	1	0.35
P0DTC7	P30876	SARS-CoV-2	human	2697049	9606	ns7a_sars2	POLR2B	protein	protein	Li et al. (2020)	unassigned2359	IM-27901	intact:EBI-25510184|imex:IM-27901-19	1	0.35
P0DTC7	Q99615	SARS-CoV-2	human	2697049	9606	ns7a_sars2	DNAJC7	protein	protein	Li et al. (2020)	unassigned2359	IM-27901	intact:EBI-25510184|imex:IM-27901-19	1	0.35
P0DTC7	P55786	SARS-CoV-2	human	2697049	9606	ns7a_sars2	NPEPPS	protein	protein	Li et al. (2020)	unassigned2359	IM-27901	intact:EBI-25510184|imex:IM-27901-19	1	0.35
P0DTC7	P57678	SARS-CoV-2	human	2697049	9606	ns7a_sars2	GEMIN4	protein	protein	Li et al. (2020)	unassigned2359	IM-27901	intact:EBI-25510184|imex:IM-27901-19	1	0.35
P0DTC7	Q00325	SARS-CoV-2	human	2697049	9606	ns7a_sars2	SLC25A3	protein	protein	Li et al. (2020)	unassigned2359	IM-27901	intact:EBI-25510184|imex:IM-27901-19	1	0.35
P0DTC7	P34932	SARS-CoV-2	human	2697049	9606	ns7a_sars2	HSPA4	protein	protein	Li et al. (2020)	unassigned2359	IM-27901	intact:EBI-25510184|imex:IM-27901-19	1	0.35
P0DTC7	Q15008	SARS-CoV-2	human	2697049	9606	ns7a_sars2	PSMD6	protein	protein	Li et al. (2020)	unassigned2359	IM-27901	intact:EBI-25510184|imex:IM-27901-19	1	0.35
P0DTC7	Q9UNM6	SARS-CoV-2	human	2697049	9606	ns7a_sars2	PSMD13	protein	protein	Li et al. (2020)	unassigned2359	IM-27901	intact:EBI-25510184|imex:IM-27901-19	1	0.35
P0DTC7	P62191	SARS-CoV-2	human	2697049	9606	ns7a_sars2	PSMC1	protein	protein	Li et al. (2020)	unassigned2359	IM-27901	intact:EBI-25510184|imex:IM-27901-19	1	0.35
P0DTC7	P51665	SARS-CoV-2	human	2697049	9606	ns7a_sars2	PSMD7	protein	protein	Li et al. (2020)	unassigned2359	IM-27901	intact:EBI-25510184|imex:IM-27901-19	1	0.35
P0DTC7	P53618	SARS-CoV-2	human	2697049	9606	ns7a_sars2	COPB1	protein	protein	Li et al. (2020)	unassigned2359	IM-27901	intact:EBI-25510184|imex:IM-27901-19	1	0.35
P0DTC7	Q9NZ01	SARS-CoV-2	human	2697049	9606	ns7a_sars2	TECR	protein	protein	Li et al. (2020)	unassigned2359	IM-27901	intact:EBI-25510184|imex:IM-27901-19	1	0.35
P0DTC7	P35998	SARS-CoV-2	human	2697049	9606	ns7a_sars2	PSMC2	protein	protein	Li et al. (2020)	unassigned2359	IM-27901	intact:EBI-25510184|imex:IM-27901-19	1	0.35
P0DTC7	Q13200	SARS-CoV-2	human	2697049	9606	ns7a_sars2	PSMD2	protein	protein	Li et al. (2020)	unassigned2359	IM-27901	intact:EBI-25510184|imex:IM-27901-19	1	0.35
P0DTC7	P53621	SARS-CoV-2	human	2697049	9606	ns7a_sars2	COPA	protein	protein	Li et al. (2020)	unassigned2359	IM-27901	intact:EBI-25510184|imex:IM-27901-19	1	0.35
P0DTC7	Q5H9R7	SARS-CoV-2	human	2697049	9606	ns7a_sars2	PPP6R3	protein	protein	Li et al. (2020)	unassigned2359	IM-27901	intact:EBI-25510184|imex:IM-27901-19	1	0.35
P0DTC7	P16615	SARS-CoV-2	human	2697049	9606	ns7a_sars2	ATP2A2	protein	protein	Li et al. (2020)	unassigned2359	IM-27901	intact:EBI-25510184|imex:IM-27901-19	1	0.35
P0DTC7	Q99460	SARS-CoV-2	human	2697049	9606	ns7a_sars2	PSMD1	protein	protein	Li et al. (2020)	unassigned2359	IM-27901	intact:EBI-25510184|imex:IM-27901-19	1	0.35
P0DTC7	Q9NXS2	SARS-CoV-2	human	2697049	9606	ns7a_sars2	QPCTL	protein	protein	Li et al. (2020)	unassigned2359	IM-27901	intact:EBI-25510184|imex:IM-27901-19	1	0.35
P0DTC7	P46379	SARS-CoV-2	human	2697049	9606	ns7a_sars2	BAG6	protein	protein	Li et al. (2020)	unassigned2359	IM-27901	intact:EBI-25510184|imex:IM-27901-19	1	0.35
P0DTC7	Q16891	SARS-CoV-2	human	2697049	9606	ns7a_sars2	IMMT	protein	protein	Li et al. (2020)	unassigned2359	IM-27901	intact:EBI-25510184|imex:IM-27901-19	1	0.35
P0DTC7	P35606	SARS-CoV-2	human	2697049	9606	ns7a_sars2	COPB2	protein	protein	Li et al. (2020)	unassigned2359	IM-27901	intact:EBI-25510184|imex:IM-27901-19	1	0.35
P0DTC7	Q9UBF2	SARS-CoV-2	human	2697049	9606	ns7a_sars2	COPG2	protein	protein	Li et al. (2020)	unassigned2359	IM-27901	intact:EBI-25510184|imex:IM-27901-19	1	0.35
P0DTC7	Q9P035	SARS-CoV-2	human	2697049	9606	ns7a_sars2	HACD3	protein	protein	Li et al. (2020)	unassigned2359	IM-27901	intact:EBI-25510184|imex:IM-27901-19	1	0.35
P0DTC7	Q96CS3	SARS-CoV-2	human	2697049	9606	ns7a_sars2	FAF2	protein	protein	Li et al. (2020)	unassigned2359	IM-27901	intact:EBI-25510184|imex:IM-27901-19	1	0.35
P0DTD8	Q14257	SARS-CoV-2	human	2697049	9606	ns7b_sars2	RCN2	protein	protein	Li et al. (2020)	unassigned2359	IM-27901	intact:EBI-25510237|imex:IM-27901-79	1	0.35
P0DTD8	P25705	SARS-CoV-2	human	2697049	9606	ns7b_sars2	ATP5F1A	protein	protein	Li et al. (2020)	unassigned2359	IM-27901	intact:EBI-25510237|imex:IM-27901-79	1	0.35
P0DTD8	P31689	SARS-CoV-2	human	2697049	9606	ns7b_sars2	DNAJA1	protein	protein	Li et al. (2020)	unassigned2359	IM-27901	intact:EBI-25510237|imex:IM-27901-79	1	0.35
P0DTD8	Q8WTT2	SARS-CoV-2	human	2697049	9606	ns7b_sars2	NOC3L	protein	protein	Li et al. (2020)	unassigned2359	IM-27901	intact:EBI-25510237|imex:IM-27901-79	1	0.35
P0DTD8	Q7KZF4	SARS-CoV-2	human	2697049	9606	ns7b_sars2	SND1	protein	protein	Li et al. (2020)	unassigned2359	IM-27901	intact:EBI-25510237|imex:IM-27901-79	1	0.35
P0DTD8	Q9NVI7	SARS-CoV-2	human	2697049	9606	ns7b_sars2	ATAD3A	protein	protein	Li et al. (2020)	unassigned2359	IM-27901	intact:EBI-25510237|imex:IM-27901-79	1	0.35
P0DTD8	P55786	SARS-CoV-2	human	2697049	9606	ns7b_sars2	NPEPPS	protein	protein	Li et al. (2020)	unassigned2359	IM-27901	intact:EBI-25510237|imex:IM-27901-79	1	0.35
P0DTD8	Q00325	SARS-CoV-2	human	2697049	9606	ns7b_sars2	SLC25A3	protein	protein	Li et al. (2020)	unassigned2359	IM-27901	intact:EBI-25510237|imex:IM-27901-79	1	0.35
P0DTD8	P53618	SARS-CoV-2	human	2697049	9606	ns7b_sars2	COPB1	protein	protein	Li et al. (2020)	unassigned2359	IM-27901	intact:EBI-25510237|imex:IM-27901-79	1	0.35
P0DTD8	P57088	SARS-CoV-2	human	2697049	9606	ns7b_sars2	TMEM33	protein	protein	Li et al. (2020)	unassigned2359	IM-27901	intact:EBI-25510237|imex:IM-27901-79	1	0.35
P0DTD8	Q9NZ01	SARS-CoV-2	human	2697049	9606	ns7b_sars2	TECR	protein	protein	Li et al. (2020)	unassigned2359	IM-27901	intact:EBI-25510237|imex:IM-27901-79	1	0.35
P0DTD8	Q16891	SARS-CoV-2	human	2697049	9606	ns7b_sars2	IMMT	protein	protein	Li et al. (2020)	unassigned2359	IM-27901	intact:EBI-25510237|imex:IM-27901-79	1	0.35
P0DTD8	P16615	SARS-CoV-2	human	2697049	9606	ns7b_sars2	ATP2A2	protein	protein	Li et al. (2020)	unassigned2359	IM-27901	intact:EBI-25510237|imex:IM-27901-79	1	0.35
P0DTD8	P53621	SARS-CoV-2	human	2697049	9606	ns7b_sars2	COPA	protein	protein	Li et al. (2020)	unassigned2359	IM-27901	intact:EBI-25510237|imex:IM-27901-79	1	0.35
P0DTD8	Q9NXS2	SARS-CoV-2	human	2697049	9606	ns7b_sars2	QPCTL	protein	protein	Li et al. (2020)	unassigned2359	IM-27901	intact:EBI-25510237|imex:IM-27901-79	1	0.35
P0DTD8	Q96CS3	SARS-CoV-2	human	2697049	9606	ns7b_sars2	FAF2	protein	protein	Li et al. (2020)	unassigned2359	IM-27901	intact:EBI-25510237|imex:IM-27901-79	1	0.35
P0DTD8	Q02978	SARS-CoV-2	human	2697049	9606	ns7b_sars2	SLC25A11	protein	protein	Li et al. (2020)	unassigned2359	IM-27901	intact:EBI-25510237|imex:IM-27901-79	1	0.35
P0DTD8	P35606	SARS-CoV-2	human	2697049	9606	ns7b_sars2	COPB2	protein	protein	Li et al. (2020)	unassigned2359	IM-27901	intact:EBI-25510237|imex:IM-27901-79	1	0.35
P0DTD8	Q9UBF2	SARS-CoV-2	human	2697049	9606	ns7b_sars2	COPG2	protein	protein	Li et al. (2020)	unassigned2359	IM-27901	intact:EBI-25510237|imex:IM-27901-79	1	0.35
P0DTD8	Q9P035	SARS-CoV-2	human	2697049	9606	ns7b_sars2	HACD3	protein	protein	Li et al. (2020)	unassigned2359	IM-27901	intact:EBI-25510237|imex:IM-27901-79	1	0.35
P0DTD8	P10155	SARS-CoV-2	human	2697049	9606	ns7b_sars2	RO60	protein	protein	Li et al. (2020)	unassigned2359	IM-27901	intact:EBI-25510237|imex:IM-27901-79	1	0.35
P0DTC8	Q14152	SARS-CoV-2	human	2697049	9606	ns8_sars2	EIF3A	protein	protein	Li et al. (2020)	unassigned2359	IM-27901	intact:EBI-25510273|imex:IM-27901-91	1	0.35
P0DTC8	P50402	SARS-CoV-2	human	2697049	9606	ns8_sars2	EMD	protein	protein	Li et al. (2020)	unassigned2359	IM-27901	intact:EBI-25510273|imex:IM-27901-91	1	0.35
P0DTC8	Q9UHI6	SARS-CoV-2	human	2697049	9606	ns8_sars2	DDX20	protein	protein	Li et al. (2020)	unassigned2359	IM-27901	intact:EBI-25510273|imex:IM-27901-91	1	0.35
P0DTC8	P62195	SARS-CoV-2	human	2697049	9606	ns8_sars2	PSMC5	protein	protein	Li et al. (2020)	unassigned2359	IM-27901	intact:EBI-25510273|imex:IM-27901-91	1	0.35
P0DTC8	P25705	SARS-CoV-2	human	2697049	9606	ns8_sars2	ATP5F1A	protein	protein	Li et al. (2020)	unassigned2359	IM-27901	intact:EBI-25510273|imex:IM-27901-91	1	0.35
P0DTC8	P40939	SARS-CoV-2	human	2697049	9606	ns8_sars2	HADHA	protein	protein	Li et al. (2020)	unassigned2359	IM-27901	intact:EBI-25510273|imex:IM-27901-91	1	0.35
P0DTC8	Q5JWF2	SARS-CoV-2	human	2697049	9606	ns8_sars2	GNAS	protein	protein	Li et al. (2020)	unassigned2359	IM-27901	intact:EBI-25510273|imex:IM-27901-91	1	0.35
P0DTC8	P55786	SARS-CoV-2	human	2697049	9606	ns8_sars2	NPEPPS	protein	protein	Li et al. (2020)	unassigned2359	IM-27901	intact:EBI-25510273|imex:IM-27901-91	1	0.35
P0DTC8	P57678	SARS-CoV-2	human	2697049	9606	ns8_sars2	GEMIN4	protein	protein	Li et al. (2020)	unassigned2359	IM-27901	intact:EBI-25510273|imex:IM-27901-91	1	0.35
P0DTC8	Q12789	SARS-CoV-2	human	2697049	9606	ns8_sars2	GTF3C1	protein	protein	Li et al. (2020)	unassigned2359	IM-27901	intact:EBI-25510273|imex:IM-27901-91	1	0.35
P0DTC8	Q9H936	SARS-CoV-2	human	2697049	9606	ns8_sars2	SLC25A22	protein	protein	Li et al. (2020)	unassigned2359	IM-27901	intact:EBI-25510273|imex:IM-27901-91	1	0.35
P0DTC8	P31689	SARS-CoV-2	human	2697049	9606	ns8_sars2	DNAJA1	protein	protein	Li et al. (2020)	unassigned2359	IM-27901	intact:EBI-25510273|imex:IM-27901-91	1	0.35
P0DTC8	Q15008	SARS-CoV-2	human	2697049	9606	ns8_sars2	PSMD6	protein	protein	Li et al. (2020)	unassigned2359	IM-27901	intact:EBI-25510273|imex:IM-27901-91	1	0.35
P0DTC8	Q9UNM6	SARS-CoV-2	human	2697049	9606	ns8_sars2	PSMD13	protein	protein	Li et al. (2020)	unassigned2359	IM-27901	intact:EBI-25510273|imex:IM-27901-91	1	0.35
P0DTC8	Q00325	SARS-CoV-2	human	2697049	9606	ns8_sars2	SLC25A3	protein	protein	Li et al. (2020)	unassigned2359	IM-27901	intact:EBI-25510273|imex:IM-27901-91	1	0.35
P0DTC8	P30876	SARS-CoV-2	human	2697049	9606	ns8_sars2	POLR2B	protein	protein	Li et al. (2020)	unassigned2359	IM-27901	intact:EBI-25510273|imex:IM-27901-91	1	0.35
P0DTC8	Q7KZF4	SARS-CoV-2	human	2697049	9606	ns8_sars2	SND1	protein	protein	Li et al. (2020)	unassigned2359	IM-27901	intact:EBI-25510273|imex:IM-27901-91	1	0.35
P0DTC8	Q9NVI7	SARS-CoV-2	human	2697049	9606	ns8_sars2	ATAD3A	protein	protein	Li et al. (2020)	unassigned2359	IM-27901	intact:EBI-25510273|imex:IM-27901-91	1	0.35
P0DTC8	Q13200	SARS-CoV-2	human	2697049	9606	ns8_sars2	PSMD2	protein	protein	Li et al. (2020)	unassigned2359	IM-27901	intact:EBI-25510273|imex:IM-27901-91	1	0.35
P0DTC8	P35998	SARS-CoV-2	human	2697049	9606	ns8_sars2	PSMC2	protein	protein	Li et al. (2020)	unassigned2359	IM-27901	intact:EBI-25510273|imex:IM-27901-91	1	0.35
P0DTC8	Q02978	SARS-CoV-2	human	2697049	9606	ns8_sars2	SLC25A11	protein	protein	Li et al. (2020)	unassigned2359	IM-27901	intact:EBI-25510273|imex:IM-27901-91	1	0.35
P0DTC8	Q9NZ01	SARS-CoV-2	human	2697049	9606	ns8_sars2	TECR	protein	protein	Li et al. (2020)	unassigned2359	IM-27901	intact:EBI-25510273|imex:IM-27901-91	1	0.35
P0DTC8	P53618	SARS-CoV-2	human	2697049	9606	ns8_sars2	COPB1	protein	protein	Li et al. (2020)	unassigned2359	IM-27901	intact:EBI-25510273|imex:IM-27901-91	1	0.35
P0DTC8	Q99460	SARS-CoV-2	human	2697049	9606	ns8_sars2	PSMD1	protein	protein	Li et al. (2020)	unassigned2359	IM-27901	intact:EBI-25510273|imex:IM-27901-91	1	0.35
P0DTC8	P16615	SARS-CoV-2	human	2697049	9606	ns8_sars2	ATP2A2	protein	protein	Li et al. (2020)	unassigned2359	IM-27901	intact:EBI-25510273|imex:IM-27901-91	1	0.35
P0DTC8	P53621	SARS-CoV-2	human	2697049	9606	ns8_sars2	COPA	protein	protein	Li et al. (2020)	unassigned2359	IM-27901	intact:EBI-25510273|imex:IM-27901-91	1	0.35
P0DTC8	Q16891	SARS-CoV-2	human	2697049	9606	ns8_sars2	IMMT	protein	protein	Li et al. (2020)	unassigned2359	IM-27901	intact:EBI-25510273|imex:IM-27901-91	1	0.35
P0DTC8	Q9P035	SARS-CoV-2	human	2697049	9606	ns8_sars2	HACD3	protein	protein	Li et al. (2020)	unassigned2359	IM-27901	intact:EBI-25510273|imex:IM-27901-91	1	0.35
P0DTC8	Q9UBF2	SARS-CoV-2	human	2697049	9606	ns8_sars2	COPG2	protein	protein	Li et al. (2020)	unassigned2359	IM-27901	intact:EBI-25510273|imex:IM-27901-91	1	0.35
P0DTC8	P46379	SARS-CoV-2	human	2697049	9606	ns8_sars2	BAG6	protein	protein	Li et al. (2020)	unassigned2359	IM-27901	intact:EBI-25510273|imex:IM-27901-91	1	0.35
P0DTD2	P19105	SARS-CoV-2	human	2697049	9606	orf9b_sars2	MYL12A	protein	protein	Li et al. (2020)	unassigned2359	IM-27901	intact:EBI-25510322|imex:IM-27901-93	1	0.35
P0DTD2	Q14315	SARS-CoV-2	human	2697049	9606	orf9b_sars2	FLNC	protein	protein	Li et al. (2020)	unassigned2359	IM-27901	intact:EBI-25510322|imex:IM-27901-93	1	0.35
P0DTD2	P62140	SARS-CoV-2	human	2697049	9606	orf9b_sars2	PPP1CB	protein	protein	Li et al. (2020)	unassigned2359	IM-27901	intact:EBI-25510322|imex:IM-27901-93	1	0.35
P0DTD2	P52907	SARS-CoV-2	human	2697049	9606	orf9b_sars2	CAPZA1	protein	protein	Li et al. (2020)	unassigned2359	IM-27901	intact:EBI-25510322|imex:IM-27901-93	1	0.35
P0DTD2	P60660	SARS-CoV-2	human	2697049	9606	orf9b_sars2	MYL6	protein	protein	Li et al. (2020)	unassigned2359	IM-27901	intact:EBI-25510322|imex:IM-27901-93	1	0.35
P0DTD2	Q9NYL9	SARS-CoV-2	human	2697049	9606	orf9b_sars2	TMOD3	protein	protein	Li et al. (2020)	unassigned2359	IM-27901	intact:EBI-25510322|imex:IM-27901-93	1	0.35
P0DTD2	P13797	SARS-CoV-2	human	2697049	9606	orf9b_sars2	PLS3	protein	protein	Li et al. (2020)	unassigned2359	IM-27901	intact:EBI-25510322|imex:IM-27901-93	1	0.35
P0DTD2	Q9UM54	SARS-CoV-2	human	2697049	9606	orf9b_sars2	MYO6	protein	protein	Li et al. (2020)	unassigned2359	IM-27901	intact:EBI-25510322|imex:IM-27901-93	1	0.35
P0DTD2	Q9ULV4	SARS-CoV-2	human	2697049	9606	orf9b_sars2	CORO1C	protein	protein	Li et al. (2020)	unassigned2359	IM-27901	intact:EBI-25510322|imex:IM-27901-93	1	0.35
P0DTD2	P59998	SARS-CoV-2	human	2697049	9606	orf9b_sars2	ARPC4	protein	protein	Li et al. (2020)	unassigned2359	IM-27901	intact:EBI-25510322|imex:IM-27901-93	1	0.35
P0DTD3	Q9BUQ8	SARS-CoV-2	human	2697049	9606	y14_sars2	DDX23	protein	protein	Li et al. (2020)	unassigned2359	IM-27901	intact:EBI-25510342|imex:IM-27901-39	1	0.35
P0DTD3	Q96N67	SARS-CoV-2	human	2697049	9606	y14_sars2	DOCK7	protein	protein	Li et al. (2020)	unassigned2359	IM-27901	intact:EBI-25510342|imex:IM-27901-39	1	0.35
P0DTD3	Q15365	SARS-CoV-2	human	2697049	9606	y14_sars2	PCBP1	protein	protein	Li et al. (2020)	unassigned2359	IM-27901	intact:EBI-25510342|imex:IM-27901-39	1	0.35
P0DTD3	P17987	SARS-CoV-2	human	2697049	9606	y14_sars2	TCP1	protein	protein	Li et al. (2020)	unassigned2359	IM-27901	intact:EBI-25510342|imex:IM-27901-39	1	0.35
P0DTD3	Q14257	SARS-CoV-2	human	2697049	9606	y14_sars2	RCN2	protein	protein	Li et al. (2020)	unassigned2359	IM-27901	intact:EBI-25510342|imex:IM-27901-39	1	0.35
P0DTD3	Q16576	SARS-CoV-2	human	2697049	9606	y14_sars2	RBBP7	protein	protein	Li et al. (2020)	unassigned2359	IM-27901	intact:EBI-25510342|imex:IM-27901-39	1	0.35
P0DTD3	P62269	SARS-CoV-2	human	2697049	9606	y14_sars2	RPS18	protein	protein	Li et al. (2020)	unassigned2359	IM-27901	intact:EBI-25510342|imex:IM-27901-39	1	0.35
P0DTD3	Q58FF8	SARS-CoV-2	human	2697049	9606	y14_sars2	HSP90AB2P	protein	protein	Li et al. (2020)	unassigned2359	IM-27901	intact:EBI-25510342|imex:IM-27901-39	1	0.35
P0DTD3	P27348	SARS-CoV-2	human	2697049	9606	y14_sars2	YWHAQ	protein	protein	Li et al. (2020)	unassigned2359	IM-27901	intact:EBI-25510342|imex:IM-27901-39	1	0.35
P0DTD3	P40227	SARS-CoV-2	human	2697049	9606	y14_sars2	CCT6A	protein	protein	Li et al. (2020)	unassigned2359	IM-27901	intact:EBI-25510342|imex:IM-27901-39	1	0.35
P0DTD3	P63244	SARS-CoV-2	human	2697049	9606	y14_sars2	RACK1	protein	protein	Li et al. (2020)	unassigned2359	IM-27901	intact:EBI-25510342|imex:IM-27901-39	1	0.35
P0DTD3	P49368	SARS-CoV-2	human	2697049	9606	y14_sars2	CCT3	protein	protein	Li et al. (2020)	unassigned2359	IM-27901	intact:EBI-25510342|imex:IM-27901-39	1	0.35
P0DTD3	Q9Y265	SARS-CoV-2	human	2697049	9606	y14_sars2	RUVBL1	protein	protein	Li et al. (2020)	unassigned2359	IM-27901	intact:EBI-25510342|imex:IM-27901-39	1	0.35
P0DTD3	P46379	SARS-CoV-2	human	2697049	9606	y14_sars2	BAG6	protein	protein	Li et al. (2020)	unassigned2359	IM-27901	intact:EBI-25510342|imex:IM-27901-39	1	0.35
P0DTD3	P48643	SARS-CoV-2	human	2697049	9606	y14_sars2	CCT5	protein	protein	Li et al. (2020)	unassigned2359	IM-27901	intact:EBI-25510342|imex:IM-27901-39	1	0.35
P0DTD3	Q99832	SARS-CoV-2	human	2697049	9606	y14_sars2	CCT7	protein	protein	Li et al. (2020)	unassigned2359	IM-27901	intact:EBI-25510342|imex:IM-27901-39	1	0.35
P0DTD3	Q9UHI6	SARS-CoV-2	human	2697049	9606	y14_sars2	DDX20	protein	protein	Li et al. (2020)	unassigned2359	IM-27901	intact:EBI-25510342|imex:IM-27901-39	1	0.35
P0DTD3	P31948	SARS-CoV-2	human	2697049	9606	y14_sars2	STIP1	protein	protein	Li et al. (2020)	unassigned2359	IM-27901	intact:EBI-25510342|imex:IM-27901-39	1	0.35
P0DTD3	Q3ZCQ8	SARS-CoV-2	human	2697049	9606	y14_sars2	TIMM50	protein	protein	Li et al. (2020)	unassigned2359	IM-27901	intact:EBI-25510342|imex:IM-27901-39	1	0.35
P0DTD3	Q9NVI7	SARS-CoV-2	human	2697049	9606	y14_sars2	ATAD3A	protein	protein	Li et al. (2020)	unassigned2359	IM-27901	intact:EBI-25510342|imex:IM-27901-39	1	0.35
P0DTD3	P46782	SARS-CoV-2	human	2697049	9606	y14_sars2	RPS5	protein	protein	Li et al. (2020)	unassigned2359	IM-27901	intact:EBI-25510342|imex:IM-27901-39	1	0.35
P0DTD3	P25205	SARS-CoV-2	human	2697049	9606	y14_sars2	MCM3	protein	protein	Li et al. (2020)	unassigned2359	IM-27901	intact:EBI-25510342|imex:IM-27901-39	1	0.35
P0DTD3	P30153	SARS-CoV-2	human	2697049	9606	y14_sars2	PPP2R1A	protein	protein	Li et al. (2020)	unassigned2359	IM-27901	intact:EBI-25510342|imex:IM-27901-39	1	0.35
P0DTD3	Q9ULX6	SARS-CoV-2	human	2697049	9606	y14_sars2	AKAP8L	protein	protein	Li et al. (2020)	unassigned2359	IM-27901	intact:EBI-25510342|imex:IM-27901-39	1	0.35
P0DTD3	P42677	SARS-CoV-2	human	2697049	9606	y14_sars2	RPS27	protein	protein	Li et al. (2020)	unassigned2359	IM-27901	intact:EBI-25510342|imex:IM-27901-39	1	0.35
P0DTD3	P61158	SARS-CoV-2	human	2697049	9606	y14_sars2	ACTR3	protein	protein	Li et al. (2020)	unassigned2359	IM-27901	intact:EBI-25510342|imex:IM-27901-39	1	0.35
P0DTD3	P50402	SARS-CoV-2	human	2697049	9606	y14_sars2	EMD	protein	protein	Li et al. (2020)	unassigned2359	IM-27901	intact:EBI-25510342|imex:IM-27901-39	1	0.35
P0DTD3	P30876	SARS-CoV-2	human	2697049	9606	y14_sars2	POLR2B	protein	protein	Li et al. (2020)	unassigned2359	IM-27901	intact:EBI-25510342|imex:IM-27901-39	1	0.35
P0DTD3	Q9NXS2	SARS-CoV-2	human	2697049	9606	y14_sars2	QPCTL	protein	protein	Li et al. (2020)	unassigned2359	IM-27901	intact:EBI-25510342|imex:IM-27901-39	1	0.35
P0DTD3	P40939	SARS-CoV-2	human	2697049	9606	y14_sars2	HADHA	protein	protein	Li et al. (2020)	unassigned2359	IM-27901	intact:EBI-25510342|imex:IM-27901-39	1	0.35
P0DTD3	P51570	SARS-CoV-2	human	2697049	9606	y14_sars2	GALK1	protein	protein	Li et al. (2020)	unassigned2359	IM-27901	intact:EBI-25510342|imex:IM-27901-39	1	0.35
P0DTD3	Q7Z4H7	SARS-CoV-2	human	2697049	9606	y14_sars2	HAUS6	protein	protein	Li et al. (2020)	unassigned2359	IM-27901	intact:EBI-25510342|imex:IM-27901-39	1	0.35
P0DTD3	P57088	SARS-CoV-2	human	2697049	9606	y14_sars2	TMEM33	protein	protein	Li et al. (2020)	unassigned2359	IM-27901	intact:EBI-25510342|imex:IM-27901-39	1	0.35
P0DTD3	Q14739	SARS-CoV-2	human	2697049	9606	y14_sars2	LBR	protein	protein	Li et al. (2020)	unassigned2359	IM-27901	intact:EBI-25510342|imex:IM-27901-39	1	0.35
P0DTD3	P10155	SARS-CoV-2	human	2697049	9606	y14_sars2	RO60	protein	protein	Li et al. (2020)	unassigned2359	IM-27901	intact:EBI-25510342|imex:IM-27901-39	1	0.35
P0DTD3	Q9UM54	SARS-CoV-2	human	2697049	9606	y14_sars2	MYO6	protein	protein	Li et al. (2020)	unassigned2359	IM-27901	intact:EBI-25510342|imex:IM-27901-39	1	0.35
P0DTD3	Q9H936	SARS-CoV-2	human	2697049	9606	y14_sars2	SLC25A22	protein	protein	Li et al. (2020)	unassigned2359	IM-27901	intact:EBI-25510342|imex:IM-27901-39	1	0.35
P0DTD3	P11586	SARS-CoV-2	human	2697049	9606	y14_sars2	MTHFD1	protein	protein	Li et al. (2020)	unassigned2359	IM-27901	intact:EBI-25510342|imex:IM-27901-39	1	0.35
P0DTD3	Q9UBX3	SARS-CoV-2	human	2697049	9606	y14_sars2	SLC25A10	protein	protein	Li et al. (2020)	unassigned2359	IM-27901	intact:EBI-25510342|imex:IM-27901-39	1	0.35
P0DTD3	Q5H9R7	SARS-CoV-2	human	2697049	9606	y14_sars2	PPP6R3	protein	protein	Li et al. (2020)	unassigned2359	IM-27901	intact:EBI-25510342|imex:IM-27901-39	1	0.35
P0DTD3	P53618	SARS-CoV-2	human	2697049	9606	y14_sars2	COPB1	protein	protein	Li et al. (2020)	unassigned2359	IM-27901	intact:EBI-25510342|imex:IM-27901-39	1	0.35
P0DTD3	P53007	SARS-CoV-2	human	2697049	9606	y14_sars2	SLC25A1	protein	protein	Li et al. (2020)	unassigned2359	IM-27901	intact:EBI-25510342|imex:IM-27901-39	1	0.35
P0DTD3	P12004	SARS-CoV-2	human	2697049	9606	y14_sars2	PCNA	protein	protein	Li et al. (2020)	unassigned2359	IM-27901	intact:EBI-25510342|imex:IM-27901-39	1	0.35
P0DTD3	Q16891	SARS-CoV-2	human	2697049	9606	y14_sars2	IMMT	protein	protein	Li et al. (2020)	unassigned2359	IM-27901	intact:EBI-25510342|imex:IM-27901-39	1	0.35
P0DTD3	Q9NZ01	SARS-CoV-2	human	2697049	9606	y14_sars2	TECR	protein	protein	Li et al. (2020)	unassigned2359	IM-27901	intact:EBI-25510342|imex:IM-27901-39	1	0.35
P0DTD3	Q9NTJ3	SARS-CoV-2	human	2697049	9606	y14_sars2	SMC4	protein	protein	Li et al. (2020)	unassigned2359	IM-27901	intact:EBI-25510342|imex:IM-27901-39	1	0.35
P0DTD3	P53621	SARS-CoV-2	human	2697049	9606	y14_sars2	COPA	protein	protein	Li et al. (2020)	unassigned2359	IM-27901	intact:EBI-25510342|imex:IM-27901-39	1	0.35
P0DTD3	P16615	SARS-CoV-2	human	2697049	9606	y14_sars2	ATP2A2	protein	protein	Li et al. (2020)	unassigned2359	IM-27901	intact:EBI-25510342|imex:IM-27901-39	1	0.35
P0DTD3	Q9UBF2	SARS-CoV-2	human	2697049	9606	y14_sars2	COPG2	protein	protein	Li et al. (2020)	unassigned2359	IM-27901	intact:EBI-25510342|imex:IM-27901-39	1	0.35
P0DTD3	P35606	SARS-CoV-2	human	2697049	9606	y14_sars2	COPB2	protein	protein	Li et al. (2020)	unassigned2359	IM-27901	intact:EBI-25510342|imex:IM-27901-39	1	0.35
P0DTD3	Q9P035	SARS-CoV-2	human	2697049	9606	y14_sars2	HACD3	protein	protein	Li et al. (2020)	unassigned2359	IM-27901	intact:EBI-25510342|imex:IM-27901-39	1	0.35
A0A663DJA2	P50991	SARS-CoV-2	human	2697049	9606	ORF10	CCT4	protein	protein	Li et al. (2020)	unassigned2359	IM-27901	intact:EBI-25510410|imex:IM-27901-95	1	0.35
A0A663DJA2	P08865	SARS-CoV-2	human	2697049	9606	ORF10	RPSA	protein	protein	Li et al. (2020)	unassigned2359	IM-27901	intact:EBI-25510410|imex:IM-27901-95	1	0.35
A0A663DJA2	P48643	SARS-CoV-2	human	2697049	9606	ORF10	CCT5	protein	protein	Li et al. (2020)	unassigned2359	IM-27901	intact:EBI-25510410|imex:IM-27901-95	1	0.35
A0A663DJA2	Q14257	SARS-CoV-2	human	2697049	9606	ORF10	RCN2	protein	protein	Li et al. (2020)	unassigned2359	IM-27901	intact:EBI-25510410|imex:IM-27901-95	1	0.35
A0A663DJA2	Q00325	SARS-CoV-2	human	2697049	9606	ORF10	SLC25A3	protein	protein	Li et al. (2020)	unassigned2359	IM-27901	intact:EBI-25510410|imex:IM-27901-95	1	0.35
A0A663DJA2	Q9Y5A9	SARS-CoV-2	human	2697049	9606	ORF10	YTHDF2	protein	protein	Li et al. (2020)	unassigned2359	IM-27901	intact:EBI-25510410|imex:IM-27901-95	1	0.35
A0A663DJA2	P57678	SARS-CoV-2	human	2697049	9606	ORF10	GEMIN4	protein	protein	Li et al. (2020)	unassigned2359	IM-27901	intact:EBI-25510410|imex:IM-27901-95	1	0.35
A0A663DJA2	P53618	SARS-CoV-2	human	2697049	9606	ORF10	COPB1	protein	protein	Li et al. (2020)	unassigned2359	IM-27901	intact:EBI-25510410|imex:IM-27901-95	1	0.35
A0A663DJA2	P53621	SARS-CoV-2	human	2697049	9606	ORF10	COPA	protein	protein	Li et al. (2020)	unassigned2359	IM-27901	intact:EBI-25510410|imex:IM-27901-95	1	0.35
A0A663DJA2	O15027	SARS-CoV-2	human	2697049	9606	ORF10	SEC16A	protein	protein	Li et al. (2020)	unassigned2359	IM-27901	intact:EBI-25510410|imex:IM-27901-95	1	0.35
A0A663DJA2	O43592	SARS-CoV-2	human	2697049	9606	ORF10	XPOT	protein	protein	Li et al. (2020)	unassigned2359	IM-27901	intact:EBI-25510410|imex:IM-27901-95	1	0.35
A0A663DJA2	P12268	SARS-CoV-2	human	2697049	9606	ORF10	IMPDH2	protein	protein	Li et al. (2020)	unassigned2359	IM-27901	intact:EBI-25510410|imex:IM-27901-95	1	0.35
A0A663DJA2	P05023	SARS-CoV-2	human	2697049	9606	ORF10	ATP1A1	protein	protein	Li et al. (2020)	unassigned2359	IM-27901	intact:EBI-25510410|imex:IM-27901-95	1	0.35
A0A663DJA2	Q9UBF2	SARS-CoV-2	human	2697049	9606	ORF10	COPG2	protein	protein	Li et al. (2020)	unassigned2359	IM-27901	intact:EBI-25510410|imex:IM-27901-95	1	0.35
A0A663DJA2	P16615	SARS-CoV-2	human	2697049	9606	ORF10	ATP2A2	protein	protein	Li et al. (2020)	unassigned2359	IM-27901	intact:EBI-25510410|imex:IM-27901-95	1	0.35
A0A663DJA2	Q9P035	SARS-CoV-2	human	2697049	9606	ORF10	HACD3	protein	protein	Li et al. (2020)	unassigned2359	IM-27901	intact:EBI-25510410|imex:IM-27901-95	1	0.35
A0A663DJA2	Q96CS3	SARS-CoV-2	human	2697049	9606	ORF10	FAF2	protein	protein	Li et al. (2020)	unassigned2359	IM-27901	intact:EBI-25510410|imex:IM-27901-95	1	0.35
A0A663DJA2	O14980	SARS-CoV-2	human	2697049	9606	ORF10	XPO1	protein	protein	Li et al. (2020)	unassigned2359	IM-27901	intact:EBI-25510410|imex:IM-27901-95	1	0.35
A0A663DJA2	Q16891	SARS-CoV-2	human	2697049	9606	ORF10	IMMT	protein	protein	Li et al. (2020)	unassigned2359	IM-27901	intact:EBI-25510410|imex:IM-27901-95	1	0.35
A0A663DJA2	O95347	SARS-CoV-2	human	2697049	9606	ORF10	SMC2	protein	protein	Li et al. (2020)	unassigned2359	IM-27901	intact:EBI-25510410|imex:IM-27901-95	1	0.35
P0DTC2	P35613	SARS-CoV-2	human	2697049	9606	S	BSG	protein	protein	Wang et al. (2020)	unassigned2393	IM-27934	intact:EBI-25567630|imex:IM-27934-1|intact:EBI-25567729|imex:IM-27934-3|intact:EBI-25567794|imex:IM-27934-5|intact:EBI-25567861|imex:IM-27934-9|intact:EBI-25567850|imex:IM-27934-7	5	0.62
P0DTD1-PRO_0000449621	Q53GL7	SARS-CoV-2	human	2697049	9606	nsp3	PARP10	protein	protein	Yousef et al. (2020)	32511412	IM-28012	intact:EBI-25619194|imex:IM-28012-25	1	0.44
P0DTC2	Q01523-PRO_0000417390	SARS-CoV-2	human	2697049	9606	S	DEFA5	protein	protein	Wang et al. (2020)	unassigned2457	IM-28032	intact:EBI-25634763|imex:IM-28032-9	1	0.44
P0DTC5	Q96HU1	SARS-CoV-2	human	2697049	9606	vme1_sars2	SGSM3	protein	protein	Stukalov et al. (2020)	unassigned2495	IM-28109	intact:EBI-25685699|imex:IM-28109-41	1	0.35
P0DTC5	Q53HI1	SARS-CoV-2	human	2697049	9606	vme1_sars2	UNC50	protein	protein	Stukalov et al. (2020)	unassigned2495	IM-28109	intact:EBI-25685699|imex:IM-28109-41	1	0.35
P0DTC5	Q03169	SARS-CoV-2	human	2697049	9606	vme1_sars2	TNFAIP2	protein	protein	Stukalov et al. (2020)	unassigned2495	IM-28109	intact:EBI-25685699|imex:IM-28109-41	1	0.35
P0DTC5	P25686	SARS-CoV-2	human	2697049	9606	vme1_sars2	DNAJB2	protein	protein	Stukalov et al. (2020)	unassigned2495	IM-28109	intact:EBI-25685699|imex:IM-28109-41	1	0.35
P0DTC5	Q9Y6D6	SARS-CoV-2	human	2697049	9606	vme1_sars2	ARFGEF1	protein	protein	Stukalov et al. (2020)	unassigned2495	IM-28109	intact:EBI-25685699|imex:IM-28109-41	1	0.35
P0DTC5	Q9Y6D5	SARS-CoV-2	human	2697049	9606	vme1_sars2	ARFGEF2	protein	protein	Stukalov et al. (2020)	unassigned2495	IM-28109	intact:EBI-25685699|imex:IM-28109-41	1	0.35
P0DTC5	Q9Y6A1	SARS-CoV-2	human	2697049	9606	vme1_sars2	POMT1	protein	protein	Stukalov et al. (2020)	unassigned2495	IM-28109	intact:EBI-25685699|imex:IM-28109-41	1	0.35
P0DTC5	Q9Y672	SARS-CoV-2	human	2697049	9606	vme1_sars2	ALG6	protein	protein	Stukalov et al. (2020)	unassigned2495	IM-28109	intact:EBI-25685699|imex:IM-28109-41	1	0.35
P0DTC5	Q9Y5Y2	SARS-CoV-2	human	2697049	9606	vme1_sars2	NUBP2	protein	protein	Stukalov et al. (2020)	unassigned2495	IM-28109	intact:EBI-25685699|imex:IM-28109-41	1	0.35
P0DTC5	Q9Y487	SARS-CoV-2	human	2697049	9606	vme1_sars2	ATP6V0A2	protein	protein	Stukalov et al. (2020)	unassigned2495	IM-28109	intact:EBI-25685699|imex:IM-28109-41	1	0.35
P0DTC5	Q9Y426	SARS-CoV-2	human	2697049	9606	vme1_sars2	C2CD2	protein	protein	Stukalov et al. (2020)	unassigned2495	IM-28109	intact:EBI-25685699|imex:IM-28109-41	1	0.35
P0DTC5	Q9Y2W3	SARS-CoV-2	human	2697049	9606	vme1_sars2	SLC45A1	protein	protein	Stukalov et al. (2020)	unassigned2495	IM-28109	intact:EBI-25685699|imex:IM-28109-41	1	0.35
P0DTC5	Q9UBQ6	SARS-CoV-2	human	2697049	9606	vme1_sars2	EXTL2	protein	protein	Stukalov et al. (2020)	unassigned2495	IM-28109	intact:EBI-25685699|imex:IM-28109-41	1	0.35
P0DTC5	Q9NVI1	SARS-CoV-2	human	2697049	9606	vme1_sars2	FANCI	protein	protein	Stukalov et al. (2020)	unassigned2495	IM-28109	intact:EBI-25685699|imex:IM-28109-41	1	0.35
P0DTC5	Q9NV66	SARS-CoV-2	human	2697049	9606	vme1_sars2	TYW1	protein	protein	Stukalov et al. (2020)	unassigned2495	IM-28109	intact:EBI-25685699|imex:IM-28109-41	1	0.35
P0DTC5	Q9H9P8	SARS-CoV-2	human	2697049	9606	vme1_sars2	L2HGDH	protein	protein	Stukalov et al. (2020)	unassigned2495	IM-28109	intact:EBI-25685699|imex:IM-28109-41	1	0.35
P0DTC5	Q9H7F0	SARS-CoV-2	human	2697049	9606	vme1_sars2	ATP13A3	protein	protein	Stukalov et al. (2020)	unassigned2495	IM-28109	intact:EBI-25685699|imex:IM-28109-41	1	0.35
P0DTC5	Q9H2U2	SARS-CoV-2	human	2697049	9606	vme1_sars2	PPA2	protein	protein	Stukalov et al. (2020)	unassigned2495	IM-28109	intact:EBI-25685699|imex:IM-28109-41	1	0.35
P0DTC5	Q9H019	SARS-CoV-2	human	2697049	9606	vme1_sars2	MTFR1L	protein	protein	Stukalov et al. (2020)	unassigned2495	IM-28109	intact:EBI-25685699|imex:IM-28109-41	1	0.35
P0DTC5	Q9C029	SARS-CoV-2	human	2697049	9606	vme1_sars2	TRIM7	protein	protein	Stukalov et al. (2020)	unassigned2495	IM-28109	intact:EBI-25685699|imex:IM-28109-41	1	0.35
P0DTC5	Q9BZD2	SARS-CoV-2	human	2697049	9606	vme1_sars2	SLC29A3	protein	protein	Stukalov et al. (2020)	unassigned2495	IM-28109	intact:EBI-25685699|imex:IM-28109-41	1	0.35
P0DTC5	Q9BXI2	SARS-CoV-2	human	2697049	9606	vme1_sars2	SLC25A2	protein	protein	Stukalov et al. (2020)	unassigned2495	IM-28109	intact:EBI-25685699|imex:IM-28109-41	1	0.35
P0DTC5	Q9BRK5	SARS-CoV-2	human	2697049	9606	vme1_sars2	SDF4	protein	protein	Stukalov et al. (2020)	unassigned2495	IM-28109	intact:EBI-25685699|imex:IM-28109-41	1	0.35
P0DTC5	Q99797	SARS-CoV-2	human	2697049	9606	vme1_sars2	MIPEP	protein	protein	Stukalov et al. (2020)	unassigned2495	IM-28109	intact:EBI-25685699|imex:IM-28109-41	1	0.35
P0DTC5	Q96RQ1	SARS-CoV-2	human	2697049	9606	vme1_sars2	ERGIC2	protein	protein	Stukalov et al. (2020)	unassigned2495	IM-28109	intact:EBI-25685699|imex:IM-28109-41	1	0.35
P0DTC5	Q96RL7	SARS-CoV-2	human	2697049	9606	vme1_sars2	VPS13A	protein	protein	Stukalov et al. (2020)	unassigned2495	IM-28109	intact:EBI-25685699|imex:IM-28109-41	1	0.35
P0DTC5	Q96Q80	SARS-CoV-2	human	2697049	9606	vme1_sars2	DERL3	protein	protein	Stukalov et al. (2020)	unassigned2495	IM-28109	intact:EBI-25685699|imex:IM-28109-41	1	0.35
P0DTC5	Q96NT5	SARS-CoV-2	human	2697049	9606	vme1_sars2	SLC46A1	protein	protein	Stukalov et al. (2020)	unassigned2495	IM-28109	intact:EBI-25685699|imex:IM-28109-41	1	0.35
P0DTC5	Q96MT1	SARS-CoV-2	human	2697049	9606	vme1_sars2	RNF145	protein	protein	Stukalov et al. (2020)	unassigned2495	IM-28109	intact:EBI-25685699|imex:IM-28109-41	1	0.35
P0DTC5	Q96JI7	SARS-CoV-2	human	2697049	9606	vme1_sars2	SPG11	protein	protein	Stukalov et al. (2020)	unassigned2495	IM-28109	intact:EBI-25685699|imex:IM-28109-41	1	0.35
P0DTC5	Q96JB5	SARS-CoV-2	human	2697049	9606	vme1_sars2	CDK5RAP3	protein	protein	Stukalov et al. (2020)	unassigned2495	IM-28109	intact:EBI-25685699|imex:IM-28109-41	1	0.35
P0DTC5	Q96I59	SARS-CoV-2	human	2697049	9606	vme1_sars2	NARS2	protein	protein	Stukalov et al. (2020)	unassigned2495	IM-28109	intact:EBI-25685699|imex:IM-28109-41	1	0.35
P0DTC5	Q96ED9	SARS-CoV-2	human	2697049	9606	vme1_sars2	HOOK2	protein	protein	Stukalov et al. (2020)	unassigned2495	IM-28109	intact:EBI-25685699|imex:IM-28109-41	1	0.35
P0DTC5	Q96CM8	SARS-CoV-2	human	2697049	9606	vme1_sars2	ACSF2	protein	protein	Stukalov et al. (2020)	unassigned2495	IM-28109	intact:EBI-25685699|imex:IM-28109-41	1	0.35
P0DTC5	Q96CB8	SARS-CoV-2	human	2697049	9606	vme1_sars2	INTS12	protein	protein	Stukalov et al. (2020)	unassigned2495	IM-28109	intact:EBI-25685699|imex:IM-28109-41	1	0.35
P0DTC5	Q969N2	SARS-CoV-2	human	2697049	9606	vme1_sars2	PIGT	protein	protein	Stukalov et al. (2020)	unassigned2495	IM-28109	intact:EBI-25685699|imex:IM-28109-41	1	0.35
P0DTC5	Q93084	SARS-CoV-2	human	2697049	9606	vme1_sars2	ATP2A3	protein	protein	Stukalov et al. (2020)	unassigned2495	IM-28109	intact:EBI-25685699|imex:IM-28109-41	1	0.35
P0DTC5	Q92820	SARS-CoV-2	human	2697049	9606	vme1_sars2	GGH	protein	protein	Stukalov et al. (2020)	unassigned2495	IM-28109	intact:EBI-25685699|imex:IM-28109-41	1	0.35
P0DTC5	Q92791	SARS-CoV-2	human	2697049	9606	vme1_sars2	P3H4	protein	protein	Stukalov et al. (2020)	unassigned2495	IM-28109	intact:EBI-25685699|imex:IM-28109-41	1	0.35
P0DTC5	Q92538	SARS-CoV-2	human	2697049	9606	vme1_sars2	GBF1	protein	protein	Stukalov et al. (2020)	unassigned2495	IM-28109	intact:EBI-25685699|imex:IM-28109-41	1	0.35
P0DTC5	Q8WXA3	SARS-CoV-2	human	2697049	9606	vme1_sars2	RUFY2	protein	protein	Stukalov et al. (2020)	unassigned2495	IM-28109	intact:EBI-25685699|imex:IM-28109-41	1	0.35
P0DTC5	Q8WWC4	SARS-CoV-2	human	2697049	9606	vme1_sars2	MAIP1	protein	protein	Stukalov et al. (2020)	unassigned2495	IM-28109	intact:EBI-25685699|imex:IM-28109-41	1	0.35
P0DTC5	Q8NI22	SARS-CoV-2	human	2697049	9606	vme1_sars2	MCFD2	protein	protein	Stukalov et al. (2020)	unassigned2495	IM-28109	intact:EBI-25685699|imex:IM-28109-41	1	0.35
P0DTC5	Q8NHH9	SARS-CoV-2	human	2697049	9606	vme1_sars2	ATL2	protein	protein	Stukalov et al. (2020)	unassigned2495	IM-28109	intact:EBI-25685699|imex:IM-28109-41	1	0.35
P0DTC5	Q8NFQ8	SARS-CoV-2	human	2697049	9606	vme1_sars2	TOR1AIP2	protein	protein	Stukalov et al. (2020)	unassigned2495	IM-28109	intact:EBI-25685699|imex:IM-28109-41	1	0.35
P0DTC5	Q8NDA8	SARS-CoV-2	human	2697049	9606	vme1_sars2	MROH1	protein	protein	Stukalov et al. (2020)	unassigned2495	IM-28109	intact:EBI-25685699|imex:IM-28109-41	1	0.35
P0DTC5	Q8NCN5	SARS-CoV-2	human	2697049	9606	vme1_sars2	PDPR	protein	protein	Stukalov et al. (2020)	unassigned2495	IM-28109	intact:EBI-25685699|imex:IM-28109-41	1	0.35
P0DTC5	Q8N5G2	SARS-CoV-2	human	2697049	9606	vme1_sars2	MACO1	protein	protein	Stukalov et al. (2020)	unassigned2495	IM-28109	intact:EBI-25685699|imex:IM-28109-41	1	0.35
P0DTC5	Q8N442	SARS-CoV-2	human	2697049	9606	vme1_sars2	GUF1	protein	protein	Stukalov et al. (2020)	unassigned2495	IM-28109	intact:EBI-25685699|imex:IM-28109-41	1	0.35
P0DTC5	Q8N2H3	SARS-CoV-2	human	2697049	9606	vme1_sars2	PYROXD2	protein	protein	Stukalov et al. (2020)	unassigned2495	IM-28109	intact:EBI-25685699|imex:IM-28109-41	1	0.35
P0DTC5	Q8IZQ1	SARS-CoV-2	human	2697049	9606	vme1_sars2	WDFY3	protein	protein	Stukalov et al. (2020)	unassigned2495	IM-28109	intact:EBI-25685699|imex:IM-28109-41	1	0.35
P0DTC5	Q86UT6	SARS-CoV-2	human	2697049	9606	vme1_sars2	NLRX1	protein	protein	Stukalov et al. (2020)	unassigned2495	IM-28109	intact:EBI-25685699|imex:IM-28109-41	1	0.35
P0DTC5	Q86UA1	SARS-CoV-2	human	2697049	9606	vme1_sars2	PRPF39	protein	protein	Stukalov et al. (2020)	unassigned2495	IM-28109	intact:EBI-25685699|imex:IM-28109-41	1	0.35
P0DTC5	Q7Z4R8	SARS-CoV-2	human	2697049	9606	vme1_sars2	C6orf120	protein	protein	Stukalov et al. (2020)	unassigned2495	IM-28109	intact:EBI-25685699|imex:IM-28109-41	1	0.35
P0DTC5	Q7Z3D6	SARS-CoV-2	human	2697049	9606	vme1_sars2	DGLUCY	protein	protein	Stukalov et al. (2020)	unassigned2495	IM-28109	intact:EBI-25685699|imex:IM-28109-41	1	0.35
P0DTC5	Q7Z3C6	SARS-CoV-2	human	2697049	9606	vme1_sars2	ATG9A	protein	protein	Stukalov et al. (2020)	unassigned2495	IM-28109	intact:EBI-25685699|imex:IM-28109-41	1	0.35
P0DTC5	Q6UX65	SARS-CoV-2	human	2697049	9606	vme1_sars2	DRAM2	protein	protein	Stukalov et al. (2020)	unassigned2495	IM-28109	intact:EBI-25685699|imex:IM-28109-41	1	0.35
P0DTC5	Q6UX53	SARS-CoV-2	human	2697049	9606	vme1_sars2	METTL7B	protein	protein	Stukalov et al. (2020)	unassigned2495	IM-28109	intact:EBI-25685699|imex:IM-28109-41	1	0.35
P0DTC5	Q6UB35	SARS-CoV-2	human	2697049	9606	vme1_sars2	MTHFD1L	protein	protein	Stukalov et al. (2020)	unassigned2495	IM-28109	intact:EBI-25685699|imex:IM-28109-41	1	0.35
P0DTC5	Q6SZW1	SARS-CoV-2	human	2697049	9606	vme1_sars2	SARM1	protein	protein	Stukalov et al. (2020)	unassigned2495	IM-28109	intact:EBI-25685699|imex:IM-28109-41	1	0.35
P0DTC5	Q6P3X3	SARS-CoV-2	human	2697049	9606	vme1_sars2	TTC27	protein	protein	Stukalov et al. (2020)	unassigned2495	IM-28109	intact:EBI-25685699|imex:IM-28109-41	1	0.35
P0DTC5	Q6NT16	SARS-CoV-2	human	2697049	9606	vme1_sars2	SLC18B1	protein	protein	Stukalov et al. (2020)	unassigned2495	IM-28109	intact:EBI-25685699|imex:IM-28109-41	1	0.35
P0DTC5	Q6IBW4	SARS-CoV-2	human	2697049	9606	vme1_sars2	NCAPH2	protein	protein	Stukalov et al. (2020)	unassigned2495	IM-28109	intact:EBI-25685699|imex:IM-28109-41	1	0.35
P0DTC5	Q68DH5	SARS-CoV-2	human	2697049	9606	vme1_sars2	LMBRD2	protein	protein	Stukalov et al. (2020)	unassigned2495	IM-28109	intact:EBI-25685699|imex:IM-28109-41	1	0.35
P0DTC5	Q5T4D3	SARS-CoV-2	human	2697049	9606	vme1_sars2	TMTC4	protein	protein	Stukalov et al. (2020)	unassigned2495	IM-28109	intact:EBI-25685699|imex:IM-28109-41	1	0.35
P0DTC5	Q5T3U5	SARS-CoV-2	human	2697049	9606	vme1_sars2	ABCC10	protein	protein	Stukalov et al. (2020)	unassigned2495	IM-28109	intact:EBI-25685699|imex:IM-28109-41	1	0.35
P0DTC5	Q5SWX8	SARS-CoV-2	human	2697049	9606	vme1_sars2	ODR4	protein	protein	Stukalov et al. (2020)	unassigned2495	IM-28109	intact:EBI-25685699|imex:IM-28109-41	1	0.35
P0DTC5	Q5BJH7	SARS-CoV-2	human	2697049	9606	vme1_sars2	YIF1B	protein	protein	Stukalov et al. (2020)	unassigned2495	IM-28109	intact:EBI-25685699|imex:IM-28109-41	1	0.35
P0DTC5	Q58EX7	SARS-CoV-2	human	2697049	9606	vme1_sars2	PLEKHG4	protein	protein	Stukalov et al. (2020)	unassigned2495	IM-28109	intact:EBI-25685699|imex:IM-28109-41	1	0.35
P0DTC5	Q53H96	SARS-CoV-2	human	2697049	9606	vme1_sars2	PYCR3	protein	protein	Stukalov et al. (2020)	unassigned2495	IM-28109	intact:EBI-25685699|imex:IM-28109-41	1	0.35
P0DTC5	Q3MJ13	SARS-CoV-2	human	2697049	9606	vme1_sars2	WDR72	protein	protein	Stukalov et al. (2020)	unassigned2495	IM-28109	intact:EBI-25685699|imex:IM-28109-41	1	0.35
P0DTC5	Q16585	SARS-CoV-2	human	2697049	9606	vme1_sars2	SGCB	protein	protein	Stukalov et al. (2020)	unassigned2495	IM-28109	intact:EBI-25685699|imex:IM-28109-41	1	0.35
P0DTC5	Q16236	SARS-CoV-2	human	2697049	9606	vme1_sars2	NFE2L2	protein	protein	Stukalov et al. (2020)	unassigned2495	IM-28109	intact:EBI-25685699|imex:IM-28109-41	1	0.35
P0DTC5	Q15386	SARS-CoV-2	human	2697049	9606	vme1_sars2	UBE3C	protein	protein	Stukalov et al. (2020)	unassigned2495	IM-28109	intact:EBI-25685699|imex:IM-28109-41	1	0.35
P0DTC5	Q15054	SARS-CoV-2	human	2697049	9606	vme1_sars2	POLD3	protein	protein	Stukalov et al. (2020)	unassigned2495	IM-28109	intact:EBI-25685699|imex:IM-28109-41	1	0.35
P0DTC5	Q13608	SARS-CoV-2	human	2697049	9606	vme1_sars2	PEX6	protein	protein	Stukalov et al. (2020)	unassigned2495	IM-28109	intact:EBI-25685699|imex:IM-28109-41	1	0.35
P0DTC5	Q13232	SARS-CoV-2	human	2697049	9606	vme1_sars2	NME3	protein	protein	Stukalov et al. (2020)	unassigned2495	IM-28109	intact:EBI-25685699|imex:IM-28109-41	1	0.35
P0DTC5	Q13021	SARS-CoV-2	human	2697049	9606	vme1_sars2	MALL	protein	protein	Stukalov et al. (2020)	unassigned2495	IM-28109	intact:EBI-25685699|imex:IM-28109-41	1	0.35
P0DTC5	Q05932	SARS-CoV-2	human	2697049	9606	vme1_sars2	FPGS	protein	protein	Stukalov et al. (2020)	unassigned2495	IM-28109	intact:EBI-25685699|imex:IM-28109-41	1	0.35
P0DTC5	Q03135	SARS-CoV-2	human	2697049	9606	vme1_sars2	CAV1	protein	protein	Stukalov et al. (2020)	unassigned2495	IM-28109	intact:EBI-25685699|imex:IM-28109-41	1	0.35
P0DTC5	P98198	SARS-CoV-2	human	2697049	9606	vme1_sars2	ATP8B2	protein	protein	Stukalov et al. (2020)	unassigned2495	IM-28109	intact:EBI-25685699|imex:IM-28109-41	1	0.35
P0DTC5	P78545	SARS-CoV-2	human	2697049	9606	vme1_sars2	ELF3	protein	protein	Stukalov et al. (2020)	unassigned2495	IM-28109	intact:EBI-25685699|imex:IM-28109-41	1	0.35
P0DTC5	P78527	SARS-CoV-2	human	2697049	9606	vme1_sars2	PRKDC	protein	protein	Stukalov et al. (2020)	unassigned2495	IM-28109	intact:EBI-25685699|imex:IM-28109-41	1	0.35
P0DTC5	P54707	SARS-CoV-2	human	2697049	9606	vme1_sars2	ATP12A	protein	protein	Stukalov et al. (2020)	unassigned2495	IM-28109	intact:EBI-25685699|imex:IM-28109-41	1	0.35
P0DTC5	P51649	SARS-CoV-2	human	2697049	9606	vme1_sars2	ALDH5A1	protein	protein	Stukalov et al. (2020)	unassigned2495	IM-28109	intact:EBI-25685699|imex:IM-28109-41	1	0.35
P0DTC5	P51636	SARS-CoV-2	human	2697049	9606	vme1_sars2	CAV2	protein	protein	Stukalov et al. (2020)	unassigned2495	IM-28109	intact:EBI-25685699|imex:IM-28109-41	1	0.35
P0DTC5	P51617	SARS-CoV-2	human	2697049	9606	vme1_sars2	IRAK1	protein	protein	Stukalov et al. (2020)	unassigned2495	IM-28109	intact:EBI-25685699|imex:IM-28109-41	1	0.35
P0DTC5	P49810	SARS-CoV-2	human	2697049	9606	vme1_sars2	PSEN2	protein	protein	Stukalov et al. (2020)	unassigned2495	IM-28109	intact:EBI-25685699|imex:IM-28109-41	1	0.35
P0DTC5	P49590	SARS-CoV-2	human	2697049	9606	vme1_sars2	HARS2	protein	protein	Stukalov et al. (2020)	unassigned2495	IM-28109	intact:EBI-25685699|imex:IM-28109-41	1	0.35
P0DTC5	P49116	SARS-CoV-2	human	2697049	9606	vme1_sars2	NR2C2	protein	protein	Stukalov et al. (2020)	unassigned2495	IM-28109	intact:EBI-25685699|imex:IM-28109-41	1	0.35
P0DTC5	P45954	SARS-CoV-2	human	2697049	9606	vme1_sars2	ACADSB	protein	protein	Stukalov et al. (2020)	unassigned2495	IM-28109	intact:EBI-25685699|imex:IM-28109-41	1	0.35
P0DTC5	P42695	SARS-CoV-2	human	2697049	9606	vme1_sars2	NCAPD3	protein	protein	Stukalov et al. (2020)	unassigned2495	IM-28109	intact:EBI-25685699|imex:IM-28109-41	1	0.35
P0DTC5	P42126	SARS-CoV-2	human	2697049	9606	vme1_sars2	ECI1	protein	protein	Stukalov et al. (2020)	unassigned2495	IM-28109	intact:EBI-25685699|imex:IM-28109-41	1	0.35
P0DTC5	P35670	SARS-CoV-2	human	2697049	9606	vme1_sars2	ATP7B	protein	protein	Stukalov et al. (2020)	unassigned2495	IM-28109	intact:EBI-25685699|imex:IM-28109-41	1	0.35
P0DTC5	P27144	SARS-CoV-2	human	2697049	9606	vme1_sars2	AK4	protein	protein	Stukalov et al. (2020)	unassigned2495	IM-28109	intact:EBI-25685699|imex:IM-28109-41	1	0.35
P0DTC5	P24752	SARS-CoV-2	human	2697049	9606	vme1_sars2	ACAT1	protein	protein	Stukalov et al. (2020)	unassigned2495	IM-28109	intact:EBI-25685699|imex:IM-28109-41	1	0.35
P0DTC5	P19634	SARS-CoV-2	human	2697049	9606	vme1_sars2	SLC9A1	protein	protein	Stukalov et al. (2020)	unassigned2495	IM-28109	intact:EBI-25685699|imex:IM-28109-41	1	0.35
P0DTC5	P16219	SARS-CoV-2	human	2697049	9606	vme1_sars2	ACADS	protein	protein	Stukalov et al. (2020)	unassigned2495	IM-28109	intact:EBI-25685699|imex:IM-28109-41	1	0.35
P0DTC5	P11498	SARS-CoV-2	human	2697049	9606	vme1_sars2	PC	protein	protein	Stukalov et al. (2020)	unassigned2495	IM-28109	intact:EBI-25685699|imex:IM-28109-41	1	0.35
P0DTC9	Q9Y264	SARS-CoV-2	human	2697049	9606	N	ANGPT4	protein	protein	Stukalov et al. (2020)	unassigned2495	IM-28109	intact:EBI-25685982|imex:IM-28109-43	1	0.35
P0DTC9	Q8WW12	SARS-CoV-2	human	2697049	9606	N	PCNP	protein	protein	Stukalov et al. (2020)	unassigned2495	IM-28109	intact:EBI-25685982|imex:IM-28109-43	1	0.35
P0DTC9	Q6NZI2	SARS-CoV-2	human	2697049	9606	N	CAVIN1	protein	protein	Stukalov et al. (2020)	unassigned2495	IM-28109	intact:EBI-25685982|imex:IM-28109-43	1	0.35
P0DTC9	Q04837	SARS-CoV-2	human	2697049	9606	N	SSBP1	protein	protein	Stukalov et al. (2020)	unassigned2495	IM-28109	intact:EBI-25685982|imex:IM-28109-43	1	0.35
P0DTC9	P38646	SARS-CoV-2	human	2697049	9606	N	HSPA9	protein	protein	Stukalov et al. (2020)	unassigned2495	IM-28109	intact:EBI-25685982|imex:IM-28109-43	1	0.35
P0DTD1-PRO_0000449631	Q86TG7	SARS-CoV-2	human	2697049	9606	ExoN	PEG10	protein	protein	Stukalov et al. (2020)	unassigned2495	IM-28109	intact:EBI-25686016|imex:IM-28109-23	1	0.35
P0DTD1-PRO_0000449631	P15622	SARS-CoV-2	human	2697049	9606	ExoN	ZNF250	protein	protein	Stukalov et al. (2020)	unassigned2495	IM-28109	intact:EBI-25686016|imex:IM-28109-23	1	0.35
P0DTD1-PRO_0000449633	Q9H3R2	SARS-CoV-2	human	2697049	9606	2′-O-MTase	MUC13	protein	protein	Stukalov et al. (2020)	unassigned2495	IM-28109	intact:EBI-25686027|imex:IM-28109-65	1	0.35
P0DTD1-PRO_0000449622	Q9UHN6	SARS-CoV-2	human	2697049	9606	nsp4	CEMIP2	protein	protein	Stukalov et al. (2020)	unassigned2495	IM-28109	intact:EBI-25686038|imex:IM-28109-45	1	0.35
P0DTD1-PRO_0000449622	Q969N2	SARS-CoV-2	human	2697049	9606	nsp4	PIGT	protein	protein	Stukalov et al. (2020)	unassigned2495	IM-28109	intact:EBI-25686038|imex:IM-28109-45	1	0.35
P0DTD1-PRO_0000449622	Q92820	SARS-CoV-2	human	2697049	9606	nsp4	GGH	protein	protein	Stukalov et al. (2020)	unassigned2495	IM-28109	intact:EBI-25686038|imex:IM-28109-45	1	0.35
P0DTD1-PRO_0000449622	Q6NUS6	SARS-CoV-2	human	2697049	9606	nsp4	TCTN3	protein	protein	Stukalov et al. (2020)	unassigned2495	IM-28109	intact:EBI-25686038|imex:IM-28109-45	1	0.35
P0DTD1-PRO_0000449622	Q30201	SARS-CoV-2	human	2697049	9606	nsp4	HFE	protein	protein	Stukalov et al. (2020)	unassigned2495	IM-28109	intact:EBI-25686038|imex:IM-28109-45	1	0.35
P0DTD1-PRO_0000449622	Q16658	SARS-CoV-2	human	2697049	9606	nsp4	FSCN1	protein	protein	Stukalov et al. (2020)	unassigned2495	IM-28109	intact:EBI-25686038|imex:IM-28109-45	1	0.35
P0DTD1-PRO_0000449622	P51690	SARS-CoV-2	human	2697049	9606	nsp4	ARSL	protein	protein	Stukalov et al. (2020)	unassigned2495	IM-28109	intact:EBI-25686038|imex:IM-28109-45	1	0.35
P0DTD1-PRO_0000449622	P10321	SARS-CoV-2	human	2697049	9606	nsp4	HLA-C	protein	protein	Stukalov et al. (2020)	unassigned2495	IM-28109	intact:EBI-25686038|imex:IM-28109-45	1	0.35
P0DTD1-PRO_0000449622	P11021	SARS-CoV-2	human	2697049	9606	nsp4	HSPA5	protein	protein	Stukalov et al. (2020)	unassigned2495	IM-28109	intact:EBI-25686038|imex:IM-28109-45	1	0.35
P0DTD1-PRO_0000449626	Q5VW36	SARS-CoV-2	human	2697049	9606	nsp8	FOCAD	protein	protein	Stukalov et al. (2020)	unassigned2495	IM-28109	intact:EBI-25686238|imex:IM-28109-49	1	0.35
P0DTD1-PRO_0000449626	Q15751	SARS-CoV-2	human	2697049	9606	nsp8	HERC1	protein	protein	Stukalov et al. (2020)	unassigned2495	IM-28109	intact:EBI-25686238|imex:IM-28109-49	1	0.35
P0DTD1-PRO_0000449627	Q9BYW2	SARS-CoV-2	human	2697049	9606	nsp9	SETD2	protein	protein	Stukalov et al. (2020)	unassigned2495	IM-28109	intact:EBI-25686251|imex:IM-28109-25	1	0.35
P0DTD1-PRO_0000449627	Q86VP1	SARS-CoV-2	human	2697049	9606	nsp9	TAX1BP1	protein	protein	Stukalov et al. (2020)	unassigned2495	IM-28109	intact:EBI-25686251|imex:IM-28109-25	1	0.35
P0DTD1-PRO_0000449627	P42226	SARS-CoV-2	human	2697049	9606	nsp9	STAT6	protein	protein	Stukalov et al. (2020)	unassigned2495	IM-28109	intact:EBI-25686251|imex:IM-28109-25	1	0.35
P0DTD1-PRO_0000449624	Q9UPQ8	SARS-CoV-2	human	2697049	9606	nsp6	DOLK	protein	protein	Stukalov et al. (2020)	unassigned2495	IM-28109	intact:EBI-25686067|imex:IM-28109-47	1	0.35
P0DTD1-PRO_0000449624	Q96B96	SARS-CoV-2	human	2697049	9606	nsp6	TMEM159	protein	protein	Stukalov et al. (2020)	unassigned2495	IM-28109	intact:EBI-25686067|imex:IM-28109-47	1	0.35
P0DTD1-PRO_0000449624	Q9Y5Z9	SARS-CoV-2	human	2697049	9606	nsp6	UBIAD1	protein	protein	Stukalov et al. (2020)	unassigned2495	IM-28109	intact:EBI-25686067|imex:IM-28109-47	1	0.35
P0DTD1-PRO_0000449624	Q9Y561	SARS-CoV-2	human	2697049	9606	nsp6	LRP12	protein	protein	Stukalov et al. (2020)	unassigned2495	IM-28109	intact:EBI-25686067|imex:IM-28109-47	1	0.35
P0DTD1-PRO_0000449624	Q9Y3P4	SARS-CoV-2	human	2697049	9606	nsp6	RHBDD3	protein	protein	Stukalov et al. (2020)	unassigned2495	IM-28109	intact:EBI-25686067|imex:IM-28109-47	1	0.35
P0DTD1-PRO_0000449624	Q9UBU6	SARS-CoV-2	human	2697049	9606	nsp6	FAM8A1	protein	protein	Stukalov et al. (2020)	unassigned2495	IM-28109	intact:EBI-25686067|imex:IM-28109-47	1	0.35
P0DTD1-PRO_0000449624	Q9UBF2	SARS-CoV-2	human	2697049	9606	nsp6	COPG2	protein	protein	Stukalov et al. (2020)	unassigned2495	IM-28109	intact:EBI-25686067|imex:IM-28109-47	1	0.35
P0DTD1-PRO_0000449624	Q9P0I2	SARS-CoV-2	human	2697049	9606	nsp6	EMC3	protein	protein	Stukalov et al. (2020)	unassigned2495	IM-28109	intact:EBI-25686067|imex:IM-28109-47	1	0.35
P0DTD1-PRO_0000449624	Q9NWS8	SARS-CoV-2	human	2697049	9606	nsp6	RMND1	protein	protein	Stukalov et al. (2020)	unassigned2495	IM-28109	intact:EBI-25686067|imex:IM-28109-47	1	0.35
P0DTD1-PRO_0000449624	Q9NUT2	SARS-CoV-2	human	2697049	9606	nsp6	ABCB8	protein	protein	Stukalov et al. (2020)	unassigned2495	IM-28109	intact:EBI-25686067|imex:IM-28109-47	1	0.35
P0DTD1-PRO_0000449624	Q9H490	SARS-CoV-2	human	2697049	9606	nsp6	PIGU	protein	protein	Stukalov et al. (2020)	unassigned2495	IM-28109	intact:EBI-25686067|imex:IM-28109-47	1	0.35
P0DTD1-PRO_0000449624	Q9H2J7	SARS-CoV-2	human	2697049	9606	nsp6	SLC6A15	protein	protein	Stukalov et al. (2020)	unassigned2495	IM-28109	intact:EBI-25686067|imex:IM-28109-47	1	0.35
P0DTD1-PRO_0000449624	Q9C0H2	SARS-CoV-2	human	2697049	9606	nsp6	TTYH3	protein	protein	Stukalov et al. (2020)	unassigned2495	IM-28109	intact:EBI-25686067|imex:IM-28109-47	1	0.35
P0DTD1-PRO_0000449624	Q9BVG9	SARS-CoV-2	human	2697049	9606	nsp6	PTDSS2	protein	protein	Stukalov et al. (2020)	unassigned2495	IM-28109	intact:EBI-25686067|imex:IM-28109-47	1	0.35
P0DTD1-PRO_0000449624	Q9BT76	SARS-CoV-2	human	2697049	9606	nsp6	UPK3B	protein	protein	Stukalov et al. (2020)	unassigned2495	IM-28109	intact:EBI-25686067|imex:IM-28109-47	1	0.35
P0DTD1-PRO_0000449624	Q9BSR8	SARS-CoV-2	human	2697049	9606	nsp6	YIPF4	protein	protein	Stukalov et al. (2020)	unassigned2495	IM-28109	intact:EBI-25686067|imex:IM-28109-47	1	0.35
P0DTD1-PRO_0000449624	Q9BRR6	SARS-CoV-2	human	2697049	9606	nsp6	ADPGK	protein	protein	Stukalov et al. (2020)	unassigned2495	IM-28109	intact:EBI-25686067|imex:IM-28109-47	1	0.35
P0DTD1-PRO_0000449624	Q96S52	SARS-CoV-2	human	2697049	9606	nsp6	PIGS	protein	protein	Stukalov et al. (2020)	unassigned2495	IM-28109	intact:EBI-25686067|imex:IM-28109-47	1	0.35
P0DTD1-PRO_0000449624	Q96Q80	SARS-CoV-2	human	2697049	9606	nsp6	DERL3	protein	protein	Stukalov et al. (2020)	unassigned2495	IM-28109	intact:EBI-25686067|imex:IM-28109-47	1	0.35
P0DTD1-PRO_0000449624	Q96HV5	SARS-CoV-2	human	2697049	9606	nsp6	TMEM41A	protein	protein	Stukalov et al. (2020)	unassigned2495	IM-28109	intact:EBI-25686067|imex:IM-28109-47	1	0.35
P0DTD1-PRO_0000449624	Q96GC9	SARS-CoV-2	human	2697049	9606	nsp6	VMP1	protein	protein	Stukalov et al. (2020)	unassigned2495	IM-28109	intact:EBI-25686067|imex:IM-28109-47	1	0.35
P0DTD1-PRO_0000449624	Q96G23	SARS-CoV-2	human	2697049	9606	nsp6	CERS2	protein	protein	Stukalov et al. (2020)	unassigned2495	IM-28109	intact:EBI-25686067|imex:IM-28109-47	1	0.35
P0DTD1-PRO_0000449624	Q96ES6	SARS-CoV-2	human	2697049	9606	nsp6	MFSD3	protein	protein	Stukalov et al. (2020)	unassigned2495	IM-28109	intact:EBI-25686067|imex:IM-28109-47	1	0.35
P0DTD1-PRO_0000449624	Q96CP7	SARS-CoV-2	human	2697049	9606	nsp6	TLCD1	protein	protein	Stukalov et al. (2020)	unassigned2495	IM-28109	intact:EBI-25686067|imex:IM-28109-47	1	0.35
P0DTD1-PRO_0000449624	Q96C19	SARS-CoV-2	human	2697049	9606	nsp6	EFHD2	protein	protein	Stukalov et al. (2020)	unassigned2495	IM-28109	intact:EBI-25686067|imex:IM-28109-47	1	0.35
P0DTD1-PRO_0000449624	Q969E2	SARS-CoV-2	human	2697049	9606	nsp6	SCAMP4	protein	protein	Stukalov et al. (2020)	unassigned2495	IM-28109	intact:EBI-25686067|imex:IM-28109-47	1	0.35
P0DTD1-PRO_0000449624	Q92536	SARS-CoV-2	human	2697049	9606	nsp6	SLC7A6	protein	protein	Stukalov et al. (2020)	unassigned2495	IM-28109	intact:EBI-25686067|imex:IM-28109-47	1	0.35
P0DTD1-PRO_0000449624	Q8WY22	SARS-CoV-2	human	2697049	9606	nsp6	BRI3BP	protein	protein	Stukalov et al. (2020)	unassigned2495	IM-28109	intact:EBI-25686067|imex:IM-28109-47	1	0.35
P0DTD1-PRO_0000449624	Q8WVQ1	SARS-CoV-2	human	2697049	9606	nsp6	CANT1	protein	protein	Stukalov et al. (2020)	unassigned2495	IM-28109	intact:EBI-25686067|imex:IM-28109-47	1	0.35
P0DTD1-PRO_0000449624	Q8WUD6	SARS-CoV-2	human	2697049	9606	nsp6	CHPT1	protein	protein	Stukalov et al. (2020)	unassigned2495	IM-28109	intact:EBI-25686067|imex:IM-28109-47	1	0.35
P0DTD1-PRO_0000449624	Q8WTW3	SARS-CoV-2	human	2697049	9606	nsp6	COG1	protein	protein	Stukalov et al. (2020)	unassigned2495	IM-28109	intact:EBI-25686067|imex:IM-28109-47	1	0.35
P0DTD1-PRO_0000449624	Q8N357	SARS-CoV-2	human	2697049	9606	nsp6	SLC35F6	protein	protein	Stukalov et al. (2020)	unassigned2495	IM-28109	intact:EBI-25686067|imex:IM-28109-47	1	0.35
P0DTD1-PRO_0000449624	Q8N0U8	SARS-CoV-2	human	2697049	9606	nsp6	VKORC1L1	protein	protein	Stukalov et al. (2020)	unassigned2495	IM-28109	intact:EBI-25686067|imex:IM-28109-47	1	0.35
P0DTD1-PRO_0000449624	Q7Z3C6	SARS-CoV-2	human	2697049	9606	nsp6	ATG9A	protein	protein	Stukalov et al. (2020)	unassigned2495	IM-28109	intact:EBI-25686067|imex:IM-28109-47	1	0.35
P0DTD1-PRO_0000449624	Q6Y1H2	SARS-CoV-2	human	2697049	9606	nsp6	HACD2	protein	protein	Stukalov et al. (2020)	unassigned2495	IM-28109	intact:EBI-25686067|imex:IM-28109-47	1	0.35
P0DTD1-PRO_0000449624	Q6SZW1	SARS-CoV-2	human	2697049	9606	nsp6	SARM1	protein	protein	Stukalov et al. (2020)	unassigned2495	IM-28109	intact:EBI-25686067|imex:IM-28109-47	1	0.35
P0DTD1-PRO_0000449624	Q6P1A2	SARS-CoV-2	human	2697049	9606	nsp6	LPCAT3	protein	protein	Stukalov et al. (2020)	unassigned2495	IM-28109	intact:EBI-25686067|imex:IM-28109-47	1	0.35
P0DTD1-PRO_0000449624	Q5UCC4	SARS-CoV-2	human	2697049	9606	nsp6	EMC10	protein	protein	Stukalov et al. (2020)	unassigned2495	IM-28109	intact:EBI-25686067|imex:IM-28109-47	1	0.35
P0DTD1-PRO_0000449624	Q5J8M3	SARS-CoV-2	human	2697049	9606	nsp6	EMC4	protein	protein	Stukalov et al. (2020)	unassigned2495	IM-28109	intact:EBI-25686067|imex:IM-28109-47	1	0.35
P0DTD1-PRO_0000449624	Q5HYI8	SARS-CoV-2	human	2697049	9606	nsp6	RABL3	protein	protein	Stukalov et al. (2020)	unassigned2495	IM-28109	intact:EBI-25686067|imex:IM-28109-47	1	0.35
P0DTD1-PRO_0000449624	Q5BJH7	SARS-CoV-2	human	2697049	9606	nsp6	YIF1B	protein	protein	Stukalov et al. (2020)	unassigned2495	IM-28109	intact:EBI-25686067|imex:IM-28109-47	1	0.35
P0DTD1-PRO_0000449624	Q16658	SARS-CoV-2	human	2697049	9606	nsp6	FSCN1	protein	protein	Stukalov et al. (2020)	unassigned2495	IM-28109	intact:EBI-25686067|imex:IM-28109-47	1	0.35
P0DTD1-PRO_0000449624	Q15800	SARS-CoV-2	human	2697049	9606	nsp6	MSMO1	protein	protein	Stukalov et al. (2020)	unassigned2495	IM-28109	intact:EBI-25686067|imex:IM-28109-47	1	0.35
P0DTD1-PRO_0000449624	Q15392	SARS-CoV-2	human	2697049	9606	nsp6	DHCR24	protein	protein	Stukalov et al. (2020)	unassigned2495	IM-28109	intact:EBI-25686067|imex:IM-28109-47	1	0.35
P0DTD1-PRO_0000449624	Q15125	SARS-CoV-2	human	2697049	9606	nsp6	EBP	protein	protein	Stukalov et al. (2020)	unassigned2495	IM-28109	intact:EBI-25686067|imex:IM-28109-47	1	0.35
P0DTD1-PRO_0000449624	Q15043	SARS-CoV-2	human	2697049	9606	nsp6	SLC39A14	protein	protein	Stukalov et al. (2020)	unassigned2495	IM-28109	intact:EBI-25686067|imex:IM-28109-47	1	0.35
P0DTD1-PRO_0000449624	Q15006	SARS-CoV-2	human	2697049	9606	nsp6	EMC2	protein	protein	Stukalov et al. (2020)	unassigned2495	IM-28109	intact:EBI-25686067|imex:IM-28109-47	1	0.35
P0DTD1-PRO_0000449624	Q14746	SARS-CoV-2	human	2697049	9606	nsp6	COG2	protein	protein	Stukalov et al. (2020)	unassigned2495	IM-28109	intact:EBI-25686067|imex:IM-28109-47	1	0.35
P0DTD1-PRO_0000449624	Q14596	SARS-CoV-2	human	2697049	9606	nsp6	NBR1	protein	protein	Stukalov et al. (2020)	unassigned2495	IM-28109	intact:EBI-25686067|imex:IM-28109-47	1	0.35
P0DTD1-PRO_0000449624	Q14019	SARS-CoV-2	human	2697049	9606	nsp6	COTL1	protein	protein	Stukalov et al. (2020)	unassigned2495	IM-28109	intact:EBI-25686067|imex:IM-28109-47	1	0.35
P0DTD1-PRO_0000449624	Q13637	SARS-CoV-2	human	2697049	9606	nsp6	RAB32	protein	protein	Stukalov et al. (2020)	unassigned2495	IM-28109	intact:EBI-25686067|imex:IM-28109-47	1	0.35
P0DTD1-PRO_0000449624	Q03135	SARS-CoV-2	human	2697049	9606	nsp6	CAV1	protein	protein	Stukalov et al. (2020)	unassigned2495	IM-28109	intact:EBI-25686067|imex:IM-28109-47	1	0.35
P0DTD1-PRO_0000449624	P83436	SARS-CoV-2	human	2697049	9606	nsp6	COG7	protein	protein	Stukalov et al. (2020)	unassigned2495	IM-28109	intact:EBI-25686067|imex:IM-28109-47	1	0.35
P0DTD1-PRO_0000449624	P58658	SARS-CoV-2	human	2697049	9606	nsp6	EVA1C	protein	protein	Stukalov et al. (2020)	unassigned2495	IM-28109	intact:EBI-25686067|imex:IM-28109-47	1	0.35
P0DTD1-PRO_0000449624	P56381	SARS-CoV-2	human	2697049	9606	nsp6	ATP5F1E	protein	protein	Stukalov et al. (2020)	unassigned2495	IM-28109	intact:EBI-25686067|imex:IM-28109-47	1	0.35
P0DTD1-PRO_0000449624	P51636	SARS-CoV-2	human	2697049	9606	nsp6	CAV2	protein	protein	Stukalov et al. (2020)	unassigned2495	IM-28109	intact:EBI-25686067|imex:IM-28109-47	1	0.35
P0DTD1-PRO_0000449624	P30049	SARS-CoV-2	human	2697049	9606	nsp6	ATP5F1D	protein	protein	Stukalov et al. (2020)	unassigned2495	IM-28109	intact:EBI-25686067|imex:IM-28109-47	1	0.35
P0DTD1-PRO_0000449624	P28328	SARS-CoV-2	human	2697049	9606	nsp6	PEX2	protein	protein	Stukalov et al. (2020)	unassigned2495	IM-28109	intact:EBI-25686067|imex:IM-28109-47	1	0.35
P0DTD1-PRO_0000449624	P28068	SARS-CoV-2	human	2697049	9606	nsp6	HLA-DMB	protein	protein	Stukalov et al. (2020)	unassigned2495	IM-28109	intact:EBI-25686067|imex:IM-28109-47	1	0.35
P0DTD1-PRO_0000449624	P26038	SARS-CoV-2	human	2697049	9606	nsp6	MSN	protein	protein	Stukalov et al. (2020)	unassigned2495	IM-28109	intact:EBI-25686067|imex:IM-28109-47	1	0.35
P0DTD1-PRO_0000449624	P24539	SARS-CoV-2	human	2697049	9606	nsp6	ATP5PB	protein	protein	Stukalov et al. (2020)	unassigned2495	IM-28109	intact:EBI-25686067|imex:IM-28109-47	1	0.35
P0DTC3	Q9NZM1	SARS-CoV-2	human	2697049	9606	ap3a_sars2	MYOF	protein	protein	Stukalov et al. (2020)	unassigned2495	IM-28109	intact:EBI-25686340|imex:IM-28109-51	1	0.35
P0DTC3	Q9NV58	SARS-CoV-2	human	2697049	9606	ap3a_sars2	RNF19A	protein	protein	Stukalov et al. (2020)	unassigned2495	IM-28109	intact:EBI-25686340|imex:IM-28109-51	1	0.35
P0DTC3	Q86VZ4	SARS-CoV-2	human	2697049	9606	ap3a_sars2	LRP11	protein	protein	Stukalov et al. (2020)	unassigned2495	IM-28109	intact:EBI-25686340|imex:IM-28109-51	1	0.35
P0DTC3	P78552	SARS-CoV-2	human	2697049	9606	ap3a_sars2	IL13RA1	protein	protein	Stukalov et al. (2020)	unassigned2495	IM-28109	intact:EBI-25686340|imex:IM-28109-51	1	0.35
P0DTC3	Q9UP95	SARS-CoV-2	human	2697049	9606	ap3a_sars2	SLC12A4	protein	protein	Stukalov et al. (2020)	unassigned2495	IM-28109	intact:EBI-25686340|imex:IM-28109-51	1	0.35
P0DTC3	Q9UIW2	SARS-CoV-2	human	2697049	9606	ap3a_sars2	PLXNA1	protein	protein	Stukalov et al. (2020)	unassigned2495	IM-28109	intact:EBI-25686340|imex:IM-28109-51	1	0.35
P0DTC3	Q9NZU5	SARS-CoV-2	human	2697049	9606	ap3a_sars2	LMCD1	protein	protein	Stukalov et al. (2020)	unassigned2495	IM-28109	intact:EBI-25686340|imex:IM-28109-51	1	0.35
P0DTC3	Q96PD2	SARS-CoV-2	human	2697049	9606	ap3a_sars2	DCBLD2	protein	protein	Stukalov et al. (2020)	unassigned2495	IM-28109	intact:EBI-25686340|imex:IM-28109-51	1	0.35
P0DTC3	Q8WUA8	SARS-CoV-2	human	2697049	9606	ap3a_sars2	TSKU	protein	protein	Stukalov et al. (2020)	unassigned2495	IM-28109	intact:EBI-25686340|imex:IM-28109-51	1	0.35
P0DTC3	Q8IY22	SARS-CoV-2	human	2697049	9606	ap3a_sars2	CMIP	protein	protein	Stukalov et al. (2020)	unassigned2495	IM-28109	intact:EBI-25686340|imex:IM-28109-51	1	0.35
P0DTC3	Q6PJG9	SARS-CoV-2	human	2697049	9606	ap3a_sars2	LRFN4	protein	protein	Stukalov et al. (2020)	unassigned2495	IM-28109	intact:EBI-25686340|imex:IM-28109-51	1	0.35
P0DTC3	Q14574	SARS-CoV-2	human	2697049	9606	ap3a_sars2	DSC3	protein	protein	Stukalov et al. (2020)	unassigned2495	IM-28109	intact:EBI-25686340|imex:IM-28109-51	1	0.35
P0DTC3	P54868	SARS-CoV-2	human	2697049	9606	ap3a_sars2	HMGCS2	protein	protein	Stukalov et al. (2020)	unassigned2495	IM-28109	intact:EBI-25686340|imex:IM-28109-51	1	0.35
P0DTC3	P53004	SARS-CoV-2	human	2697049	9606	ap3a_sars2	BLVRA	protein	protein	Stukalov et al. (2020)	unassigned2495	IM-28109	intact:EBI-25686340|imex:IM-28109-51	1	0.35
P0DTC3	P10586	SARS-CoV-2	human	2697049	9606	ap3a_sars2	PTPRF	protein	protein	Stukalov et al. (2020)	unassigned2495	IM-28109	intact:EBI-25686340|imex:IM-28109-51	1	0.35
P0DTC3	Q9Y6R1	SARS-CoV-2	human	2697049	9606	ap3a_sars2	SLC4A4	protein	protein	Stukalov et al. (2020)	unassigned2495	IM-28109	intact:EBI-25686340|imex:IM-28109-51	1	0.35
P0DTC3	Q9Y6M5	SARS-CoV-2	human	2697049	9606	ap3a_sars2	SLC30A1	protein	protein	Stukalov et al. (2020)	unassigned2495	IM-28109	intact:EBI-25686340|imex:IM-28109-51	1	0.35
P0DTC3	Q9Y6D0	SARS-CoV-2	human	2697049	9606	ap3a_sars2	SELENOK	protein	protein	Stukalov et al. (2020)	unassigned2495	IM-28109	intact:EBI-25686340|imex:IM-28109-51	1	0.35
P0DTC3	Q9Y666	SARS-CoV-2	human	2697049	9606	ap3a_sars2	SLC12A7	protein	protein	Stukalov et al. (2020)	unassigned2495	IM-28109	intact:EBI-25686340|imex:IM-28109-51	1	0.35
P0DTC3	Q9Y617	SARS-CoV-2	human	2697049	9606	ap3a_sars2	PSAT1	protein	protein	Stukalov et al. (2020)	unassigned2495	IM-28109	intact:EBI-25686340|imex:IM-28109-51	1	0.35
P0DTC3	Q9Y5I4	SARS-CoV-2	human	2697049	9606	ap3a_sars2	PCDHAC2	protein	protein	Stukalov et al. (2020)	unassigned2495	IM-28109	intact:EBI-25686340|imex:IM-28109-51	1	0.35
P0DTC3	Q9Y561	SARS-CoV-2	human	2697049	9606	ap3a_sars2	LRP12	protein	protein	Stukalov et al. (2020)	unassigned2495	IM-28109	intact:EBI-25686340|imex:IM-28109-51	1	0.35
P0DTC3	Q9Y4P3	SARS-CoV-2	human	2697049	9606	ap3a_sars2	TBL2	protein	protein	Stukalov et al. (2020)	unassigned2495	IM-28109	intact:EBI-25686340|imex:IM-28109-51	1	0.35
P0DTC3	Q9Y4D7	SARS-CoV-2	human	2697049	9606	ap3a_sars2	PLXND1	protein	protein	Stukalov et al. (2020)	unassigned2495	IM-28109	intact:EBI-25686340|imex:IM-28109-51	1	0.35
P0DTC3	Q9Y397	SARS-CoV-2	human	2697049	9606	ap3a_sars2	ZDHHC9	protein	protein	Stukalov et al. (2020)	unassigned2495	IM-28109	intact:EBI-25686340|imex:IM-28109-51	1	0.35
P0DTC3	Q9Y2H0	SARS-CoV-2	human	2697049	9606	ap3a_sars2	DLGAP4	protein	protein	Stukalov et al. (2020)	unassigned2495	IM-28109	intact:EBI-25686340|imex:IM-28109-51	1	0.35
P0DTC3	Q9Y2G1	SARS-CoV-2	human	2697049	9606	ap3a_sars2	MYRF	protein	protein	Stukalov et al. (2020)	unassigned2495	IM-28109	intact:EBI-25686340|imex:IM-28109-51	1	0.35
P0DTC3	Q9Y287	SARS-CoV-2	human	2697049	9606	ap3a_sars2	ITM2B	protein	protein	Stukalov et al. (2020)	unassigned2495	IM-28109	intact:EBI-25686340|imex:IM-28109-51	1	0.35
P0DTC3	Q9UNN8	SARS-CoV-2	human	2697049	9606	ap3a_sars2	PROCR	protein	protein	Stukalov et al. (2020)	unassigned2495	IM-28109	intact:EBI-25686340|imex:IM-28109-51	1	0.35
P0DTC3	Q9UNE7	SARS-CoV-2	human	2697049	9606	ap3a_sars2	STUB1	protein	protein	Stukalov et al. (2020)	unassigned2495	IM-28109	intact:EBI-25686340|imex:IM-28109-51	1	0.35
P0DTC3	Q9UN75	SARS-CoV-2	human	2697049	9606	ap3a_sars2	PCDHA12	protein	protein	Stukalov et al. (2020)	unassigned2495	IM-28109	intact:EBI-25686340|imex:IM-28109-51	1	0.35
P0DTC3	Q9UN74	SARS-CoV-2	human	2697049	9606	ap3a_sars2	PCDHA4	protein	protein	Stukalov et al. (2020)	unassigned2495	IM-28109	intact:EBI-25686340|imex:IM-28109-51	1	0.35
P0DTC3	Q9UN70	SARS-CoV-2	human	2697049	9606	ap3a_sars2	PCDHGC3	protein	protein	Stukalov et al. (2020)	unassigned2495	IM-28109	intact:EBI-25686340|imex:IM-28109-51	1	0.35
P0DTC3	Q9UMX0	SARS-CoV-2	human	2697049	9606	ap3a_sars2	UBQLN1	protein	protein	Stukalov et al. (2020)	unassigned2495	IM-28109	intact:EBI-25686340|imex:IM-28109-51	1	0.35
P0DTC3	Q9UM47	SARS-CoV-2	human	2697049	9606	ap3a_sars2	NOTCH3	protein	protein	Stukalov et al. (2020)	unassigned2495	IM-28109	intact:EBI-25686340|imex:IM-28109-51	1	0.35
P0DTC3	Q9ULT6	SARS-CoV-2	human	2697049	9606	ap3a_sars2	ZNRF3	protein	protein	Stukalov et al. (2020)	unassigned2495	IM-28109	intact:EBI-25686340|imex:IM-28109-51	1	0.35
P0DTC3	Q9UL25	SARS-CoV-2	human	2697049	9606	ap3a_sars2	RAB21	protein	protein	Stukalov et al. (2020)	unassigned2495	IM-28109	intact:EBI-25686340|imex:IM-28109-51	1	0.35
P0DTC3	Q9UL15	SARS-CoV-2	human	2697049	9606	ap3a_sars2	BAG5	protein	protein	Stukalov et al. (2020)	unassigned2495	IM-28109	intact:EBI-25686340|imex:IM-28109-51	1	0.35
P0DTC3	Q9UHW9	SARS-CoV-2	human	2697049	9606	ap3a_sars2	SLC12A6	protein	protein	Stukalov et al. (2020)	unassigned2495	IM-28109	intact:EBI-25686340|imex:IM-28109-51	1	0.35
P0DTC3	Q9UHN6	SARS-CoV-2	human	2697049	9606	ap3a_sars2	CEMIP2	protein	protein	Stukalov et al. (2020)	unassigned2495	IM-28109	intact:EBI-25686340|imex:IM-28109-51	1	0.35
P0DTC3	Q9UGH3	SARS-CoV-2	human	2697049	9606	ap3a_sars2	SLC23A2	protein	protein	Stukalov et al. (2020)	unassigned2495	IM-28109	intact:EBI-25686340|imex:IM-28109-51	1	0.35
P0DTC3	Q9UBN6	SARS-CoV-2	human	2697049	9606	ap3a_sars2	TNFRSF10D	protein	protein	Stukalov et al. (2020)	unassigned2495	IM-28109	intact:EBI-25686340|imex:IM-28109-51	1	0.35
P0DTC3	Q9UBG0	SARS-CoV-2	human	2697049	9606	ap3a_sars2	MRC2	protein	protein	Stukalov et al. (2020)	unassigned2495	IM-28109	intact:EBI-25686340|imex:IM-28109-51	1	0.35
P0DTC3	Q9P253	SARS-CoV-2	human	2697049	9606	ap3a_sars2	VPS18	protein	protein	Stukalov et al. (2020)	unassigned2495	IM-28109	intact:EBI-25686340|imex:IM-28109-51	1	0.35
P0DTC3	Q9P244	SARS-CoV-2	human	2697049	9606	ap3a_sars2	LRFN1	protein	protein	Stukalov et al. (2020)	unassigned2495	IM-28109	intact:EBI-25686340|imex:IM-28109-51	1	0.35
P0DTC3	Q9NZV1	SARS-CoV-2	human	2697049	9606	ap3a_sars2	CRIM1	protein	protein	Stukalov et al. (2020)	unassigned2495	IM-28109	intact:EBI-25686340|imex:IM-28109-51	1	0.35
P0DTC3	Q9NZU0	SARS-CoV-2	human	2697049	9606	ap3a_sars2	FLRT3	protein	protein	Stukalov et al. (2020)	unassigned2495	IM-28109	intact:EBI-25686340|imex:IM-28109-51	1	0.35
P0DTC3	Q9NV92	SARS-CoV-2	human	2697049	9606	ap3a_sars2	NDFIP2	protein	protein	Stukalov et al. (2020)	unassigned2495	IM-28109	intact:EBI-25686340|imex:IM-28109-51	1	0.35
P0DTC3	Q9NUQ9	SARS-CoV-2	human	2697049	9606	ap3a_sars2	CYRIB	protein	protein	Stukalov et al. (2020)	unassigned2495	IM-28109	intact:EBI-25686340|imex:IM-28109-51	1	0.35
P0DTC3	Q9NSU2	SARS-CoV-2	human	2697049	9606	ap3a_sars2	TREX1	protein	protein	Stukalov et al. (2020)	unassigned2495	IM-28109	intact:EBI-25686340|imex:IM-28109-51	1	0.35
P0DTC3	Q9NRX4	SARS-CoV-2	human	2697049	9606	ap3a_sars2	PHPT1	protein	protein	Stukalov et al. (2020)	unassigned2495	IM-28109	intact:EBI-25686340|imex:IM-28109-51	1	0.35
P0DTC3	Q9NRW7	SARS-CoV-2	human	2697049	9606	ap3a_sars2	VPS45	protein	protein	Stukalov et al. (2020)	unassigned2495	IM-28109	intact:EBI-25686340|imex:IM-28109-51	1	0.35
P0DTC3	Q9NQX7	SARS-CoV-2	human	2697049	9606	ap3a_sars2	ITM2C	protein	protein	Stukalov et al. (2020)	unassigned2495	IM-28109	intact:EBI-25686340|imex:IM-28109-51	1	0.35
P0DTC3	Q9NQS3	SARS-CoV-2	human	2697049	9606	ap3a_sars2	NECTIN3	protein	protein	Stukalov et al. (2020)	unassigned2495	IM-28109	intact:EBI-25686340|imex:IM-28109-51	1	0.35
P0DTC3	Q9NPR2	SARS-CoV-2	human	2697049	9606	ap3a_sars2	SEMA4B	protein	protein	Stukalov et al. (2020)	unassigned2495	IM-28109	intact:EBI-25686340|imex:IM-28109-51	1	0.35
P0DTC3	Q9HC56	SARS-CoV-2	human	2697049	9606	ap3a_sars2	PCDH9	protein	protein	Stukalov et al. (2020)	unassigned2495	IM-28109	intact:EBI-25686340|imex:IM-28109-51	1	0.35
P0DTC3	Q9HBJ8	SARS-CoV-2	human	2697049	9606	ap3a_sars2	CLTRN	protein	protein	Stukalov et al. (2020)	unassigned2495	IM-28109	intact:EBI-25686340|imex:IM-28109-51	1	0.35
P0DTC3	Q9H813	SARS-CoV-2	human	2697049	9606	ap3a_sars2	PACC1	protein	protein	Stukalov et al. (2020)	unassigned2495	IM-28109	intact:EBI-25686340|imex:IM-28109-51	1	0.35
P0DTC3	Q9H4A4	SARS-CoV-2	human	2697049	9606	ap3a_sars2	RNPEP	protein	protein	Stukalov et al. (2020)	unassigned2495	IM-28109	intact:EBI-25686340|imex:IM-28109-51	1	0.35
P0DTC3	Q9H2G2	SARS-CoV-2	human	2697049	9606	ap3a_sars2	SLK	protein	protein	Stukalov et al. (2020)	unassigned2495	IM-28109	intact:EBI-25686340|imex:IM-28109-51	1	0.35
P0DTC3	Q9H269	SARS-CoV-2	human	2697049	9606	ap3a_sars2	VPS16	protein	protein	Stukalov et al. (2020)	unassigned2495	IM-28109	intact:EBI-25686340|imex:IM-28109-51	1	0.35
P0DTC3	Q9H1Y3	SARS-CoV-2	human	2697049	9606	ap3a_sars2	OPN3	protein	protein	Stukalov et al. (2020)	unassigned2495	IM-28109	intact:EBI-25686340|imex:IM-28109-51	1	0.35
P0DTC3	Q9H0X4	SARS-CoV-2	human	2697049	9606	ap3a_sars2	FAM234A	protein	protein	Stukalov et al. (2020)	unassigned2495	IM-28109	intact:EBI-25686340|imex:IM-28109-51	1	0.35
P0DTC3	Q9H0M0	SARS-CoV-2	human	2697049	9606	ap3a_sars2	WWP1	protein	protein	Stukalov et al. (2020)	unassigned2495	IM-28109	intact:EBI-25686340|imex:IM-28109-51	1	0.35
P0DTC3	Q9GZP1	SARS-CoV-2	human	2697049	9606	ap3a_sars2	NRSN2	protein	protein	Stukalov et al. (2020)	unassigned2495	IM-28109	intact:EBI-25686340|imex:IM-28109-51	1	0.35
P0DTC3	Q9C0C4	SARS-CoV-2	human	2697049	9606	ap3a_sars2	SEMA4C	protein	protein	Stukalov et al. (2020)	unassigned2495	IM-28109	intact:EBI-25686340|imex:IM-28109-51	1	0.35
P0DTC3	Q9C0B5	SARS-CoV-2	human	2697049	9606	ap3a_sars2	ZDHHC5	protein	protein	Stukalov et al. (2020)	unassigned2495	IM-28109	intact:EBI-25686340|imex:IM-28109-51	1	0.35
P0DTC3	Q9BZG1	SARS-CoV-2	human	2697049	9606	ap3a_sars2	RAB34	protein	protein	Stukalov et al. (2020)	unassigned2495	IM-28109	intact:EBI-25686340|imex:IM-28109-51	1	0.35
P0DTC3	Q9BYN0	SARS-CoV-2	human	2697049	9606	ap3a_sars2	SRXN1	protein	protein	Stukalov et al. (2020)	unassigned2495	IM-28109	intact:EBI-25686340|imex:IM-28109-51	1	0.35
P0DTC3	Q9BY44	SARS-CoV-2	human	2697049	9606	ap3a_sars2	EIF2A	protein	protein	Stukalov et al. (2020)	unassigned2495	IM-28109	intact:EBI-25686340|imex:IM-28109-51	1	0.35
P0DTC3	Q9BVT8	SARS-CoV-2	human	2697049	9606	ap3a_sars2	TMUB1	protein	protein	Stukalov et al. (2020)	unassigned2495	IM-28109	intact:EBI-25686340|imex:IM-28109-51	1	0.35
P0DTC3	Q9BTU6	SARS-CoV-2	human	2697049	9606	ap3a_sars2	PI4K2A	protein	protein	Stukalov et al. (2020)	unassigned2495	IM-28109	intact:EBI-25686340|imex:IM-28109-51	1	0.35
P0DTC3	Q9BT76	SARS-CoV-2	human	2697049	9606	ap3a_sars2	UPK3B	protein	protein	Stukalov et al. (2020)	unassigned2495	IM-28109	intact:EBI-25686340|imex:IM-28109-51	1	0.35
P0DTC3	Q9BT67	SARS-CoV-2	human	2697049	9606	ap3a_sars2	NDFIP1	protein	protein	Stukalov et al. (2020)	unassigned2495	IM-28109	intact:EBI-25686340|imex:IM-28109-51	1	0.35
P0DTC3	Q99999	SARS-CoV-2	human	2697049	9606	ap3a_sars2	GAL3ST1	protein	protein	Stukalov et al. (2020)	unassigned2495	IM-28109	intact:EBI-25686340|imex:IM-28109-51	1	0.35
P0DTC3	Q99747	SARS-CoV-2	human	2697049	9606	ap3a_sars2	NAPG	protein	protein	Stukalov et al. (2020)	unassigned2495	IM-28109	intact:EBI-25686340|imex:IM-28109-51	1	0.35
P0DTC3	Q99685	SARS-CoV-2	human	2697049	9606	ap3a_sars2	MGLL	protein	protein	Stukalov et al. (2020)	unassigned2495	IM-28109	intact:EBI-25686340|imex:IM-28109-51	1	0.35
P0DTC3	Q99650	SARS-CoV-2	human	2697049	9606	ap3a_sars2	OSMR	protein	protein	Stukalov et al. (2020)	unassigned2495	IM-28109	intact:EBI-25686340|imex:IM-28109-51	1	0.35
P0DTC3	Q99426	SARS-CoV-2	human	2697049	9606	ap3a_sars2	TBCB	protein	protein	Stukalov et al. (2020)	unassigned2495	IM-28109	intact:EBI-25686340|imex:IM-28109-51	1	0.35
P0DTC3	Q96Q45	SARS-CoV-2	human	2697049	9606	ap3a_sars2	TMEM237	protein	protein	Stukalov et al. (2020)	unassigned2495	IM-28109	intact:EBI-25686340|imex:IM-28109-51	1	0.35
P0DTC3	Q96NT0	SARS-CoV-2	human	2697049	9606	ap3a_sars2	CCDC115	protein	protein	Stukalov et al. (2020)	unassigned2495	IM-28109	intact:EBI-25686340|imex:IM-28109-51	1	0.35
P0DTC3	Q96MC5	SARS-CoV-2	human	2697049	9606	ap3a_sars2	BMERB1	protein	protein	Stukalov et al. (2020)	unassigned2495	IM-28109	intact:EBI-25686340|imex:IM-28109-51	1	0.35
P0DTC3	Q96LD4	SARS-CoV-2	human	2697049	9606	ap3a_sars2	TRIM47	protein	protein	Stukalov et al. (2020)	unassigned2495	IM-28109	intact:EBI-25686340|imex:IM-28109-51	1	0.35
P0DTC3	Q96L92	SARS-CoV-2	human	2697049	9606	ap3a_sars2	SNX27	protein	protein	Stukalov et al. (2020)	unassigned2495	IM-28109	intact:EBI-25686340|imex:IM-28109-51	1	0.35
P0DTC3	Q96KP4	SARS-CoV-2	human	2697049	9606	ap3a_sars2	CNDP2	protein	protein	Stukalov et al. (2020)	unassigned2495	IM-28109	intact:EBI-25686340|imex:IM-28109-51	1	0.35
P0DTC3	Q96J02	SARS-CoV-2	human	2697049	9606	ap3a_sars2	ITCH	protein	protein	Stukalov et al. (2020)	unassigned2495	IM-28109	intact:EBI-25686340|imex:IM-28109-51	1	0.35
P0DTC3	Q96C19	SARS-CoV-2	human	2697049	9606	ap3a_sars2	EFHD2	protein	protein	Stukalov et al. (2020)	unassigned2495	IM-28109	intact:EBI-25686340|imex:IM-28109-51	1	0.35
P0DTC3	Q96A54	SARS-CoV-2	human	2697049	9606	ap3a_sars2	ADIPOR1	protein	protein	Stukalov et al. (2020)	unassigned2495	IM-28109	intact:EBI-25686340|imex:IM-28109-51	1	0.35
P0DTC3	Q969W9	SARS-CoV-2	human	2697049	9606	ap3a_sars2	PMEPA1	protein	protein	Stukalov et al. (2020)	unassigned2495	IM-28109	intact:EBI-25686340|imex:IM-28109-51	1	0.35
P0DTC3	Q92859	SARS-CoV-2	human	2697049	9606	ap3a_sars2	NEO1	protein	protein	Stukalov et al. (2020)	unassigned2495	IM-28109	intact:EBI-25686340|imex:IM-28109-51	1	0.35
P0DTC3	Q92692	SARS-CoV-2	human	2697049	9606	ap3a_sars2	NECTIN2	protein	protein	Stukalov et al. (2020)	unassigned2495	IM-28109	intact:EBI-25686340|imex:IM-28109-51	1	0.35
P0DTC3	Q92597	SARS-CoV-2	human	2697049	9606	ap3a_sars2	NDRG1	protein	protein	Stukalov et al. (2020)	unassigned2495	IM-28109	intact:EBI-25686340|imex:IM-28109-51	1	0.35
P0DTC3	Q8WUM9	SARS-CoV-2	human	2697049	9606	ap3a_sars2	SLC20A1	protein	protein	Stukalov et al. (2020)	unassigned2495	IM-28109	intact:EBI-25686340|imex:IM-28109-51	1	0.35
P0DTC3	Q8WTV0	SARS-CoV-2	human	2697049	9606	ap3a_sars2	SCARB1	protein	protein	Stukalov et al. (2020)	unassigned2495	IM-28109	intact:EBI-25686340|imex:IM-28109-51	1	0.35
P0DTC3	Q8TCZ2	SARS-CoV-2	human	2697049	9606	ap3a_sars2	CD99L2	protein	protein	Stukalov et al. (2020)	unassigned2495	IM-28109	intact:EBI-25686340|imex:IM-28109-51	1	0.35
P0DTC3	Q8TAT6	SARS-CoV-2	human	2697049	9606	ap3a_sars2	NPLOC4	protein	protein	Stukalov et al. (2020)	unassigned2495	IM-28109	intact:EBI-25686340|imex:IM-28109-51	1	0.35
P0DTC3	Q8NHV4	SARS-CoV-2	human	2697049	9606	ap3a_sars2	NEDD1	protein	protein	Stukalov et al. (2020)	unassigned2495	IM-28109	intact:EBI-25686340|imex:IM-28109-51	1	0.35
P0DTC3	Q8NHP6	SARS-CoV-2	human	2697049	9606	ap3a_sars2	MOSPD2	protein	protein	Stukalov et al. (2020)	unassigned2495	IM-28109	intact:EBI-25686340|imex:IM-28109-51	1	0.35
P0DTC3	Q8NFT2	SARS-CoV-2	human	2697049	9606	ap3a_sars2	STEAP2	protein	protein	Stukalov et al. (2020)	unassigned2495	IM-28109	intact:EBI-25686340|imex:IM-28109-51	1	0.35
P0DTC3	Q8NE01	SARS-CoV-2	human	2697049	9606	ap3a_sars2	CNNM3	protein	protein	Stukalov et al. (2020)	unassigned2495	IM-28109	intact:EBI-25686340|imex:IM-28109-51	1	0.35
P0DTC3	Q8NC67	SARS-CoV-2	human	2697049	9606	ap3a_sars2	NETO2	protein	protein	Stukalov et al. (2020)	unassigned2495	IM-28109	intact:EBI-25686340|imex:IM-28109-51	1	0.35
P0DTC3	Q8NC54	SARS-CoV-2	human	2697049	9606	ap3a_sars2	KCT2	protein	protein	Stukalov et al. (2020)	unassigned2495	IM-28109	intact:EBI-25686340|imex:IM-28109-51	1	0.35
P0DTC3	Q8NC42	SARS-CoV-2	human	2697049	9606	ap3a_sars2	RNF149	protein	protein	Stukalov et al. (2020)	unassigned2495	IM-28109	intact:EBI-25686340|imex:IM-28109-51	1	0.35
P0DTC3	Q8NBJ7	SARS-CoV-2	human	2697049	9606	ap3a_sars2	SUMF2	protein	protein	Stukalov et al. (2020)	unassigned2495	IM-28109	intact:EBI-25686340|imex:IM-28109-51	1	0.35
P0DTC3	Q8NB49	SARS-CoV-2	human	2697049	9606	ap3a_sars2	ATP11C	protein	protein	Stukalov et al. (2020)	unassigned2495	IM-28109	intact:EBI-25686340|imex:IM-28109-51	1	0.35
P0DTC3	Q8N614	SARS-CoV-2	human	2697049	9606	ap3a_sars2	TMEM156	protein	protein	Stukalov et al. (2020)	unassigned2495	IM-28109	intact:EBI-25686340|imex:IM-28109-51	1	0.35
P0DTC3	Q8N4L2	SARS-CoV-2	human	2697049	9606	ap3a_sars2	PIP4P2	protein	protein	Stukalov et al. (2020)	unassigned2495	IM-28109	intact:EBI-25686340|imex:IM-28109-51	1	0.35
P0DTC3	Q8N1G4	SARS-CoV-2	human	2697049	9606	ap3a_sars2	LRRC47	protein	protein	Stukalov et al. (2020)	unassigned2495	IM-28109	intact:EBI-25686340|imex:IM-28109-51	1	0.35
P0DTC3	Q8IWT6	SARS-CoV-2	human	2697049	9606	ap3a_sars2	LRRC8A	protein	protein	Stukalov et al. (2020)	unassigned2495	IM-28109	intact:EBI-25686340|imex:IM-28109-51	1	0.35
P0DTC3	Q8IWK6	SARS-CoV-2	human	2697049	9606	ap3a_sars2	ADGRA3	protein	protein	Stukalov et al. (2020)	unassigned2495	IM-28109	intact:EBI-25686340|imex:IM-28109-51	1	0.35
P0DTC3	Q8IUW5	SARS-CoV-2	human	2697049	9606	ap3a_sars2	RELL1	protein	protein	Stukalov et al. (2020)	unassigned2495	IM-28109	intact:EBI-25686340|imex:IM-28109-51	1	0.35
P0DTC3	Q8IUR0	SARS-CoV-2	human	2697049	9606	ap3a_sars2	TRAPPC5	protein	protein	Stukalov et al. (2020)	unassigned2495	IM-28109	intact:EBI-25686340|imex:IM-28109-51	1	0.35
P0DTC3	Q86Y82	SARS-CoV-2	human	2697049	9606	ap3a_sars2	STX12	protein	protein	Stukalov et al. (2020)	unassigned2495	IM-28109	intact:EBI-25686340|imex:IM-28109-51	1	0.35
P0DTC3	Q86XS8	SARS-CoV-2	human	2697049	9606	ap3a_sars2	RNF130	protein	protein	Stukalov et al. (2020)	unassigned2495	IM-28109	intact:EBI-25686340|imex:IM-28109-51	1	0.35
P0DTC3	Q86X29	SARS-CoV-2	human	2697049	9606	ap3a_sars2	LSR	protein	protein	Stukalov et al. (2020)	unassigned2495	IM-28109	intact:EBI-25686340|imex:IM-28109-51	1	0.35
P0DTC3	Q86VS8	SARS-CoV-2	human	2697049	9606	ap3a_sars2	HOOK3	protein	protein	Stukalov et al. (2020)	unassigned2495	IM-28109	intact:EBI-25686340|imex:IM-28109-51	1	0.35
P0DTC3	Q86VP1	SARS-CoV-2	human	2697049	9606	ap3a_sars2	TAX1BP1	protein	protein	Stukalov et al. (2020)	unassigned2495	IM-28109	intact:EBI-25686340|imex:IM-28109-51	1	0.35
P0DTC3	Q86SJ2	SARS-CoV-2	human	2697049	9606	ap3a_sars2	AMIGO2	protein	protein	Stukalov et al. (2020)	unassigned2495	IM-28109	intact:EBI-25686340|imex:IM-28109-51	1	0.35
P0DTC3	Q7Z5G4	SARS-CoV-2	human	2697049	9606	ap3a_sars2	GOLGA7	protein	protein	Stukalov et al. (2020)	unassigned2495	IM-28109	intact:EBI-25686340|imex:IM-28109-51	1	0.35
P0DTC3	Q7Z4F1	SARS-CoV-2	human	2697049	9606	ap3a_sars2	LRP10	protein	protein	Stukalov et al. (2020)	unassigned2495	IM-28109	intact:EBI-25686340|imex:IM-28109-51	1	0.35
P0DTC3	Q7L1W4	SARS-CoV-2	human	2697049	9606	ap3a_sars2	LRRC8D	protein	protein	Stukalov et al. (2020)	unassigned2495	IM-28109	intact:EBI-25686340|imex:IM-28109-51	1	0.35
P0DTC3	Q6UXM1	SARS-CoV-2	human	2697049	9606	ap3a_sars2	LRIG3	protein	protein	Stukalov et al. (2020)	unassigned2495	IM-28109	intact:EBI-25686340|imex:IM-28109-51	1	0.35
P0DTC3	Q6U841	SARS-CoV-2	human	2697049	9606	ap3a_sars2	SLC4A10	protein	protein	Stukalov et al. (2020)	unassigned2495	IM-28109	intact:EBI-25686340|imex:IM-28109-51	1	0.35
P0DTC3	Q6PJF5	SARS-CoV-2	human	2697049	9606	ap3a_sars2	RHBDF2	protein	protein	Stukalov et al. (2020)	unassigned2495	IM-28109	intact:EBI-25686340|imex:IM-28109-51	1	0.35
P0DTC3	Q6PIU2	SARS-CoV-2	human	2697049	9606	ap3a_sars2	NCEH1	protein	protein	Stukalov et al. (2020)	unassigned2495	IM-28109	intact:EBI-25686340|imex:IM-28109-51	1	0.35
P0DTC3	Q6P9B6	SARS-CoV-2	human	2697049	9606	ap3a_sars2	MEAK7	protein	protein	Stukalov et al. (2020)	unassigned2495	IM-28109	intact:EBI-25686340|imex:IM-28109-51	1	0.35
P0DTC3	Q6NZ63	SARS-CoV-2	human	2697049	9606	ap3a_sars2	STEAP1B	protein	protein	Stukalov et al. (2020)	unassigned2495	IM-28109	intact:EBI-25686340|imex:IM-28109-51	1	0.35
P0DTC3	Q6ICG6	SARS-CoV-2	human	2697049	9606	ap3a_sars2	KIAA0930	protein	protein	Stukalov et al. (2020)	unassigned2495	IM-28109	intact:EBI-25686340|imex:IM-28109-51	1	0.35
P0DTC3	Q658P3	SARS-CoV-2	human	2697049	9606	ap3a_sars2	STEAP3	protein	protein	Stukalov et al. (2020)	unassigned2495	IM-28109	intact:EBI-25686340|imex:IM-28109-51	1	0.35
P0DTC3	Q5W0Z9	SARS-CoV-2	human	2697049	9606	ap3a_sars2	ZDHHC20	protein	protein	Stukalov et al. (2020)	unassigned2495	IM-28109	intact:EBI-25686340|imex:IM-28109-51	1	0.35
P0DTC3	Q5VW32	SARS-CoV-2	human	2697049	9606	ap3a_sars2	BROX	protein	protein	Stukalov et al. (2020)	unassigned2495	IM-28109	intact:EBI-25686340|imex:IM-28109-51	1	0.35
P0DTC3	Q5VV43	SARS-CoV-2	human	2697049	9606	ap3a_sars2	KIAA0319	protein	protein	Stukalov et al. (2020)	unassigned2495	IM-28109	intact:EBI-25686340|imex:IM-28109-51	1	0.35
P0DTC3	Q58FF6	SARS-CoV-2	human	2697049	9606	ap3a_sars2	HSP90AB4P	protein	protein	Stukalov et al. (2020)	unassigned2495	IM-28109	intact:EBI-25686340|imex:IM-28109-51	1	0.35
P0DTC3	Q4KMQ2	SARS-CoV-2	human	2697049	9606	ap3a_sars2	ANO6	protein	protein	Stukalov et al. (2020)	unassigned2495	IM-28109	intact:EBI-25686340|imex:IM-28109-51	1	0.35
P0DTC3	Q3MIR4	SARS-CoV-2	human	2697049	9606	ap3a_sars2	TMEM30B	protein	protein	Stukalov et al. (2020)	unassigned2495	IM-28109	intact:EBI-25686340|imex:IM-28109-51	1	0.35
P0DTC3	Q3LXA3	SARS-CoV-2	human	2697049	9606	ap3a_sars2	TKFC	protein	protein	Stukalov et al. (2020)	unassigned2495	IM-28109	intact:EBI-25686340|imex:IM-28109-51	1	0.35
P0DTC3	Q30201	SARS-CoV-2	human	2697049	9606	ap3a_sars2	HFE	protein	protein	Stukalov et al. (2020)	unassigned2495	IM-28109	intact:EBI-25686340|imex:IM-28109-51	1	0.35
P0DTC3	Q29983	SARS-CoV-2	human	2697049	9606	ap3a_sars2	MICA	protein	protein	Stukalov et al. (2020)	unassigned2495	IM-28109	intact:EBI-25686340|imex:IM-28109-51	1	0.35
P0DTC3	Q16739	SARS-CoV-2	human	2697049	9606	ap3a_sars2	UGCG	protein	protein	Stukalov et al. (2020)	unassigned2495	IM-28109	intact:EBI-25686340|imex:IM-28109-51	1	0.35
P0DTC3	Q16719	SARS-CoV-2	human	2697049	9606	ap3a_sars2	KYNU	protein	protein	Stukalov et al. (2020)	unassigned2495	IM-28109	intact:EBI-25686340|imex:IM-28109-51	1	0.35
P0DTC3	Q16658	SARS-CoV-2	human	2697049	9606	ap3a_sars2	FSCN1	protein	protein	Stukalov et al. (2020)	unassigned2495	IM-28109	intact:EBI-25686340|imex:IM-28109-51	1	0.35
P0DTC3	Q15904	SARS-CoV-2	human	2697049	9606	ap3a_sars2	ATP6AP1	protein	protein	Stukalov et al. (2020)	unassigned2495	IM-28109	intact:EBI-25686340|imex:IM-28109-51	1	0.35
P0DTC3	Q15836	SARS-CoV-2	human	2697049	9606	ap3a_sars2	VAMP3	protein	protein	Stukalov et al. (2020)	unassigned2495	IM-28109	intact:EBI-25686340|imex:IM-28109-51	1	0.35
P0DTC3	Q15813	SARS-CoV-2	human	2697049	9606	ap3a_sars2	TBCE	protein	protein	Stukalov et al. (2020)	unassigned2495	IM-28109	intact:EBI-25686340|imex:IM-28109-51	1	0.35
P0DTC3	Q15691	SARS-CoV-2	human	2697049	9606	ap3a_sars2	MAPRE1	protein	protein	Stukalov et al. (2020)	unassigned2495	IM-28109	intact:EBI-25686340|imex:IM-28109-51	1	0.35
P0DTC3	Q15382	SARS-CoV-2	human	2697049	9606	ap3a_sars2	RHEB	protein	protein	Stukalov et al. (2020)	unassigned2495	IM-28109	intact:EBI-25686340|imex:IM-28109-51	1	0.35
P0DTC3	Q15257	SARS-CoV-2	human	2697049	9606	ap3a_sars2	PTPA	protein	protein	Stukalov et al. (2020)	unassigned2495	IM-28109	intact:EBI-25686340|imex:IM-28109-51	1	0.35
P0DTC3	Q15181	SARS-CoV-2	human	2697049	9606	ap3a_sars2	PPA1	protein	protein	Stukalov et al. (2020)	unassigned2495	IM-28109	intact:EBI-25686340|imex:IM-28109-51	1	0.35
P0DTC3	Q15075	SARS-CoV-2	human	2697049	9606	ap3a_sars2	EEA1	protein	protein	Stukalov et al. (2020)	unassigned2495	IM-28109	intact:EBI-25686340|imex:IM-28109-51	1	0.35
P0DTC3	Q15036	SARS-CoV-2	human	2697049	9606	ap3a_sars2	SNX17	protein	protein	Stukalov et al. (2020)	unassigned2495	IM-28109	intact:EBI-25686340|imex:IM-28109-51	1	0.35
P0DTC3	Q15025	SARS-CoV-2	human	2697049	9606	ap3a_sars2	TNIP1	protein	protein	Stukalov et al. (2020)	unassigned2495	IM-28109	intact:EBI-25686340|imex:IM-28109-51	1	0.35
P0DTC3	Q14914	SARS-CoV-2	human	2697049	9606	ap3a_sars2	PTGR1	protein	protein	Stukalov et al. (2020)	unassigned2495	IM-28109	intact:EBI-25686340|imex:IM-28109-51	1	0.35
P0DTC3	Q14789	SARS-CoV-2	human	2697049	9606	ap3a_sars2	GOLGB1	protein	protein	Stukalov et al. (2020)	unassigned2495	IM-28109	intact:EBI-25686340|imex:IM-28109-51	1	0.35
P0DTC3	Q14596	SARS-CoV-2	human	2697049	9606	ap3a_sars2	NBR1	protein	protein	Stukalov et al. (2020)	unassigned2495	IM-28109	intact:EBI-25686340|imex:IM-28109-51	1	0.35
P0DTC3	Q14344	SARS-CoV-2	human	2697049	9606	ap3a_sars2	GNA13	protein	protein	Stukalov et al. (2020)	unassigned2495	IM-28109	intact:EBI-25686340|imex:IM-28109-51	1	0.35
P0DTC3	Q14114	SARS-CoV-2	human	2697049	9606	ap3a_sars2	LRP8	protein	protein	Stukalov et al. (2020)	unassigned2495	IM-28109	intact:EBI-25686340|imex:IM-28109-51	1	0.35
P0DTC3	Q14019	SARS-CoV-2	human	2697049	9606	ap3a_sars2	COTL1	protein	protein	Stukalov et al. (2020)	unassigned2495	IM-28109	intact:EBI-25686340|imex:IM-28109-51	1	0.35
P0DTC3	Q13873	SARS-CoV-2	human	2697049	9606	ap3a_sars2	BMPR2	protein	protein	Stukalov et al. (2020)	unassigned2495	IM-28109	intact:EBI-25686340|imex:IM-28109-51	1	0.35
P0DTC3	Q13772	SARS-CoV-2	human	2697049	9606	ap3a_sars2	NCOA4	protein	protein	Stukalov et al. (2020)	unassigned2495	IM-28109	intact:EBI-25686340|imex:IM-28109-51	1	0.35
P0DTC3	Q13641	SARS-CoV-2	human	2697049	9606	ap3a_sars2	TPBG	protein	protein	Stukalov et al. (2020)	unassigned2495	IM-28109	intact:EBI-25686340|imex:IM-28109-51	1	0.35
P0DTC3	Q13637	SARS-CoV-2	human	2697049	9606	ap3a_sars2	RAB32	protein	protein	Stukalov et al. (2020)	unassigned2495	IM-28109	intact:EBI-25686340|imex:IM-28109-51	1	0.35
P0DTC3	Q13636	SARS-CoV-2	human	2697049	9606	ap3a_sars2	RAB31	protein	protein	Stukalov et al. (2020)	unassigned2495	IM-28109	intact:EBI-25686340|imex:IM-28109-51	1	0.35
P0DTC3	Q13596	SARS-CoV-2	human	2697049	9606	ap3a_sars2	SNX1	protein	protein	Stukalov et al. (2020)	unassigned2495	IM-28109	intact:EBI-25686340|imex:IM-28109-51	1	0.35
P0DTC3	Q13443	SARS-CoV-2	human	2697049	9606	ap3a_sars2	ADAM9	protein	protein	Stukalov et al. (2020)	unassigned2495	IM-28109	intact:EBI-25686340|imex:IM-28109-51	1	0.35
P0DTC3	Q13332	SARS-CoV-2	human	2697049	9606	ap3a_sars2	PTPRS	protein	protein	Stukalov et al. (2020)	unassigned2495	IM-28109	intact:EBI-25686340|imex:IM-28109-51	1	0.35
P0DTC3	Q13145	SARS-CoV-2	human	2697049	9606	ap3a_sars2	BAMBI	protein	protein	Stukalov et al. (2020)	unassigned2495	IM-28109	intact:EBI-25686340|imex:IM-28109-51	1	0.35
P0DTC3	Q12959	SARS-CoV-2	human	2697049	9606	ap3a_sars2	DLG1	protein	protein	Stukalov et al. (2020)	unassigned2495	IM-28109	intact:EBI-25686340|imex:IM-28109-51	1	0.35
P0DTC3	Q12913	SARS-CoV-2	human	2697049	9606	ap3a_sars2	PTPRJ	protein	protein	Stukalov et al. (2020)	unassigned2495	IM-28109	intact:EBI-25686340|imex:IM-28109-51	1	0.35
P0DTC3	Q12907	SARS-CoV-2	human	2697049	9606	ap3a_sars2	LMAN2	protein	protein	Stukalov et al. (2020)	unassigned2495	IM-28109	intact:EBI-25686340|imex:IM-28109-51	1	0.35
P0DTC3	Q12864	SARS-CoV-2	human	2697049	9606	ap3a_sars2	CDH17	protein	protein	Stukalov et al. (2020)	unassigned2495	IM-28109	intact:EBI-25686340|imex:IM-28109-51	1	0.35
P0DTC3	Q12846	SARS-CoV-2	human	2697049	9606	ap3a_sars2	STX4	protein	protein	Stukalov et al. (2020)	unassigned2495	IM-28109	intact:EBI-25686340|imex:IM-28109-51	1	0.35
P0DTC3	Q08345	SARS-CoV-2	human	2697049	9606	ap3a_sars2	DDR1	protein	protein	Stukalov et al. (2020)	unassigned2495	IM-28109	intact:EBI-25686340|imex:IM-28109-51	1	0.35
P0DTC3	Q08334	SARS-CoV-2	human	2697049	9606	ap3a_sars2	IL10RB	protein	protein	Stukalov et al. (2020)	unassigned2495	IM-28109	intact:EBI-25686340|imex:IM-28109-51	1	0.35
P0DTC3	Q06124	SARS-CoV-2	human	2697049	9606	ap3a_sars2	PTPN11	protein	protein	Stukalov et al. (2020)	unassigned2495	IM-28109	intact:EBI-25686340|imex:IM-28109-51	1	0.35
P0DTC3	Q05639	SARS-CoV-2	human	2697049	9606	ap3a_sars2	EEF1A2	protein	protein	Stukalov et al. (2020)	unassigned2495	IM-28109	intact:EBI-25686340|imex:IM-28109-51	1	0.35
P0DTC3	Q04941	SARS-CoV-2	human	2697049	9606	ap3a_sars2	PLP2	protein	protein	Stukalov et al. (2020)	unassigned2495	IM-28109	intact:EBI-25686340|imex:IM-28109-51	1	0.35
P0DTC3	Q04771	SARS-CoV-2	human	2697049	9606	ap3a_sars2	ACVR1	protein	protein	Stukalov et al. (2020)	unassigned2495	IM-28109	intact:EBI-25686340|imex:IM-28109-51	1	0.35
P0DTC3	Q04760	SARS-CoV-2	human	2697049	9606	ap3a_sars2	GLO1	protein	protein	Stukalov et al. (2020)	unassigned2495	IM-28109	intact:EBI-25686340|imex:IM-28109-51	1	0.35
P0DTC3	Q04721	SARS-CoV-2	human	2697049	9606	ap3a_sars2	NOTCH2	protein	protein	Stukalov et al. (2020)	unassigned2495	IM-28109	intact:EBI-25686340|imex:IM-28109-51	1	0.35
P0DTC3	Q02297	SARS-CoV-2	human	2697049	9606	ap3a_sars2	NRG1	protein	protein	Stukalov et al. (2020)	unassigned2495	IM-28109	intact:EBI-25686340|imex:IM-28109-51	1	0.35
P0DTC3	Q01973	SARS-CoV-2	human	2697049	9606	ap3a_sars2	ROR1	protein	protein	Stukalov et al. (2020)	unassigned2495	IM-28109	intact:EBI-25686340|imex:IM-28109-51	1	0.35
P0DTC3	Q01518	SARS-CoV-2	human	2697049	9606	ap3a_sars2	CAP1	protein	protein	Stukalov et al. (2020)	unassigned2495	IM-28109	intact:EBI-25686340|imex:IM-28109-51	1	0.35
P0DTC3	Q00688	SARS-CoV-2	human	2697049	9606	ap3a_sars2	FKBP3	protein	protein	Stukalov et al. (2020)	unassigned2495	IM-28109	intact:EBI-25686340|imex:IM-28109-51	1	0.35
P0DTC3	P78536	SARS-CoV-2	human	2697049	9606	ap3a_sars2	ADAM17	protein	protein	Stukalov et al. (2020)	unassigned2495	IM-28109	intact:EBI-25686340|imex:IM-28109-51	1	0.35
P0DTC3	P63027	SARS-CoV-2	human	2697049	9606	ap3a_sars2	VAMP2	protein	protein	Stukalov et al. (2020)	unassigned2495	IM-28109	intact:EBI-25686340|imex:IM-28109-51	1	0.35
P0DTC3	P62942	SARS-CoV-2	human	2697049	9606	ap3a_sars2	FKBP1A	protein	protein	Stukalov et al. (2020)	unassigned2495	IM-28109	intact:EBI-25686340|imex:IM-28109-51	1	0.35
P0DTC3	P62820	SARS-CoV-2	human	2697049	9606	ap3a_sars2	RAB1A	protein	protein	Stukalov et al. (2020)	unassigned2495	IM-28109	intact:EBI-25686340|imex:IM-28109-51	1	0.35
P0DTC3	P62745	SARS-CoV-2	human	2697049	9606	ap3a_sars2	RHOB	protein	protein	Stukalov et al. (2020)	unassigned2495	IM-28109	intact:EBI-25686340|imex:IM-28109-51	1	0.35
P0DTC3	P61769	SARS-CoV-2	human	2697049	9606	ap3a_sars2	B2M	protein	protein	Stukalov et al. (2020)	unassigned2495	IM-28109	intact:EBI-25686340|imex:IM-28109-51	1	0.35
P0DTC3	P61106	SARS-CoV-2	human	2697049	9606	ap3a_sars2	RAB14	protein	protein	Stukalov et al. (2020)	unassigned2495	IM-28109	intact:EBI-25686340|imex:IM-28109-51	1	0.35
P0DTC3	P61020	SARS-CoV-2	human	2697049	9606	ap3a_sars2	RAB5B	protein	protein	Stukalov et al. (2020)	unassigned2495	IM-28109	intact:EBI-25686340|imex:IM-28109-51	1	0.35
P0DTC3	P61019	SARS-CoV-2	human	2697049	9606	ap3a_sars2	RAB2A	protein	protein	Stukalov et al. (2020)	unassigned2495	IM-28109	intact:EBI-25686340|imex:IM-28109-51	1	0.35
P0DTC3	P61006	SARS-CoV-2	human	2697049	9606	ap3a_sars2	RAB8A	protein	protein	Stukalov et al. (2020)	unassigned2495	IM-28109	intact:EBI-25686340|imex:IM-28109-51	1	0.35
P0DTC3	P60880	SARS-CoV-2	human	2697049	9606	ap3a_sars2	SNAP25	protein	protein	Stukalov et al. (2020)	unassigned2495	IM-28109	intact:EBI-25686340|imex:IM-28109-51	1	0.35
P0DTC3	P60520	SARS-CoV-2	human	2697049	9606	ap3a_sars2	GABARAPL2	protein	protein	Stukalov et al. (2020)	unassigned2495	IM-28109	intact:EBI-25686340|imex:IM-28109-51	1	0.35
P0DTC3	P58546	SARS-CoV-2	human	2697049	9606	ap3a_sars2	MTPN	protein	protein	Stukalov et al. (2020)	unassigned2495	IM-28109	intact:EBI-25686340|imex:IM-28109-51	1	0.35
P0DTC3	P56749	SARS-CoV-2	human	2697049	9606	ap3a_sars2	CLDN12	protein	protein	Stukalov et al. (2020)	unassigned2495	IM-28109	intact:EBI-25686340|imex:IM-28109-51	1	0.35
P0DTC3	P54920	SARS-CoV-2	human	2697049	9606	ap3a_sars2	NAPA	protein	protein	Stukalov et al. (2020)	unassigned2495	IM-28109	intact:EBI-25686340|imex:IM-28109-51	1	0.35
P0DTC3	P54753	SARS-CoV-2	human	2697049	9606	ap3a_sars2	EPHB3	protein	protein	Stukalov et al. (2020)	unassigned2495	IM-28109	intact:EBI-25686340|imex:IM-28109-51	1	0.35
P0DTC3	P54710	SARS-CoV-2	human	2697049	9606	ap3a_sars2	FXYD2	protein	protein	Stukalov et al. (2020)	unassigned2495	IM-28109	intact:EBI-25686340|imex:IM-28109-51	1	0.35
P0DTC3	P52788	SARS-CoV-2	human	2697049	9606	ap3a_sars2	SMS	protein	protein	Stukalov et al. (2020)	unassigned2495	IM-28109	intact:EBI-25686340|imex:IM-28109-51	1	0.35
P0DTC3	P51809	SARS-CoV-2	human	2697049	9606	ap3a_sars2	VAMP7	protein	protein	Stukalov et al. (2020)	unassigned2495	IM-28109	intact:EBI-25686340|imex:IM-28109-51	1	0.35
P0DTC3	P51798	SARS-CoV-2	human	2697049	9606	ap3a_sars2	CLCN7	protein	protein	Stukalov et al. (2020)	unassigned2495	IM-28109	intact:EBI-25686340|imex:IM-28109-51	1	0.35
P0DTC3	P51511	SARS-CoV-2	human	2697049	9606	ap3a_sars2	MMP15	protein	protein	Stukalov et al. (2020)	unassigned2495	IM-28109	intact:EBI-25686340|imex:IM-28109-51	1	0.35
P0DTC3	P51153	SARS-CoV-2	human	2697049	9606	ap3a_sars2	RAB13	protein	protein	Stukalov et al. (2020)	unassigned2495	IM-28109	intact:EBI-25686340|imex:IM-28109-51	1	0.35
P0DTC3	P51151	SARS-CoV-2	human	2697049	9606	ap3a_sars2	RAB9A	protein	protein	Stukalov et al. (2020)	unassigned2495	IM-28109	intact:EBI-25686340|imex:IM-28109-51	1	0.35
P0DTC3	P51149	SARS-CoV-2	human	2697049	9606	ap3a_sars2	RAB7A	protein	protein	Stukalov et al. (2020)	unassigned2495	IM-28109	intact:EBI-25686340|imex:IM-28109-51	1	0.35
P0DTC3	P50895	SARS-CoV-2	human	2697049	9606	ap3a_sars2	BCAM	protein	protein	Stukalov et al. (2020)	unassigned2495	IM-28109	intact:EBI-25686340|imex:IM-28109-51	1	0.35
P0DTC3	P50851	SARS-CoV-2	human	2697049	9606	ap3a_sars2	LRBA	protein	protein	Stukalov et al. (2020)	unassigned2495	IM-28109	intact:EBI-25686340|imex:IM-28109-51	1	0.35
P0DTC3	P50443	SARS-CoV-2	human	2697049	9606	ap3a_sars2	SLC26A2	protein	protein	Stukalov et al. (2020)	unassigned2495	IM-28109	intact:EBI-25686340|imex:IM-28109-51	1	0.35
P0DTC3	P50148	SARS-CoV-2	human	2697049	9606	ap3a_sars2	GNAQ	protein	protein	Stukalov et al. (2020)	unassigned2495	IM-28109	intact:EBI-25686340|imex:IM-28109-51	1	0.35
P0DTC3	P49840	SARS-CoV-2	human	2697049	9606	ap3a_sars2	GSK3A	protein	protein	Stukalov et al. (2020)	unassigned2495	IM-28109	intact:EBI-25686340|imex:IM-28109-51	1	0.35
P0DTC3	P49773	SARS-CoV-2	human	2697049	9606	ap3a_sars2	HINT1	protein	protein	Stukalov et al. (2020)	unassigned2495	IM-28109	intact:EBI-25686340|imex:IM-28109-51	1	0.35
P0DTC3	P49754	SARS-CoV-2	human	2697049	9606	ap3a_sars2	VPS41	protein	protein	Stukalov et al. (2020)	unassigned2495	IM-28109	intact:EBI-25686340|imex:IM-28109-51	1	0.35
P0DTC3	P48960	SARS-CoV-2	human	2697049	9606	ap3a_sars2	ADGRE5	protein	protein	Stukalov et al. (2020)	unassigned2495	IM-28109	intact:EBI-25686340|imex:IM-28109-51	1	0.35
P0DTC3	P48723	SARS-CoV-2	human	2697049	9606	ap3a_sars2	HSPA13	protein	protein	Stukalov et al. (2020)	unassigned2495	IM-28109	intact:EBI-25686340|imex:IM-28109-51	1	0.35
P0DTC3	P48506	SARS-CoV-2	human	2697049	9606	ap3a_sars2	GCLC	protein	protein	Stukalov et al. (2020)	unassigned2495	IM-28109	intact:EBI-25686340|imex:IM-28109-51	1	0.35
P0DTC3	P48449	SARS-CoV-2	human	2697049	9606	ap3a_sars2	LSS	protein	protein	Stukalov et al. (2020)	unassigned2495	IM-28109	intact:EBI-25686340|imex:IM-28109-51	1	0.35
P0DTC3	P46531	SARS-CoV-2	human	2697049	9606	ap3a_sars2	NOTCH1	protein	protein	Stukalov et al. (2020)	unassigned2495	IM-28109	intact:EBI-25686340|imex:IM-28109-51	1	0.35
P0DTC3	P45877	SARS-CoV-2	human	2697049	9606	ap3a_sars2	PPIC	protein	protein	Stukalov et al. (2020)	unassigned2495	IM-28109	intact:EBI-25686340|imex:IM-28109-51	1	0.35
P0DTC3	P42892	SARS-CoV-2	human	2697049	9606	ap3a_sars2	ECE1	protein	protein	Stukalov et al. (2020)	unassigned2495	IM-28109	intact:EBI-25686340|imex:IM-28109-51	1	0.35
P0DTC3	P41273	SARS-CoV-2	human	2697049	9606	ap3a_sars2	TNFSF9	protein	protein	Stukalov et al. (2020)	unassigned2495	IM-28109	intact:EBI-25686340|imex:IM-28109-51	1	0.35
P0DTC3	P41227	SARS-CoV-2	human	2697049	9606	ap3a_sars2	NAA10	protein	protein	Stukalov et al. (2020)	unassigned2495	IM-28109	intact:EBI-25686340|imex:IM-28109-51	1	0.35
P0DTC3	P40925	SARS-CoV-2	human	2697049	9606	ap3a_sars2	MDH1	protein	protein	Stukalov et al. (2020)	unassigned2495	IM-28109	intact:EBI-25686340|imex:IM-28109-51	1	0.35
P0DTC3	P40818	SARS-CoV-2	human	2697049	9606	ap3a_sars2	USP8	protein	protein	Stukalov et al. (2020)	unassigned2495	IM-28109	intact:EBI-25686340|imex:IM-28109-51	1	0.35
P0DTC3	P40189	SARS-CoV-2	human	2697049	9606	ap3a_sars2	IL6ST	protein	protein	Stukalov et al. (2020)	unassigned2495	IM-28109	intact:EBI-25686340|imex:IM-28109-51	1	0.35
P0DTC3	P37235	SARS-CoV-2	human	2697049	9606	ap3a_sars2	HPCAL1	protein	protein	Stukalov et al. (2020)	unassigned2495	IM-28109	intact:EBI-25686340|imex:IM-28109-51	1	0.35
P0DTC3	P37173	SARS-CoV-2	human	2697049	9606	ap3a_sars2	TGFBR2	protein	protein	Stukalov et al. (2020)	unassigned2495	IM-28109	intact:EBI-25686340|imex:IM-28109-51	1	0.35
P0DTC3	P36897	SARS-CoV-2	human	2697049	9606	ap3a_sars2	TGFBR1	protein	protein	Stukalov et al. (2020)	unassigned2495	IM-28109	intact:EBI-25686340|imex:IM-28109-51	1	0.35
P0DTC3	P36896	SARS-CoV-2	human	2697049	9606	ap3a_sars2	ACVR1B	protein	protein	Stukalov et al. (2020)	unassigned2495	IM-28109	intact:EBI-25686340|imex:IM-28109-51	1	0.35
P0DTC3	P36894	SARS-CoV-2	human	2697049	9606	ap3a_sars2	BMPR1A	protein	protein	Stukalov et al. (2020)	unassigned2495	IM-28109	intact:EBI-25686340|imex:IM-28109-51	1	0.35
P0DTC3	P36871	SARS-CoV-2	human	2697049	9606	ap3a_sars2	PGM1	protein	protein	Stukalov et al. (2020)	unassigned2495	IM-28109	intact:EBI-25686340|imex:IM-28109-51	1	0.35
P0DTC3	P31641	SARS-CoV-2	human	2697049	9606	ap3a_sars2	SLC6A6	protein	protein	Stukalov et al. (2020)	unassigned2495	IM-28109	intact:EBI-25686340|imex:IM-28109-51	1	0.35
P0DTC3	P30622	SARS-CoV-2	human	2697049	9606	ap3a_sars2	CLIP1	protein	protein	Stukalov et al. (2020)	unassigned2495	IM-28109	intact:EBI-25686340|imex:IM-28109-51	1	0.35
P0DTC3	P30530	SARS-CoV-2	human	2697049	9606	ap3a_sars2	AXL	protein	protein	Stukalov et al. (2020)	unassigned2495	IM-28109	intact:EBI-25686340|imex:IM-28109-51	1	0.35
P0DTC3	P30519	SARS-CoV-2	human	2697049	9606	ap3a_sars2	HMOX2	protein	protein	Stukalov et al. (2020)	unassigned2495	IM-28109	intact:EBI-25686340|imex:IM-28109-51	1	0.35
P0DTC3	P30046	SARS-CoV-2	human	2697049	9606	ap3a_sars2	DDT	protein	protein	Stukalov et al. (2020)	unassigned2495	IM-28109	intact:EBI-25686340|imex:IM-28109-51	1	0.35
P0DTC3	P29353	SARS-CoV-2	human	2697049	9606	ap3a_sars2	SHC1	protein	protein	Stukalov et al. (2020)	unassigned2495	IM-28109	intact:EBI-25686340|imex:IM-28109-51	1	0.35
P0DTC3	P29323	SARS-CoV-2	human	2697049	9606	ap3a_sars2	EPHB2	protein	protein	Stukalov et al. (2020)	unassigned2495	IM-28109	intact:EBI-25686340|imex:IM-28109-51	1	0.35
P0DTC3	P29317	SARS-CoV-2	human	2697049	9606	ap3a_sars2	EPHA2	protein	protein	Stukalov et al. (2020)	unassigned2495	IM-28109	intact:EBI-25686340|imex:IM-28109-51	1	0.35
P0DTC3	P28907	SARS-CoV-2	human	2697049	9606	ap3a_sars2	CD38	protein	protein	Stukalov et al. (2020)	unassigned2495	IM-28109	intact:EBI-25686340|imex:IM-28109-51	1	0.35
P0DTC3	P28827	SARS-CoV-2	human	2697049	9606	ap3a_sars2	PTPRM	protein	protein	Stukalov et al. (2020)	unassigned2495	IM-28109	intact:EBI-25686340|imex:IM-28109-51	1	0.35
P0DTC3	P27037	SARS-CoV-2	human	2697049	9606	ap3a_sars2	ACVR2A	protein	protein	Stukalov et al. (2020)	unassigned2495	IM-28109	intact:EBI-25686340|imex:IM-28109-51	1	0.35
P0DTC3	P26038	SARS-CoV-2	human	2697049	9606	ap3a_sars2	MSN	protein	protein	Stukalov et al. (2020)	unassigned2495	IM-28109	intact:EBI-25686340|imex:IM-28109-51	1	0.35
P0DTC3	P23919	SARS-CoV-2	human	2697049	9606	ap3a_sars2	DTYMK	protein	protein	Stukalov et al. (2020)	unassigned2495	IM-28109	intact:EBI-25686340|imex:IM-28109-51	1	0.35
P0DTC3	P23634	SARS-CoV-2	human	2697049	9606	ap3a_sars2	ATP2B4	protein	protein	Stukalov et al. (2020)	unassigned2495	IM-28109	intact:EBI-25686340|imex:IM-28109-51	1	0.35
P0DTC3	P23229	SARS-CoV-2	human	2697049	9606	ap3a_sars2	ITGA6	protein	protein	Stukalov et al. (2020)	unassigned2495	IM-28109	intact:EBI-25686340|imex:IM-28109-51	1	0.35
P0DTC3	P21399	SARS-CoV-2	human	2697049	9606	ap3a_sars2	ACO1	protein	protein	Stukalov et al. (2020)	unassigned2495	IM-28109	intact:EBI-25686340|imex:IM-28109-51	1	0.35
P0DTC3	P20339	SARS-CoV-2	human	2697049	9606	ap3a_sars2	RAB5A	protein	protein	Stukalov et al. (2020)	unassigned2495	IM-28109	intact:EBI-25686340|imex:IM-28109-51	1	0.35
P0DTC3	P19440	SARS-CoV-2	human	2697049	9606	ap3a_sars2	GGT1	protein	protein	Stukalov et al. (2020)	unassigned2495	IM-28109	intact:EBI-25686340|imex:IM-28109-51	1	0.35
P0DTC3	P19438	SARS-CoV-2	human	2697049	9606	ap3a_sars2	TNFRSF1A	protein	protein	Stukalov et al. (2020)	unassigned2495	IM-28109	intact:EBI-25686340|imex:IM-28109-51	1	0.35
P0DTC3	P18433	SARS-CoV-2	human	2697049	9606	ap3a_sars2	PTPRA	protein	protein	Stukalov et al. (2020)	unassigned2495	IM-28109	intact:EBI-25686340|imex:IM-28109-51	1	0.35
P0DTC3	P17931	SARS-CoV-2	human	2697049	9606	ap3a_sars2	LGALS3	protein	protein	Stukalov et al. (2020)	unassigned2495	IM-28109	intact:EBI-25686340|imex:IM-28109-51	1	0.35
P0DTC3	P17693	SARS-CoV-2	human	2697049	9606	ap3a_sars2	HLA-G	protein	protein	Stukalov et al. (2020)	unassigned2495	IM-28109	intact:EBI-25686340|imex:IM-28109-51	1	0.35
P0DTC3	P16422	SARS-CoV-2	human	2697049	9606	ap3a_sars2	EPCAM	protein	protein	Stukalov et al. (2020)	unassigned2495	IM-28109	intact:EBI-25686340|imex:IM-28109-51	1	0.35
P0DTC3	P16152	SARS-CoV-2	human	2697049	9606	ap3a_sars2	CBR1	protein	protein	Stukalov et al. (2020)	unassigned2495	IM-28109	intact:EBI-25686340|imex:IM-28109-51	1	0.35
P0DTC3	P16070	SARS-CoV-2	human	2697049	9606	ap3a_sars2	CD44	protein	protein	Stukalov et al. (2020)	unassigned2495	IM-28109	intact:EBI-25686340|imex:IM-28109-51	1	0.35
P0DTC3	P15313	SARS-CoV-2	human	2697049	9606	ap3a_sars2	ATP6V1B1	protein	protein	Stukalov et al. (2020)	unassigned2495	IM-28109	intact:EBI-25686340|imex:IM-28109-51	1	0.35
P0DTC3	P15311	SARS-CoV-2	human	2697049	9606	ap3a_sars2	EZR	protein	protein	Stukalov et al. (2020)	unassigned2495	IM-28109	intact:EBI-25686340|imex:IM-28109-51	1	0.35
P0DTC3	P15260	SARS-CoV-2	human	2697049	9606	ap3a_sars2	IFNGR1	protein	protein	Stukalov et al. (2020)	unassigned2495	IM-28109	intact:EBI-25686340|imex:IM-28109-51	1	0.35
P0DTC3	P15151	SARS-CoV-2	human	2697049	9606	ap3a_sars2	PVR	protein	protein	Stukalov et al. (2020)	unassigned2495	IM-28109	intact:EBI-25686340|imex:IM-28109-51	1	0.35
P0DTC3	P15121	SARS-CoV-2	human	2697049	9606	ap3a_sars2	AKR1B1	protein	protein	Stukalov et al. (2020)	unassigned2495	IM-28109	intact:EBI-25686340|imex:IM-28109-51	1	0.35
P0DTC3	P14550	SARS-CoV-2	human	2697049	9606	ap3a_sars2	AKR1A1	protein	protein	Stukalov et al. (2020)	unassigned2495	IM-28109	intact:EBI-25686340|imex:IM-28109-51	1	0.35
P0DTC3	P14314	SARS-CoV-2	human	2697049	9606	ap3a_sars2	PRKCSH	protein	protein	Stukalov et al. (2020)	unassigned2495	IM-28109	intact:EBI-25686340|imex:IM-28109-51	1	0.35
P0DTC3	P14209	SARS-CoV-2	human	2697049	9606	ap3a_sars2	CD99	protein	protein	Stukalov et al. (2020)	unassigned2495	IM-28109	intact:EBI-25686340|imex:IM-28109-51	1	0.35
P0DTC3	P13747	SARS-CoV-2	human	2697049	9606	ap3a_sars2	HLA-E	protein	protein	Stukalov et al. (2020)	unassigned2495	IM-28109	intact:EBI-25686340|imex:IM-28109-51	1	0.35
P0DTC3	P13164	SARS-CoV-2	human	2697049	9606	ap3a_sars2	IFITM1	protein	protein	Stukalov et al. (2020)	unassigned2495	IM-28109	intact:EBI-25686340|imex:IM-28109-51	1	0.35
P0DTC3	P11908	SARS-CoV-2	human	2697049	9606	ap3a_sars2	PRPS2	protein	protein	Stukalov et al. (2020)	unassigned2495	IM-28109	intact:EBI-25686340|imex:IM-28109-51	1	0.35
P0DTC3	P11717	SARS-CoV-2	human	2697049	9606	ap3a_sars2	IGF2R	protein	protein	Stukalov et al. (2020)	unassigned2495	IM-28109	intact:EBI-25686340|imex:IM-28109-51	1	0.35
P0DTC3	P11362	SARS-CoV-2	human	2697049	9606	ap3a_sars2	FGFR1	protein	protein	Stukalov et al. (2020)	unassigned2495	IM-28109	intact:EBI-25686340|imex:IM-28109-51	1	0.35
P0DTC3	P10909	SARS-CoV-2	human	2697049	9606	ap3a_sars2	CLU	protein	protein	Stukalov et al. (2020)	unassigned2495	IM-28109	intact:EBI-25686340|imex:IM-28109-51	1	0.35
P0DTC3	P10321	SARS-CoV-2	human	2697049	9606	ap3a_sars2	HLA-C	protein	protein	Stukalov et al. (2020)	unassigned2495	IM-28109	intact:EBI-25686340|imex:IM-28109-51	1	0.35
P0DTC3	P36941	SARS-CoV-2	human	2697049	9606	ap3a_sars2	LTBR	protein	protein	Stukalov et al. (2020)	unassigned2495	IM-28109	intact:EBI-25686340|imex:IM-28109-51	1	0.35
P0DTC7	Q13315	SARS-CoV-2	human	2697049	9606	ns7a_sars2	ATM	protein	protein	Stukalov et al. (2020)	unassigned2495	IM-28109	intact:EBI-25687011|imex:IM-28109-67	1	0.35
P0DTC7	Q9H0H0	SARS-CoV-2	human	2697049	9606	ns7a_sars2	INTS2	protein	protein	Stukalov et al. (2020)	unassigned2495	IM-28109	intact:EBI-25687011|imex:IM-28109-67	1	0.35
P0DTC7	Q6P9B9	SARS-CoV-2	human	2697049	9606	ns7a_sars2	INTS5	protein	protein	Stukalov et al. (2020)	unassigned2495	IM-28109	intact:EBI-25687011|imex:IM-28109-67	1	0.35
P0DTC7	Q9Y6D6	SARS-CoV-2	human	2697049	9606	ns7a_sars2	ARFGEF1	protein	protein	Stukalov et al. (2020)	unassigned2495	IM-28109	intact:EBI-25687011|imex:IM-28109-67	1	0.35
P0DTC7	Q9Y617	SARS-CoV-2	human	2697049	9606	ns7a_sars2	PSAT1	protein	protein	Stukalov et al. (2020)	unassigned2495	IM-28109	intact:EBI-25687011|imex:IM-28109-67	1	0.35
P0DTC7	Q9UI26	SARS-CoV-2	human	2697049	9606	ns7a_sars2	IPO11	protein	protein	Stukalov et al. (2020)	unassigned2495	IM-28109	intact:EBI-25687011|imex:IM-28109-67	1	0.35
P0DTC7	Q9UI09	SARS-CoV-2	human	2697049	9606	ns7a_sars2	NDUFA12	protein	protein	Stukalov et al. (2020)	unassigned2495	IM-28109	intact:EBI-25687011|imex:IM-28109-67	1	0.35
P0DTC7	Q9NVI1	SARS-CoV-2	human	2697049	9606	ns7a_sars2	FANCI	protein	protein	Stukalov et al. (2020)	unassigned2495	IM-28109	intact:EBI-25687011|imex:IM-28109-67	1	0.35
P0DTC7	Q9HD20	SARS-CoV-2	human	2697049	9606	ns7a_sars2	ATP13A1	protein	protein	Stukalov et al. (2020)	unassigned2495	IM-28109	intact:EBI-25687011|imex:IM-28109-67	1	0.35
P0DTC7	Q9HAV4	SARS-CoV-2	human	2697049	9606	ns7a_sars2	XPO5	protein	protein	Stukalov et al. (2020)	unassigned2495	IM-28109	intact:EBI-25687011|imex:IM-28109-67	1	0.35
P0DTC7	Q9H9P8	SARS-CoV-2	human	2697049	9606	ns7a_sars2	L2HGDH	protein	protein	Stukalov et al. (2020)	unassigned2495	IM-28109	intact:EBI-25687011|imex:IM-28109-67	1	0.35
P0DTC7	Q9H7D0	SARS-CoV-2	human	2697049	9606	ns7a_sars2	DOCK5	protein	protein	Stukalov et al. (2020)	unassigned2495	IM-28109	intact:EBI-25687011|imex:IM-28109-67	1	0.35
P0DTC7	Q9H6E5	SARS-CoV-2	human	2697049	9606	ns7a_sars2	TUT1	protein	protein	Stukalov et al. (2020)	unassigned2495	IM-28109	intact:EBI-25687011|imex:IM-28109-67	1	0.35
P0DTC7	Q9H0V1	SARS-CoV-2	human	2697049	9606	ns7a_sars2	TMEM168	protein	protein	Stukalov et al. (2020)	unassigned2495	IM-28109	intact:EBI-25687011|imex:IM-28109-67	1	0.35
P0DTC7	Q9BXW9	SARS-CoV-2	human	2697049	9606	ns7a_sars2	FANCD2	protein	protein	Stukalov et al. (2020)	unassigned2495	IM-28109	intact:EBI-25687011|imex:IM-28109-67	1	0.35
P0DTC7	Q9BSE5	SARS-CoV-2	human	2697049	9606	ns7a_sars2	AGMAT	protein	protein	Stukalov et al. (2020)	unassigned2495	IM-28109	intact:EBI-25687011|imex:IM-28109-67	1	0.35
P0DTC7	Q96JJ3	SARS-CoV-2	human	2697049	9606	ns7a_sars2	ELMO2	protein	protein	Stukalov et al. (2020)	unassigned2495	IM-28109	intact:EBI-25687011|imex:IM-28109-67	1	0.35
P0DTC7	Q96JB2	SARS-CoV-2	human	2697049	9606	ns7a_sars2	COG3	protein	protein	Stukalov et al. (2020)	unassigned2495	IM-28109	intact:EBI-25687011|imex:IM-28109-67	1	0.35
P0DTC7	Q96HW7	SARS-CoV-2	human	2697049	9606	ns7a_sars2	INTS4	protein	protein	Stukalov et al. (2020)	unassigned2495	IM-28109	intact:EBI-25687011|imex:IM-28109-67	1	0.35
P0DTC7	Q96CB8	SARS-CoV-2	human	2697049	9606	ns7a_sars2	INTS12	protein	protein	Stukalov et al. (2020)	unassigned2495	IM-28109	intact:EBI-25687011|imex:IM-28109-67	1	0.35
P0DTC7	Q8WTW3	SARS-CoV-2	human	2697049	9606	ns7a_sars2	COG1	protein	protein	Stukalov et al. (2020)	unassigned2495	IM-28109	intact:EBI-25687011|imex:IM-28109-67	1	0.35
P0DTC7	Q8TB37	SARS-CoV-2	human	2697049	9606	ns7a_sars2	NUBPL	protein	protein	Stukalov et al. (2020)	unassigned2495	IM-28109	intact:EBI-25687011|imex:IM-28109-67	1	0.35
P0DTC7	Q8NCM8	SARS-CoV-2	human	2697049	9606	ns7a_sars2	DYNC2H1	protein	protein	Stukalov et al. (2020)	unassigned2495	IM-28109	intact:EBI-25687011|imex:IM-28109-67	1	0.35
P0DTC7	Q8N9R8	SARS-CoV-2	human	2697049	9606	ns7a_sars2	SCAI	protein	protein	Stukalov et al. (2020)	unassigned2495	IM-28109	intact:EBI-25687011|imex:IM-28109-67	1	0.35
P0DTC7	Q8N201	SARS-CoV-2	human	2697049	9606	ns7a_sars2	INTS1	protein	protein	Stukalov et al. (2020)	unassigned2495	IM-28109	intact:EBI-25687011|imex:IM-28109-67	1	0.35
P0DTC7	Q8N1F8	SARS-CoV-2	human	2697049	9606	ns7a_sars2	STK11IP	protein	protein	Stukalov et al. (2020)	unassigned2495	IM-28109	intact:EBI-25687011|imex:IM-28109-67	1	0.35
P0DTC7	Q8N1F7	SARS-CoV-2	human	2697049	9606	ns7a_sars2	NUP93	protein	protein	Stukalov et al. (2020)	unassigned2495	IM-28109	intact:EBI-25687011|imex:IM-28109-67	1	0.35
P0DTC7	Q86XI2	SARS-CoV-2	human	2697049	9606	ns7a_sars2	NCAPG2	protein	protein	Stukalov et al. (2020)	unassigned2495	IM-28109	intact:EBI-25687011|imex:IM-28109-67	1	0.35
P0DTC7	Q86UT6	SARS-CoV-2	human	2697049	9606	ns7a_sars2	NLRX1	protein	protein	Stukalov et al. (2020)	unassigned2495	IM-28109	intact:EBI-25687011|imex:IM-28109-67	1	0.35
P0DTC7	Q75QN2	SARS-CoV-2	human	2697049	9606	ns7a_sars2	INTS8	protein	protein	Stukalov et al. (2020)	unassigned2495	IM-28109	intact:EBI-25687011|imex:IM-28109-67	1	0.35
P0DTC7	Q70CQ2	SARS-CoV-2	human	2697049	9606	ns7a_sars2	USP34	protein	protein	Stukalov et al. (2020)	unassigned2495	IM-28109	intact:EBI-25687011|imex:IM-28109-67	1	0.35
P0DTC7	Q6YHU6	SARS-CoV-2	human	2697049	9606	ns7a_sars2	THADA	protein	protein	Stukalov et al. (2020)	unassigned2495	IM-28109	intact:EBI-25687011|imex:IM-28109-67	1	0.35
P0DTC7	Q6P3X3	SARS-CoV-2	human	2697049	9606	ns7a_sars2	TTC27	protein	protein	Stukalov et al. (2020)	unassigned2495	IM-28109	intact:EBI-25687011|imex:IM-28109-67	1	0.35
P0DTC7	Q63HN8	SARS-CoV-2	human	2697049	9606	ns7a_sars2	RNF213	protein	protein	Stukalov et al. (2020)	unassigned2495	IM-28109	intact:EBI-25687011|imex:IM-28109-67	1	0.35
P0DTC7	Q5UIP0	SARS-CoV-2	human	2697049	9606	ns7a_sars2	RIF1	protein	protein	Stukalov et al. (2020)	unassigned2495	IM-28109	intact:EBI-25687011|imex:IM-28109-67	1	0.35
P0DTC7	Q5SRE5	SARS-CoV-2	human	2697049	9606	ns7a_sars2	NUP188	protein	protein	Stukalov et al. (2020)	unassigned2495	IM-28109	intact:EBI-25687011|imex:IM-28109-67	1	0.35
P0DTC7	Q53R41	SARS-CoV-2	human	2697049	9606	ns7a_sars2	FASTKD1	protein	protein	Stukalov et al. (2020)	unassigned2495	IM-28109	intact:EBI-25687011|imex:IM-28109-67	1	0.35
P0DTC7	Q29RF7	SARS-CoV-2	human	2697049	9606	ns7a_sars2	PDS5A	protein	protein	Stukalov et al. (2020)	unassigned2495	IM-28109	intact:EBI-25687011|imex:IM-28109-67	1	0.35
P0DTC7	Q15386	SARS-CoV-2	human	2697049	9606	ns7a_sars2	UBE3C	protein	protein	Stukalov et al. (2020)	unassigned2495	IM-28109	intact:EBI-25687011|imex:IM-28109-67	1	0.35
P0DTC7	Q14746	SARS-CoV-2	human	2697049	9606	ns7a_sars2	COG2	protein	protein	Stukalov et al. (2020)	unassigned2495	IM-28109	intact:EBI-25687011|imex:IM-28109-67	1	0.35
P0DTC7	Q13535	SARS-CoV-2	human	2697049	9606	ns7a_sars2	ATR	protein	protein	Stukalov et al. (2020)	unassigned2495	IM-28109	intact:EBI-25687011|imex:IM-28109-67	1	0.35
P0DTC7	Q01813	SARS-CoV-2	human	2697049	9606	ns7a_sars2	PFKP	protein	protein	Stukalov et al. (2020)	unassigned2495	IM-28109	intact:EBI-25687011|imex:IM-28109-67	1	0.35
P0DTC7	P83436	SARS-CoV-2	human	2697049	9606	ns7a_sars2	COG7	protein	protein	Stukalov et al. (2020)	unassigned2495	IM-28109	intact:EBI-25687011|imex:IM-28109-67	1	0.35
P0DTC7	P42695	SARS-CoV-2	human	2697049	9606	ns7a_sars2	NCAPD3	protein	protein	Stukalov et al. (2020)	unassigned2495	IM-28109	intact:EBI-25687011|imex:IM-28109-67	1	0.35
P0DTC7	P21359	SARS-CoV-2	human	2697049	9606	ns7a_sars2	NF1	protein	protein	Stukalov et al. (2020)	unassigned2495	IM-28109	intact:EBI-25687011|imex:IM-28109-67	1	0.35
P0DTC7	P11498	SARS-CoV-2	human	2697049	9606	ns7a_sars2	PC	protein	protein	Stukalov et al. (2020)	unassigned2495	IM-28109	intact:EBI-25687011|imex:IM-28109-67	1	0.35
P0DTD8	Q9NV58	SARS-CoV-2	human	2697049	9606	ns7b_sars2	RNF19A	protein	protein	Stukalov et al. (2020)	unassigned2495	IM-28109	intact:EBI-25687199|imex:IM-28109-27	1	0.35
P0DTD8	Q9H2V7	SARS-CoV-2	human	2697049	9606	ns7b_sars2	SPNS1	protein	protein	Stukalov et al. (2020)	unassigned2495	IM-28109	intact:EBI-25687199|imex:IM-28109-27	1	0.35
P0DTD8	Q7Z434	SARS-CoV-2	human	2697049	9606	ns7b_sars2	MAVS	protein	protein	Stukalov et al. (2020)	unassigned2495	IM-28109	intact:EBI-25687199|imex:IM-28109-27|intact:EBI-25691227|imex:IM-28109-13	2	0.5
P0DTD8	P78552	SARS-CoV-2	human	2697049	9606	ns7b_sars2	IL13RA1	protein	protein	Stukalov et al. (2020)	unassigned2495	IM-28109	intact:EBI-25687199|imex:IM-28109-27	1	0.35
P0DTD8	Q9NRK6	SARS-CoV-2	human	2697049	9606	ns7b_sars2	ABCB10	protein	protein	Stukalov et al. (2020)	unassigned2495	IM-28109	intact:EBI-25687199|imex:IM-28109-27	1	0.35
P0DTD8	Q9H6K4	SARS-CoV-2	human	2697049	9606	ns7b_sars2	OPA3	protein	protein	Stukalov et al. (2020)	unassigned2495	IM-28109	intact:EBI-25687199|imex:IM-28109-27	1	0.35
P0DTD8	Q96SQ9	SARS-CoV-2	human	2697049	9606	ns7b_sars2	CYP2S1	protein	protein	Stukalov et al. (2020)	unassigned2495	IM-28109	intact:EBI-25687199|imex:IM-28109-27	1	0.35
P0DTD8	Q96PD2	SARS-CoV-2	human	2697049	9606	ns7b_sars2	DCBLD2	protein	protein	Stukalov et al. (2020)	unassigned2495	IM-28109	intact:EBI-25687199|imex:IM-28109-27	1	0.35
P0DTD8	Q96GQ5	SARS-CoV-2	human	2697049	9606	ns7b_sars2	RUSF1	protein	protein	Stukalov et al. (2020)	unassigned2495	IM-28109	intact:EBI-25687199|imex:IM-28109-27	1	0.35
P0DTD8	Q96B96	SARS-CoV-2	human	2697049	9606	ns7b_sars2	TMEM159	protein	protein	Stukalov et al. (2020)	unassigned2495	IM-28109	intact:EBI-25687199|imex:IM-28109-27	1	0.35
P0DTD8	Q8WUK0	SARS-CoV-2	human	2697049	9606	ns7b_sars2	PTPMT1	protein	protein	Stukalov et al. (2020)	unassigned2495	IM-28109	intact:EBI-25687199|imex:IM-28109-27	1	0.35
P0DTD8	Q8IXL6	SARS-CoV-2	human	2697049	9606	ns7b_sars2	FAM20C	protein	protein	Stukalov et al. (2020)	unassigned2495	IM-28109	intact:EBI-25687199|imex:IM-28109-27	1	0.35
P0DTD8	Q8IXK2	SARS-CoV-2	human	2697049	9606	ns7b_sars2	GALNT12	protein	protein	Stukalov et al. (2020)	unassigned2495	IM-28109	intact:EBI-25687199|imex:IM-28109-27	1	0.35
P0DTD8	Q86SR1	SARS-CoV-2	human	2697049	9606	ns7b_sars2	GALNT10	protein	protein	Stukalov et al. (2020)	unassigned2495	IM-28109	intact:EBI-25687199|imex:IM-28109-27	1	0.35
P0DTD8	Q6UXV4	SARS-CoV-2	human	2697049	9606	ns7b_sars2	APOOL	protein	protein	Stukalov et al. (2020)	unassigned2495	IM-28109	intact:EBI-25687199|imex:IM-28109-27	1	0.35
P0DTD8	Q53TN4	SARS-CoV-2	human	2697049	9606	ns7b_sars2	CYBRD1	protein	protein	Stukalov et al. (2020)	unassigned2495	IM-28109	intact:EBI-25687199|imex:IM-28109-27	1	0.35
P0DTD8	Q14574	SARS-CoV-2	human	2697049	9606	ns7b_sars2	DSC3	protein	protein	Stukalov et al. (2020)	unassigned2495	IM-28109	intact:EBI-25687199|imex:IM-28109-27	1	0.35
P0DTD8	Q13454	SARS-CoV-2	human	2697049	9606	ns7b_sars2	TUSC3	protein	protein	Stukalov et al. (2020)	unassigned2495	IM-28109	intact:EBI-25687199|imex:IM-28109-27	1	0.35
P0DTD8	P43304	SARS-CoV-2	human	2697049	9606	ns7b_sars2	GPD2	protein	protein	Stukalov et al. (2020)	unassigned2495	IM-28109	intact:EBI-25687199|imex:IM-28109-27	1	0.35
P0DTD8	P10586	SARS-CoV-2	human	2697049	9606	ns7b_sars2	PTPRF	protein	protein	Stukalov et al. (2020)	unassigned2495	IM-28109	intact:EBI-25687199|imex:IM-28109-27	1	0.35
P0DTD8	Q9Y6M5	SARS-CoV-2	human	2697049	9606	ns7b_sars2	SLC30A1	protein	protein	Stukalov et al. (2020)	unassigned2495	IM-28109	intact:EBI-25687199|imex:IM-28109-27	1	0.35
P0DTD8	Q9Y6D0	SARS-CoV-2	human	2697049	9606	ns7b_sars2	SELENOK	protein	protein	Stukalov et al. (2020)	unassigned2495	IM-28109	intact:EBI-25687199|imex:IM-28109-27	1	0.35
P0DTD8	Q9Y673	SARS-CoV-2	human	2697049	9606	ns7b_sars2	ALG5	protein	protein	Stukalov et al. (2020)	unassigned2495	IM-28109	intact:EBI-25687199|imex:IM-28109-27	1	0.35
P0DTD8	Q9Y672	SARS-CoV-2	human	2697049	9606	ns7b_sars2	ALG6	protein	protein	Stukalov et al. (2020)	unassigned2495	IM-28109	intact:EBI-25687199|imex:IM-28109-27	1	0.35
P0DTD8	Q9Y666	SARS-CoV-2	human	2697049	9606	ns7b_sars2	SLC12A7	protein	protein	Stukalov et al. (2020)	unassigned2495	IM-28109	intact:EBI-25687199|imex:IM-28109-27	1	0.35
P0DTD8	Q9Y653	SARS-CoV-2	human	2697049	9606	ns7b_sars2	ADGRG1	protein	protein	Stukalov et al. (2020)	unassigned2495	IM-28109	intact:EBI-25687199|imex:IM-28109-27	1	0.35
P0DTD8	Q9Y5I4	SARS-CoV-2	human	2697049	9606	ns7b_sars2	PCDHAC2	protein	protein	Stukalov et al. (2020)	unassigned2495	IM-28109	intact:EBI-25687199|imex:IM-28109-27	1	0.35
P0DTD8	Q9Y561	SARS-CoV-2	human	2697049	9606	ns7b_sars2	LRP12	protein	protein	Stukalov et al. (2020)	unassigned2495	IM-28109	intact:EBI-25687199|imex:IM-28109-27	1	0.35
P0DTD8	Q9Y4D7	SARS-CoV-2	human	2697049	9606	ns7b_sars2	PLXND1	protein	protein	Stukalov et al. (2020)	unassigned2495	IM-28109	intact:EBI-25687199|imex:IM-28109-27	1	0.35
P0DTD8	Q9Y3E5	SARS-CoV-2	human	2697049	9606	ns7b_sars2	PTRH2	protein	protein	Stukalov et al. (2020)	unassigned2495	IM-28109	intact:EBI-25687199|imex:IM-28109-27	1	0.35
P0DTD8	Q9Y3B3	SARS-CoV-2	human	2697049	9606	ns7b_sars2	TMED7	protein	protein	Stukalov et al. (2020)	unassigned2495	IM-28109	intact:EBI-25687199|imex:IM-28109-27	1	0.35
P0DTD8	Q9Y397	SARS-CoV-2	human	2697049	9606	ns7b_sars2	ZDHHC9	protein	protein	Stukalov et al. (2020)	unassigned2495	IM-28109	intact:EBI-25687199|imex:IM-28109-27	1	0.35
P0DTD8	Q9Y394	SARS-CoV-2	human	2697049	9606	ns7b_sars2	DHRS7	protein	protein	Stukalov et al. (2020)	unassigned2495	IM-28109	intact:EBI-25687199|imex:IM-28109-27	1	0.35
P0DTD8	Q9Y2U9	SARS-CoV-2	human	2697049	9606	ns7b_sars2	KLHDC2	protein	protein	Stukalov et al. (2020)	unassigned2495	IM-28109	intact:EBI-25687199|imex:IM-28109-27	1	0.35
P0DTD8	Q9Y2U8	SARS-CoV-2	human	2697049	9606	ns7b_sars2	LEMD3	protein	protein	Stukalov et al. (2020)	unassigned2495	IM-28109	intact:EBI-25687199|imex:IM-28109-27	1	0.35
P0DTD8	Q9Y2L1	SARS-CoV-2	human	2697049	9606	ns7b_sars2	DIS3	protein	protein	Stukalov et al. (2020)	unassigned2495	IM-28109	intact:EBI-25687199|imex:IM-28109-27	1	0.35
P0DTD8	Q9Y2G1	SARS-CoV-2	human	2697049	9606	ns7b_sars2	MYRF	protein	protein	Stukalov et al. (2020)	unassigned2495	IM-28109	intact:EBI-25687199|imex:IM-28109-27	1	0.35
P0DTD8	Q9Y2C4	SARS-CoV-2	human	2697049	9606	ns7b_sars2	EXOG	protein	protein	Stukalov et al. (2020)	unassigned2495	IM-28109	intact:EBI-25687199|imex:IM-28109-27	1	0.35
P0DTD8	Q9Y284	SARS-CoV-2	human	2697049	9606	ns7b_sars2	WDR83OS	protein	protein	Stukalov et al. (2020)	unassigned2495	IM-28109	intact:EBI-25687199|imex:IM-28109-27	1	0.35
P0DTD8	Q9Y227	SARS-CoV-2	human	2697049	9606	ns7b_sars2	ENTPD4	protein	protein	Stukalov et al. (2020)	unassigned2495	IM-28109	intact:EBI-25687199|imex:IM-28109-27	1	0.35
P0DTD8	Q9UNS1	SARS-CoV-2	human	2697049	9606	ns7b_sars2	TIMELESS	protein	protein	Stukalov et al. (2020)	unassigned2495	IM-28109	intact:EBI-25687199|imex:IM-28109-27	1	0.35
P0DTD8	Q9UNN8	SARS-CoV-2	human	2697049	9606	ns7b_sars2	PROCR	protein	protein	Stukalov et al. (2020)	unassigned2495	IM-28109	intact:EBI-25687199|imex:IM-28109-27	1	0.35
P0DTD8	Q9UNE7	SARS-CoV-2	human	2697049	9606	ns7b_sars2	STUB1	protein	protein	Stukalov et al. (2020)	unassigned2495	IM-28109	intact:EBI-25687199|imex:IM-28109-27	1	0.35
P0DTD8	Q9UM47	SARS-CoV-2	human	2697049	9606	ns7b_sars2	NOTCH3	protein	protein	Stukalov et al. (2020)	unassigned2495	IM-28109	intact:EBI-25687199|imex:IM-28109-27	1	0.35
P0DTD8	Q9UKM7	SARS-CoV-2	human	2697049	9606	ns7b_sars2	MAN1B1	protein	protein	Stukalov et al. (2020)	unassigned2495	IM-28109	intact:EBI-25687199|imex:IM-28109-27	1	0.35
P0DTD8	Q9UHJ9	SARS-CoV-2	human	2697049	9606	ns7b_sars2	PGAP2	protein	protein	Stukalov et al. (2020)	unassigned2495	IM-28109	intact:EBI-25687199|imex:IM-28109-27	1	0.35
P0DTD8	Q9UGQ3	SARS-CoV-2	human	2697049	9606	ns7b_sars2	SLC2A6	protein	protein	Stukalov et al. (2020)	unassigned2495	IM-28109	intact:EBI-25687199|imex:IM-28109-27	1	0.35
P0DTD8	Q9UGH3	SARS-CoV-2	human	2697049	9606	ns7b_sars2	SLC23A2	protein	protein	Stukalov et al. (2020)	unassigned2495	IM-28109	intact:EBI-25687199|imex:IM-28109-27	1	0.35
P0DTD8	Q9UG56	SARS-CoV-2	human	2697049	9606	ns7b_sars2	PISD	protein	protein	Stukalov et al. (2020)	unassigned2495	IM-28109	intact:EBI-25687199|imex:IM-28109-27	1	0.35
P0DTD8	Q9UDX5	SARS-CoV-2	human	2697049	9606	ns7b_sars2	MTFP1	protein	protein	Stukalov et al. (2020)	unassigned2495	IM-28109	intact:EBI-25687199|imex:IM-28109-27	1	0.35
P0DTD8	Q9UBV7	SARS-CoV-2	human	2697049	9606	ns7b_sars2	B4GALT7	protein	protein	Stukalov et al. (2020)	unassigned2495	IM-28109	intact:EBI-25687199|imex:IM-28109-27	1	0.35
P0DTD8	Q9UBQ6	SARS-CoV-2	human	2697049	9606	ns7b_sars2	EXTL2	protein	protein	Stukalov et al. (2020)	unassigned2495	IM-28109	intact:EBI-25687199|imex:IM-28109-27	1	0.35
P0DTD8	Q9UBN6	SARS-CoV-2	human	2697049	9606	ns7b_sars2	TNFRSF10D	protein	protein	Stukalov et al. (2020)	unassigned2495	IM-28109	intact:EBI-25687199|imex:IM-28109-27	1	0.35
P0DTD8	Q9P244	SARS-CoV-2	human	2697049	9606	ns7b_sars2	LRFN1	protein	protein	Stukalov et al. (2020)	unassigned2495	IM-28109	intact:EBI-25687199|imex:IM-28109-27	1	0.35
P0DTD8	Q9NZV1	SARS-CoV-2	human	2697049	9606	ns7b_sars2	CRIM1	protein	protein	Stukalov et al. (2020)	unassigned2495	IM-28109	intact:EBI-25687199|imex:IM-28109-27	1	0.35
P0DTD8	Q9NZU0	SARS-CoV-2	human	2697049	9606	ns7b_sars2	FLRT3	protein	protein	Stukalov et al. (2020)	unassigned2495	IM-28109	intact:EBI-25687199|imex:IM-28109-27	1	0.35
P0DTD8	Q9NZT1	SARS-CoV-2	human	2697049	9606	ns7b_sars2	CALML5	protein	protein	Stukalov et al. (2020)	unassigned2495	IM-28109	intact:EBI-25687199|imex:IM-28109-27	1	0.35
P0DTD8	Q9NZJ7	SARS-CoV-2	human	2697049	9606	ns7b_sars2	MTCH1	protein	protein	Stukalov et al. (2020)	unassigned2495	IM-28109	intact:EBI-25687199|imex:IM-28109-27	1	0.35
P0DTD8	Q9NYP7	SARS-CoV-2	human	2697049	9606	ns7b_sars2	ELOVL5	protein	protein	Stukalov et al. (2020)	unassigned2495	IM-28109	intact:EBI-25687199|imex:IM-28109-27	1	0.35
P0DTD8	Q9NYG2	SARS-CoV-2	human	2697049	9606	ns7b_sars2	ZDHHC3	protein	protein	Stukalov et al. (2020)	unassigned2495	IM-28109	intact:EBI-25687199|imex:IM-28109-27	1	0.35
P0DTD8	Q9NXK6	SARS-CoV-2	human	2697049	9606	ns7b_sars2	PAQR5	protein	protein	Stukalov et al. (2020)	unassigned2495	IM-28109	intact:EBI-25687199|imex:IM-28109-27	1	0.35
P0DTD8	Q9NX14	SARS-CoV-2	human	2697049	9606	ns7b_sars2	NDUFB11	protein	protein	Stukalov et al. (2020)	unassigned2495	IM-28109	intact:EBI-25687199|imex:IM-28109-27	1	0.35
P0DTD8	Q9NWD8	SARS-CoV-2	human	2697049	9606	ns7b_sars2	TMEM248	protein	protein	Stukalov et al. (2020)	unassigned2495	IM-28109	intact:EBI-25687199|imex:IM-28109-27	1	0.35
P0DTD8	Q9NV92	SARS-CoV-2	human	2697049	9606	ns7b_sars2	NDFIP2	protein	protein	Stukalov et al. (2020)	unassigned2495	IM-28109	intact:EBI-25687199|imex:IM-28109-27	1	0.35
P0DTD8	Q9NUE0	SARS-CoV-2	human	2697049	9606	ns7b_sars2	ZDHHC18	protein	protein	Stukalov et al. (2020)	unassigned2495	IM-28109	intact:EBI-25687199|imex:IM-28109-27	1	0.35
P0DTD8	Q9NU53	SARS-CoV-2	human	2697049	9606	ns7b_sars2	GINM1	protein	protein	Stukalov et al. (2020)	unassigned2495	IM-28109	intact:EBI-25687199|imex:IM-28109-27	1	0.35
P0DTD8	Q9NRZ7	SARS-CoV-2	human	2697049	9606	ns7b_sars2	AGPAT3	protein	protein	Stukalov et al. (2020)	unassigned2495	IM-28109	intact:EBI-25687199|imex:IM-28109-27	1	0.35
P0DTD8	Q9NRW7	SARS-CoV-2	human	2697049	9606	ns7b_sars2	VPS45	protein	protein	Stukalov et al. (2020)	unassigned2495	IM-28109	intact:EBI-25687199|imex:IM-28109-27	1	0.35
P0DTD8	Q9NRP0	SARS-CoV-2	human	2697049	9606	ns7b_sars2	OSTC	protein	protein	Stukalov et al. (2020)	unassigned2495	IM-28109	intact:EBI-25687199|imex:IM-28109-27	1	0.35
P0DTD8	Q9NRC1	SARS-CoV-2	human	2697049	9606	ns7b_sars2	ST7	protein	protein	Stukalov et al. (2020)	unassigned2495	IM-28109	intact:EBI-25687199|imex:IM-28109-27	1	0.35
P0DTD8	Q9NQX7	SARS-CoV-2	human	2697049	9606	ns7b_sars2	ITM2C	protein	protein	Stukalov et al. (2020)	unassigned2495	IM-28109	intact:EBI-25687199|imex:IM-28109-27	1	0.35
P0DTD8	Q9NPR2	SARS-CoV-2	human	2697049	9606	ns7b_sars2	SEMA4B	protein	protein	Stukalov et al. (2020)	unassigned2495	IM-28109	intact:EBI-25687199|imex:IM-28109-27	1	0.35
P0DTD8	Q9NP73	SARS-CoV-2	human	2697049	9606	ns7b_sars2	ALG13	protein	protein	Stukalov et al. (2020)	unassigned2495	IM-28109	intact:EBI-25687199|imex:IM-28109-27	1	0.35
P0DTD8	Q9HD45	SARS-CoV-2	human	2697049	9606	ns7b_sars2	TM9SF3	protein	protein	Stukalov et al. (2020)	unassigned2495	IM-28109	intact:EBI-25687199|imex:IM-28109-27	1	0.35
P0DTD8	Q9HCU4	SARS-CoV-2	human	2697049	9606	ns7b_sars2	CELSR2	protein	protein	Stukalov et al. (2020)	unassigned2495	IM-28109	intact:EBI-25687199|imex:IM-28109-27	1	0.35
P0DTD8	Q9HBM0	SARS-CoV-2	human	2697049	9606	ns7b_sars2	VEZT	protein	protein	Stukalov et al. (2020)	unassigned2495	IM-28109	intact:EBI-25687199|imex:IM-28109-27	1	0.35
P0DTD8	Q9HBH5	SARS-CoV-2	human	2697049	9606	ns7b_sars2	RDH14	protein	protein	Stukalov et al. (2020)	unassigned2495	IM-28109	intact:EBI-25687199|imex:IM-28109-27	1	0.35
P0DTD8	Q9H9S5	SARS-CoV-2	human	2697049	9606	ns7b_sars2	FKRP	protein	protein	Stukalov et al. (2020)	unassigned2495	IM-28109	intact:EBI-25687199|imex:IM-28109-27	1	0.35
P0DTD8	Q9H8Y8	SARS-CoV-2	human	2697049	9606	ns7b_sars2	GORASP2	protein	protein	Stukalov et al. (2020)	unassigned2495	IM-28109	intact:EBI-25687199|imex:IM-28109-27	1	0.35
P0DTD8	Q9H813	SARS-CoV-2	human	2697049	9606	ns7b_sars2	PACC1	protein	protein	Stukalov et al. (2020)	unassigned2495	IM-28109	intact:EBI-25687199|imex:IM-28109-27	1	0.35
P0DTD8	Q9H7M9	SARS-CoV-2	human	2697049	9606	ns7b_sars2	VSIR	protein	protein	Stukalov et al. (2020)	unassigned2495	IM-28109	intact:EBI-25687199|imex:IM-28109-27	1	0.35
P0DTD8	Q9H6V9	SARS-CoV-2	human	2697049	9606	ns7b_sars2	LDAH	protein	protein	Stukalov et al. (2020)	unassigned2495	IM-28109	intact:EBI-25687199|imex:IM-28109-27	1	0.35
P0DTD8	Q9H6R6	SARS-CoV-2	human	2697049	9606	ns7b_sars2	ZDHHC6	protein	protein	Stukalov et al. (2020)	unassigned2495	IM-28109	intact:EBI-25687199|imex:IM-28109-27	1	0.35
P0DTD8	Q9H5J4	SARS-CoV-2	human	2697049	9606	ns7b_sars2	ELOVL6	protein	protein	Stukalov et al. (2020)	unassigned2495	IM-28109	intact:EBI-25687199|imex:IM-28109-27	1	0.35
P0DTD8	Q9H3N1	SARS-CoV-2	human	2697049	9606	ns7b_sars2	TMX1	protein	protein	Stukalov et al. (2020)	unassigned2495	IM-28109	intact:EBI-25687199|imex:IM-28109-27	1	0.35
P0DTD8	Q9H1Y3	SARS-CoV-2	human	2697049	9606	ns7b_sars2	OPN3	protein	protein	Stukalov et al. (2020)	unassigned2495	IM-28109	intact:EBI-25687199|imex:IM-28109-27	1	0.35
P0DTD8	Q9H1C4	SARS-CoV-2	human	2697049	9606	ns7b_sars2	UNC93B1	protein	protein	Stukalov et al. (2020)	unassigned2495	IM-28109	intact:EBI-25687199|imex:IM-28109-27|intact:EBI-25691252|imex:IM-28109-77	2	0.5
P0DTD8	Q9H0X4	SARS-CoV-2	human	2697049	9606	ns7b_sars2	FAM234A	protein	protein	Stukalov et al. (2020)	unassigned2495	IM-28109	intact:EBI-25687199|imex:IM-28109-27	1	0.35
P0DTD8	Q9H0P0	SARS-CoV-2	human	2697049	9606	ns7b_sars2	NT5C3A	protein	protein	Stukalov et al. (2020)	unassigned2495	IM-28109	intact:EBI-25687199|imex:IM-28109-27	1	0.35
P0DTD8	Q9GZP1	SARS-CoV-2	human	2697049	9606	ns7b_sars2	NRSN2	protein	protein	Stukalov et al. (2020)	unassigned2495	IM-28109	intact:EBI-25687199|imex:IM-28109-27	1	0.35
P0DTD8	Q9C0C4	SARS-CoV-2	human	2697049	9606	ns7b_sars2	SEMA4C	protein	protein	Stukalov et al. (2020)	unassigned2495	IM-28109	intact:EBI-25687199|imex:IM-28109-27	1	0.35
P0DTD8	Q9C0B5	SARS-CoV-2	human	2697049	9606	ns7b_sars2	ZDHHC5	protein	protein	Stukalov et al. (2020)	unassigned2495	IM-28109	intact:EBI-25687199|imex:IM-28109-27	1	0.35
P0DTD8	Q9BZ76	SARS-CoV-2	human	2697049	9606	ns7b_sars2	CNTNAP3	protein	protein	Stukalov et al. (2020)	unassigned2495	IM-28109	intact:EBI-25687199|imex:IM-28109-27	1	0.35
P0DTD8	Q9BYC5	SARS-CoV-2	human	2697049	9606	ns7b_sars2	FUT8	protein	protein	Stukalov et al. (2020)	unassigned2495	IM-28109	intact:EBI-25687199|imex:IM-28109-27	1	0.35
P0DTD8	Q9BXT2	SARS-CoV-2	human	2697049	9606	ns7b_sars2	CACNG6	protein	protein	Stukalov et al. (2020)	unassigned2495	IM-28109	intact:EBI-25687199|imex:IM-28109-27	1	0.35
P0DTD8	Q9BXB1	SARS-CoV-2	human	2697049	9606	ns7b_sars2	LGR4	protein	protein	Stukalov et al. (2020)	unassigned2495	IM-28109	intact:EBI-25687199|imex:IM-28109-27	1	0.35
P0DTD8	Q9BX95	SARS-CoV-2	human	2697049	9606	ns7b_sars2	SGPP1	protein	protein	Stukalov et al. (2020)	unassigned2495	IM-28109	intact:EBI-25687199|imex:IM-28109-27	1	0.35
P0DTD8	Q9BX79	SARS-CoV-2	human	2697049	9606	ns7b_sars2	STRA6	protein	protein	Stukalov et al. (2020)	unassigned2495	IM-28109	intact:EBI-25687199|imex:IM-28109-27	1	0.35
P0DTD8	Q9BW72	SARS-CoV-2	human	2697049	9606	ns7b_sars2	HIGD2A	protein	protein	Stukalov et al. (2020)	unassigned2495	IM-28109	intact:EBI-25687199|imex:IM-28109-27	1	0.35
P0DTD8	Q9BVX2	SARS-CoV-2	human	2697049	9606	ns7b_sars2	TMEM106C	protein	protein	Stukalov et al. (2020)	unassigned2495	IM-28109	intact:EBI-25687199|imex:IM-28109-27	1	0.35
P0DTD8	Q9BVK6	SARS-CoV-2	human	2697049	9606	ns7b_sars2	TMED9	protein	protein	Stukalov et al. (2020)	unassigned2495	IM-28109	intact:EBI-25687199|imex:IM-28109-27	1	0.35
P0DTD8	Q9BVK2	SARS-CoV-2	human	2697049	9606	ns7b_sars2	ALG8	protein	protein	Stukalov et al. (2020)	unassigned2495	IM-28109	intact:EBI-25687199|imex:IM-28109-27	1	0.35
P0DTD8	Q9BUP3	SARS-CoV-2	human	2697049	9606	ns7b_sars2	HTATIP2	protein	protein	Stukalov et al. (2020)	unassigned2495	IM-28109	intact:EBI-25687199|imex:IM-28109-27	1	0.35
P0DTD8	Q9BUB7	SARS-CoV-2	human	2697049	9606	ns7b_sars2	TMEM70	protein	protein	Stukalov et al. (2020)	unassigned2495	IM-28109	intact:EBI-25687199|imex:IM-28109-27	1	0.35
P0DTD8	Q9BTX1	SARS-CoV-2	human	2697049	9606	ns7b_sars2	NDC1	protein	protein	Stukalov et al. (2020)	unassigned2495	IM-28109	intact:EBI-25687199|imex:IM-28109-27	1	0.35
P0DTD8	Q9BT67	SARS-CoV-2	human	2697049	9606	ns7b_sars2	NDFIP1	protein	protein	Stukalov et al. (2020)	unassigned2495	IM-28109	intact:EBI-25687199|imex:IM-28109-27	1	0.35
P0DTD8	Q9BRX8	SARS-CoV-2	human	2697049	9606	ns7b_sars2	PRXL2A	protein	protein	Stukalov et al. (2020)	unassigned2495	IM-28109	intact:EBI-25687199|imex:IM-28109-27	1	0.35
P0DTD8	Q9BRR6	SARS-CoV-2	human	2697049	9606	ns7b_sars2	ADPGK	protein	protein	Stukalov et al. (2020)	unassigned2495	IM-28109	intact:EBI-25687199|imex:IM-28109-27	1	0.35
P0DTD8	Q9BQE4	SARS-CoV-2	human	2697049	9606	ns7b_sars2	SELENOS	protein	protein	Stukalov et al. (2020)	unassigned2495	IM-28109	intact:EBI-25687199|imex:IM-28109-27	1	0.35
P0DTD8	Q99999	SARS-CoV-2	human	2697049	9606	ns7b_sars2	GAL3ST1	protein	protein	Stukalov et al. (2020)	unassigned2495	IM-28109	intact:EBI-25687199|imex:IM-28109-27	1	0.35
P0DTD8	Q99805	SARS-CoV-2	human	2697049	9606	ns7b_sars2	TM9SF2	protein	protein	Stukalov et al. (2020)	unassigned2495	IM-28109	intact:EBI-25687199|imex:IM-28109-27	1	0.35
P0DTD8	Q99747	SARS-CoV-2	human	2697049	9606	ns7b_sars2	NAPG	protein	protein	Stukalov et al. (2020)	unassigned2495	IM-28109	intact:EBI-25687199|imex:IM-28109-27	1	0.35
P0DTD8	Q99595	SARS-CoV-2	human	2697049	9606	ns7b_sars2	TIMM17A	protein	protein	Stukalov et al. (2020)	unassigned2495	IM-28109	intact:EBI-25687199|imex:IM-28109-27	1	0.35
P0DTD8	Q99541	SARS-CoV-2	human	2697049	9606	ns7b_sars2	PLIN2	protein	protein	Stukalov et al. (2020)	unassigned2495	IM-28109	intact:EBI-25687199|imex:IM-28109-27	1	0.35
P0DTD8	Q99523	SARS-CoV-2	human	2697049	9606	ns7b_sars2	SORT1	protein	protein	Stukalov et al. (2020)	unassigned2495	IM-28109	intact:EBI-25687199|imex:IM-28109-27	1	0.35
P0DTD8	Q99500	SARS-CoV-2	human	2697049	9606	ns7b_sars2	S1PR3	protein	protein	Stukalov et al. (2020)	unassigned2495	IM-28109	intact:EBI-25687199|imex:IM-28109-27	1	0.35
P0DTD8	Q96QD8	SARS-CoV-2	human	2697049	9606	ns7b_sars2	SLC38A2	protein	protein	Stukalov et al. (2020)	unassigned2495	IM-28109	intact:EBI-25687199|imex:IM-28109-27	1	0.35
P0DTD8	Q96NT0	SARS-CoV-2	human	2697049	9606	ns7b_sars2	CCDC115	protein	protein	Stukalov et al. (2020)	unassigned2495	IM-28109	intact:EBI-25687199|imex:IM-28109-27	1	0.35
P0DTD8	Q96MV1	SARS-CoV-2	human	2697049	9606	ns7b_sars2	TLCD4	protein	protein	Stukalov et al. (2020)	unassigned2495	IM-28109	intact:EBI-25687199|imex:IM-28109-27	1	0.35
P0DTD8	Q96MH6	SARS-CoV-2	human	2697049	9606	ns7b_sars2	TMEM68	protein	protein	Stukalov et al. (2020)	unassigned2495	IM-28109	intact:EBI-25687199|imex:IM-28109-27	1	0.35
P0DTD8	Q96LT4	SARS-CoV-2	human	2697049	9606	ns7b_sars2	SAMD8	protein	protein	Stukalov et al. (2020)	unassigned2495	IM-28109	intact:EBI-25687199|imex:IM-28109-27	1	0.35
P0DTD8	Q96L58	SARS-CoV-2	human	2697049	9606	ns7b_sars2	B3GALT6	protein	protein	Stukalov et al. (2020)	unassigned2495	IM-28109	intact:EBI-25687199|imex:IM-28109-27	1	0.35
P0DTD8	Q96J02	SARS-CoV-2	human	2697049	9606	ns7b_sars2	ITCH	protein	protein	Stukalov et al. (2020)	unassigned2495	IM-28109	intact:EBI-25687199|imex:IM-28109-27	1	0.35
P0DTD8	Q96HA4	SARS-CoV-2	human	2697049	9606	ns7b_sars2	C1orf159	protein	protein	Stukalov et al. (2020)	unassigned2495	IM-28109	intact:EBI-25687199|imex:IM-28109-27	1	0.35
P0DTD8	Q96G97	SARS-CoV-2	human	2697049	9606	ns7b_sars2	BSCL2	protein	protein	Stukalov et al. (2020)	unassigned2495	IM-28109	intact:EBI-25687199|imex:IM-28109-27	1	0.35
P0DTD8	Q96F25	SARS-CoV-2	human	2697049	9606	ns7b_sars2	ALG14	protein	protein	Stukalov et al. (2020)	unassigned2495	IM-28109	intact:EBI-25687199|imex:IM-28109-27	1	0.35
P0DTD8	Q96ET8	SARS-CoV-2	human	2697049	9606	ns7b_sars2	TVP23C	protein	protein	Stukalov et al. (2020)	unassigned2495	IM-28109	intact:EBI-25687199|imex:IM-28109-27	1	0.35
P0DTD8	Q96D31	SARS-CoV-2	human	2697049	9606	ns7b_sars2	ORAI1	protein	protein	Stukalov et al. (2020)	unassigned2495	IM-28109	intact:EBI-25687199|imex:IM-28109-27	1	0.35
P0DTD8	Q96CP7	SARS-CoV-2	human	2697049	9606	ns7b_sars2	TLCD1	protein	protein	Stukalov et al. (2020)	unassigned2495	IM-28109	intact:EBI-25687199|imex:IM-28109-27	1	0.35
P0DTD8	Q96BW9	SARS-CoV-2	human	2697049	9606	ns7b_sars2	TAMM41	protein	protein	Stukalov et al. (2020)	unassigned2495	IM-28109	intact:EBI-25687199|imex:IM-28109-27	1	0.35
P0DTD8	Q96AJ9	SARS-CoV-2	human	2697049	9606	ns7b_sars2	VTI1A	protein	protein	Stukalov et al. (2020)	unassigned2495	IM-28109	intact:EBI-25687199|imex:IM-28109-27	1	0.35
P0DTD8	Q96AD5	SARS-CoV-2	human	2697049	9606	ns7b_sars2	PNPLA2	protein	protein	Stukalov et al. (2020)	unassigned2495	IM-28109	intact:EBI-25687199|imex:IM-28109-27	1	0.35
P0DTD8	Q96AA3	SARS-CoV-2	human	2697049	9606	ns7b_sars2	RFT1	protein	protein	Stukalov et al. (2020)	unassigned2495	IM-28109	intact:EBI-25687199|imex:IM-28109-27	1	0.35
P0DTD8	Q969W9	SARS-CoV-2	human	2697049	9606	ns7b_sars2	PMEPA1	protein	protein	Stukalov et al. (2020)	unassigned2495	IM-28109	intact:EBI-25687199|imex:IM-28109-27	1	0.35
P0DTD8	Q969V5	SARS-CoV-2	human	2697049	9606	ns7b_sars2	MUL1	protein	protein	Stukalov et al. (2020)	unassigned2495	IM-28109	intact:EBI-25687199|imex:IM-28109-27	1	0.35
P0DTD8	Q969E2	SARS-CoV-2	human	2697049	9606	ns7b_sars2	SCAMP4	protein	protein	Stukalov et al. (2020)	unassigned2495	IM-28109	intact:EBI-25687199|imex:IM-28109-27	1	0.35
P0DTD8	Q92968	SARS-CoV-2	human	2697049	9606	ns7b_sars2	PEX13	protein	protein	Stukalov et al. (2020)	unassigned2495	IM-28109	intact:EBI-25687199|imex:IM-28109-27	1	0.35
P0DTD8	Q92859	SARS-CoV-2	human	2697049	9606	ns7b_sars2	NEO1	protein	protein	Stukalov et al. (2020)	unassigned2495	IM-28109	intact:EBI-25687199|imex:IM-28109-27	1	0.35
P0DTD8	Q92797	SARS-CoV-2	human	2697049	9606	ns7b_sars2	SYMPK	protein	protein	Stukalov et al. (2020)	unassigned2495	IM-28109	intact:EBI-25687199|imex:IM-28109-27	1	0.35
P0DTD8	Q92692	SARS-CoV-2	human	2697049	9606	ns7b_sars2	NECTIN2	protein	protein	Stukalov et al. (2020)	unassigned2495	IM-28109	intact:EBI-25687199|imex:IM-28109-27	1	0.35
P0DTD8	Q92633	SARS-CoV-2	human	2697049	9606	ns7b_sars2	LPAR1	protein	protein	Stukalov et al. (2020)	unassigned2495	IM-28109	intact:EBI-25687199|imex:IM-28109-27	1	0.35
P0DTD8	Q92629	SARS-CoV-2	human	2697049	9606	ns7b_sars2	SGCD	protein	protein	Stukalov et al. (2020)	unassigned2495	IM-28109	intact:EBI-25687199|imex:IM-28109-27	1	0.35
P0DTD8	Q92544	SARS-CoV-2	human	2697049	9606	ns7b_sars2	TM9SF4	protein	protein	Stukalov et al. (2020)	unassigned2495	IM-28109	intact:EBI-25687199|imex:IM-28109-27	1	0.35
P0DTD8	Q8WZA1	SARS-CoV-2	human	2697049	9606	ns7b_sars2	POMGNT1	protein	protein	Stukalov et al. (2020)	unassigned2495	IM-28109	intact:EBI-25687199|imex:IM-28109-27	1	0.35
P0DTD8	Q8WVQ1	SARS-CoV-2	human	2697049	9606	ns7b_sars2	CANT1	protein	protein	Stukalov et al. (2020)	unassigned2495	IM-28109	intact:EBI-25687199|imex:IM-28109-27	1	0.35
P0DTD8	Q8WVM8	SARS-CoV-2	human	2697049	9606	ns7b_sars2	SCFD1	protein	protein	Stukalov et al. (2020)	unassigned2495	IM-28109	intact:EBI-25687199|imex:IM-28109-27	1	0.35
P0DTD8	Q8WV83	SARS-CoV-2	human	2697049	9606	ns7b_sars2	SLC35F5	protein	protein	Stukalov et al. (2020)	unassigned2495	IM-28109	intact:EBI-25687199|imex:IM-28109-27	1	0.35
P0DTD8	Q8WTV0	SARS-CoV-2	human	2697049	9606	ns7b_sars2	SCARB1	protein	protein	Stukalov et al. (2020)	unassigned2495	IM-28109	intact:EBI-25687199|imex:IM-28109-27	1	0.35
P0DTD8	Q8WTS1	SARS-CoV-2	human	2697049	9606	ns7b_sars2	ABHD5	protein	protein	Stukalov et al. (2020)	unassigned2495	IM-28109	intact:EBI-25687199|imex:IM-28109-27	1	0.35
P0DTD8	Q8TEQ8	SARS-CoV-2	human	2697049	9606	ns7b_sars2	PIGO	protein	protein	Stukalov et al. (2020)	unassigned2495	IM-28109	intact:EBI-25687199|imex:IM-28109-27	1	0.35
P0DTD8	Q8TED1	SARS-CoV-2	human	2697049	9606	ns7b_sars2	GPX8	protein	protein	Stukalov et al. (2020)	unassigned2495	IM-28109	intact:EBI-25687199|imex:IM-28109-27	1	0.35
P0DTD8	Q8TDX6	SARS-CoV-2	human	2697049	9606	ns7b_sars2	CSGALNACT1	protein	protein	Stukalov et al. (2020)	unassigned2495	IM-28109	intact:EBI-25687199|imex:IM-28109-27	1	0.35
P0DTD8	Q8TD43	SARS-CoV-2	human	2697049	9606	ns7b_sars2	TRPM4	protein	protein	Stukalov et al. (2020)	unassigned2495	IM-28109	intact:EBI-25687199|imex:IM-28109-27	1	0.35
P0DTD8	Q8TBM7	SARS-CoV-2	human	2697049	9606	ns7b_sars2	TMEM254	protein	protein	Stukalov et al. (2020)	unassigned2495	IM-28109	intact:EBI-25687199|imex:IM-28109-27	1	0.35
P0DTD8	Q8TBA6	SARS-CoV-2	human	2697049	9606	ns7b_sars2	GOLGA5	protein	protein	Stukalov et al. (2020)	unassigned2495	IM-28109	intact:EBI-25687199|imex:IM-28109-27	1	0.35
P0DTD8	Q8TAD4	SARS-CoV-2	human	2697049	9606	ns7b_sars2	SLC30A5	protein	protein	Stukalov et al. (2020)	unassigned2495	IM-28109	intact:EBI-25687199|imex:IM-28109-27	1	0.35
P0DTD8	Q8NHS3	SARS-CoV-2	human	2697049	9606	ns7b_sars2	MFSD8	protein	protein	Stukalov et al. (2020)	unassigned2495	IM-28109	intact:EBI-25687199|imex:IM-28109-27	1	0.35
P0DTD8	Q8NG11	SARS-CoV-2	human	2697049	9606	ns7b_sars2	TSPAN14	protein	protein	Stukalov et al. (2020)	unassigned2495	IM-28109	intact:EBI-25687199|imex:IM-28109-27	1	0.35
P0DTD8	Q8NFT2	SARS-CoV-2	human	2697049	9606	ns7b_sars2	STEAP2	protein	protein	Stukalov et al. (2020)	unassigned2495	IM-28109	intact:EBI-25687199|imex:IM-28109-27	1	0.35
P0DTD8	Q8NCH0	SARS-CoV-2	human	2697049	9606	ns7b_sars2	CHST14	protein	protein	Stukalov et al. (2020)	unassigned2495	IM-28109	intact:EBI-25687199|imex:IM-28109-27	1	0.35
P0DTD8	Q8NCG7	SARS-CoV-2	human	2697049	9606	ns7b_sars2	DAGLB	protein	protein	Stukalov et al. (2020)	unassigned2495	IM-28109	intact:EBI-25687199|imex:IM-28109-27	1	0.35
P0DTD8	Q8NC67	SARS-CoV-2	human	2697049	9606	ns7b_sars2	NETO2	protein	protein	Stukalov et al. (2020)	unassigned2495	IM-28109	intact:EBI-25687199|imex:IM-28109-27	1	0.35
P0DTD8	Q8NC54	SARS-CoV-2	human	2697049	9606	ns7b_sars2	KCT2	protein	protein	Stukalov et al. (2020)	unassigned2495	IM-28109	intact:EBI-25687199|imex:IM-28109-27	1	0.35
P0DTD8	Q8NC44	SARS-CoV-2	human	2697049	9606	ns7b_sars2	RETREG2	protein	protein	Stukalov et al. (2020)	unassigned2495	IM-28109	intact:EBI-25687199|imex:IM-28109-27	1	0.35
P0DTD8	Q8NC42	SARS-CoV-2	human	2697049	9606	ns7b_sars2	RNF149	protein	protein	Stukalov et al. (2020)	unassigned2495	IM-28109	intact:EBI-25687199|imex:IM-28109-27	1	0.35
P0DTD8	Q8NBX0	SARS-CoV-2	human	2697049	9606	ns7b_sars2	SCCPDH	protein	protein	Stukalov et al. (2020)	unassigned2495	IM-28109	intact:EBI-25687199|imex:IM-28109-27	1	0.35
P0DTD8	Q8NBN3	SARS-CoV-2	human	2697049	9606	ns7b_sars2	TMEM87A	protein	protein	Stukalov et al. (2020)	unassigned2495	IM-28109	intact:EBI-25687199|imex:IM-28109-27	1	0.35
P0DTD8	Q8NBJ4	SARS-CoV-2	human	2697049	9606	ns7b_sars2	GOLM1	protein	protein	Stukalov et al. (2020)	unassigned2495	IM-28109	intact:EBI-25687199|imex:IM-28109-27	1	0.35
P0DTD8	Q8NBI6	SARS-CoV-2	human	2697049	9606	ns7b_sars2	XXYLT1	protein	protein	Stukalov et al. (2020)	unassigned2495	IM-28109	intact:EBI-25687199|imex:IM-28109-27	1	0.35
P0DTD8	Q8NB49	SARS-CoV-2	human	2697049	9606	ns7b_sars2	ATP11C	protein	protein	Stukalov et al. (2020)	unassigned2495	IM-28109	intact:EBI-25687199|imex:IM-28109-27	1	0.35
P0DTD8	Q8N6M3	SARS-CoV-2	human	2697049	9606	ns7b_sars2	FITM2	protein	protein	Stukalov et al. (2020)	unassigned2495	IM-28109	intact:EBI-25687199|imex:IM-28109-27	1	0.35
P0DTD8	Q8N697	SARS-CoV-2	human	2697049	9606	ns7b_sars2	SLC15A4	protein	protein	Stukalov et al. (2020)	unassigned2495	IM-28109	intact:EBI-25687199|imex:IM-28109-27	1	0.35
P0DTD8	Q8N614	SARS-CoV-2	human	2697049	9606	ns7b_sars2	TMEM156	protein	protein	Stukalov et al. (2020)	unassigned2495	IM-28109	intact:EBI-25687199|imex:IM-28109-27	1	0.35
P0DTD8	Q8N511	SARS-CoV-2	human	2697049	9606	ns7b_sars2	TMEM199	protein	protein	Stukalov et al. (2020)	unassigned2495	IM-28109	intact:EBI-25687199|imex:IM-28109-27	1	0.35
P0DTD8	Q8N490	SARS-CoV-2	human	2697049	9606	ns7b_sars2	PNKD	protein	protein	Stukalov et al. (2020)	unassigned2495	IM-28109	intact:EBI-25687199|imex:IM-28109-27	1	0.35
P0DTD8	Q8N2U0	SARS-CoV-2	human	2697049	9606	ns7b_sars2	TMEM256	protein	protein	Stukalov et al. (2020)	unassigned2495	IM-28109	intact:EBI-25687199|imex:IM-28109-27	1	0.35
P0DTD8	Q8N0U8	SARS-CoV-2	human	2697049	9606	ns7b_sars2	VKORC1L1	protein	protein	Stukalov et al. (2020)	unassigned2495	IM-28109	intact:EBI-25687199|imex:IM-28109-27	1	0.35
P0DTD8	Q8IY95	SARS-CoV-2	human	2697049	9606	ns7b_sars2	TMEM192	protein	protein	Stukalov et al. (2020)	unassigned2495	IM-28109	intact:EBI-25687199|imex:IM-28109-27	1	0.35
P0DTD8	Q8IWT6	SARS-CoV-2	human	2697049	9606	ns7b_sars2	LRRC8A	protein	protein	Stukalov et al. (2020)	unassigned2495	IM-28109	intact:EBI-25687199|imex:IM-28109-27	1	0.35
P0DTD8	Q8IWR1	SARS-CoV-2	human	2697049	9606	ns7b_sars2	TRIM59	protein	protein	Stukalov et al. (2020)	unassigned2495	IM-28109	intact:EBI-25687199|imex:IM-28109-27	1	0.35
P0DTD8	Q8IVQ6	SARS-CoV-2	human	2697049	9606	ns7b_sars2	ZDHHC21	protein	protein	Stukalov et al. (2020)	unassigned2495	IM-28109	intact:EBI-25687199|imex:IM-28109-27	1	0.35
P0DTD8	Q8IV08	SARS-CoV-2	human	2697049	9606	ns7b_sars2	PLD3	protein	protein	Stukalov et al. (2020)	unassigned2495	IM-28109	intact:EBI-25687199|imex:IM-28109-27	1	0.35
P0DTD8	Q8IUW5	SARS-CoV-2	human	2697049	9606	ns7b_sars2	RELL1	protein	protein	Stukalov et al. (2020)	unassigned2495	IM-28109	intact:EBI-25687199|imex:IM-28109-27	1	0.35
P0DTD8	Q8IUH4	SARS-CoV-2	human	2697049	9606	ns7b_sars2	ZDHHC13	protein	protein	Stukalov et al. (2020)	unassigned2495	IM-28109	intact:EBI-25687199|imex:IM-28109-27	1	0.35
P0DTD8	Q86Y82	SARS-CoV-2	human	2697049	9606	ns7b_sars2	STX12	protein	protein	Stukalov et al. (2020)	unassigned2495	IM-28109	intact:EBI-25687199|imex:IM-28109-27	1	0.35
P0DTD8	Q86XS8	SARS-CoV-2	human	2697049	9606	ns7b_sars2	RNF130	protein	protein	Stukalov et al. (2020)	unassigned2495	IM-28109	intact:EBI-25687199|imex:IM-28109-27	1	0.35
P0DTD8	Q86W50	SARS-CoV-2	human	2697049	9606	ns7b_sars2	METTL16	protein	protein	Stukalov et al. (2020)	unassigned2495	IM-28109	intact:EBI-25687199|imex:IM-28109-27	1	0.35
P0DTD8	Q86VR2	SARS-CoV-2	human	2697049	9606	ns7b_sars2	RETREG3	protein	protein	Stukalov et al. (2020)	unassigned2495	IM-28109	intact:EBI-25687199|imex:IM-28109-27	1	0.35
P0DTD8	Q86VL8	SARS-CoV-2	human	2697049	9606	ns7b_sars2	SLC47A2	protein	protein	Stukalov et al. (2020)	unassigned2495	IM-28109	intact:EBI-25687199|imex:IM-28109-27	1	0.35
P0DTD8	Q86UL3	SARS-CoV-2	human	2697049	9606	ns7b_sars2	GPAT4	protein	protein	Stukalov et al. (2020)	unassigned2495	IM-28109	intact:EBI-25687199|imex:IM-28109-27	1	0.35
P0DTD8	Q86UB9	SARS-CoV-2	human	2697049	9606	ns7b_sars2	TMEM135	protein	protein	Stukalov et al. (2020)	unassigned2495	IM-28109	intact:EBI-25687199|imex:IM-28109-27	1	0.35
P0DTD8	Q86SQ4	SARS-CoV-2	human	2697049	9606	ns7b_sars2	ADGRG6	protein	protein	Stukalov et al. (2020)	unassigned2495	IM-28109	intact:EBI-25687199|imex:IM-28109-27	1	0.35
P0DTD8	Q86SJ2	SARS-CoV-2	human	2697049	9606	ns7b_sars2	AMIGO2	protein	protein	Stukalov et al. (2020)	unassigned2495	IM-28109	intact:EBI-25687199|imex:IM-28109-27	1	0.35
P0DTD8	Q7Z7H5	SARS-CoV-2	human	2697049	9606	ns7b_sars2	TMED4	protein	protein	Stukalov et al. (2020)	unassigned2495	IM-28109	intact:EBI-25687199|imex:IM-28109-27	1	0.35
P0DTD8	Q7Z4F1	SARS-CoV-2	human	2697049	9606	ns7b_sars2	LRP10	protein	protein	Stukalov et al. (2020)	unassigned2495	IM-28109	intact:EBI-25687199|imex:IM-28109-27	1	0.35
P0DTD8	Q7Z2K6	SARS-CoV-2	human	2697049	9606	ns7b_sars2	ERMP1	protein	protein	Stukalov et al. (2020)	unassigned2495	IM-28109	intact:EBI-25687199|imex:IM-28109-27	1	0.35
P0DTD8	Q7RTP0	SARS-CoV-2	human	2697049	9606	ns7b_sars2	NIPA1	protein	protein	Stukalov et al. (2020)	unassigned2495	IM-28109	intact:EBI-25687199|imex:IM-28109-27	1	0.35
P0DTD8	Q6ZT21	SARS-CoV-2	human	2697049	9606	ns7b_sars2	TMPPE	protein	protein	Stukalov et al. (2020)	unassigned2495	IM-28109	intact:EBI-25687199|imex:IM-28109-27	1	0.35
P0DTD8	Q6ZRP7	SARS-CoV-2	human	2697049	9606	ns7b_sars2	QSOX2	protein	protein	Stukalov et al. (2020)	unassigned2495	IM-28109	intact:EBI-25687199|imex:IM-28109-27	1	0.35
P0DTD8	Q6ZPD9	SARS-CoV-2	human	2697049	9606	ns7b_sars2	DPY19L3	protein	protein	Stukalov et al. (2020)	unassigned2495	IM-28109	intact:EBI-25687199|imex:IM-28109-27	1	0.35
P0DTD8	Q6ZMJ2	SARS-CoV-2	human	2697049	9606	ns7b_sars2	SCARA5	protein	protein	Stukalov et al. (2020)	unassigned2495	IM-28109	intact:EBI-25687199|imex:IM-28109-27	1	0.35
P0DTD8	Q6UX65	SARS-CoV-2	human	2697049	9606	ns7b_sars2	DRAM2	protein	protein	Stukalov et al. (2020)	unassigned2495	IM-28109	intact:EBI-25687199|imex:IM-28109-27	1	0.35
P0DTD8	Q6UWP7	SARS-CoV-2	human	2697049	9606	ns7b_sars2	LCLAT1	protein	protein	Stukalov et al. (2020)	unassigned2495	IM-28109	intact:EBI-25687199|imex:IM-28109-27	1	0.35
P0DTD8	Q6PJF5	SARS-CoV-2	human	2697049	9606	ns7b_sars2	RHBDF2	protein	protein	Stukalov et al. (2020)	unassigned2495	IM-28109	intact:EBI-25687199|imex:IM-28109-27	1	0.35
P0DTD8	Q6PIU2	SARS-CoV-2	human	2697049	9606	ns7b_sars2	NCEH1	protein	protein	Stukalov et al. (2020)	unassigned2495	IM-28109	intact:EBI-25687199|imex:IM-28109-27	1	0.35
P0DTD8	Q6P9B6	SARS-CoV-2	human	2697049	9606	ns7b_sars2	MEAK7	protein	protein	Stukalov et al. (2020)	unassigned2495	IM-28109	intact:EBI-25687199|imex:IM-28109-27	1	0.35
P0DTD8	Q6P4E1	SARS-CoV-2	human	2697049	9606	ns7b_sars2	GOLM2	protein	protein	Stukalov et al. (2020)	unassigned2495	IM-28109	intact:EBI-25687199|imex:IM-28109-27	1	0.35
P0DTD8	Q6P1Q0	SARS-CoV-2	human	2697049	9606	ns7b_sars2	LETMD1	protein	protein	Stukalov et al. (2020)	unassigned2495	IM-28109	intact:EBI-25687199|imex:IM-28109-27	1	0.35
P0DTD8	Q6NZ63	SARS-CoV-2	human	2697049	9606	ns7b_sars2	STEAP1B	protein	protein	Stukalov et al. (2020)	unassigned2495	IM-28109	intact:EBI-25687199|imex:IM-28109-27	1	0.35
P0DTD8	Q6NUT2	SARS-CoV-2	human	2697049	9606	ns7b_sars2	DPY19L2	protein	protein	Stukalov et al. (2020)	unassigned2495	IM-28109	intact:EBI-25687199|imex:IM-28109-27	1	0.35
P0DTD8	Q6NUQ4	SARS-CoV-2	human	2697049	9606	ns7b_sars2	TMEM214	protein	protein	Stukalov et al. (2020)	unassigned2495	IM-28109	intact:EBI-25687199|imex:IM-28109-27	1	0.35
P0DTD8	Q6NTF9	SARS-CoV-2	human	2697049	9606	ns7b_sars2	RHBDD2	protein	protein	Stukalov et al. (2020)	unassigned2495	IM-28109	intact:EBI-25687199|imex:IM-28109-27	1	0.35
P0DTD8	Q6N075	SARS-CoV-2	human	2697049	9606	ns7b_sars2	MFSD5	protein	protein	Stukalov et al. (2020)	unassigned2495	IM-28109	intact:EBI-25687199|imex:IM-28109-27	1	0.35
P0DTD8	Q658P3	SARS-CoV-2	human	2697049	9606	ns7b_sars2	STEAP3	protein	protein	Stukalov et al. (2020)	unassigned2495	IM-28109	intact:EBI-25687199|imex:IM-28109-27	1	0.35
P0DTD8	Q643R3	SARS-CoV-2	human	2697049	9606	ns7b_sars2	LPCAT4	protein	protein	Stukalov et al. (2020)	unassigned2495	IM-28109	intact:EBI-25687199|imex:IM-28109-27	1	0.35
P0DTD8	Q5XKP0	SARS-CoV-2	human	2697049	9606	ns7b_sars2	MICOS13	protein	protein	Stukalov et al. (2020)	unassigned2495	IM-28109	intact:EBI-25687199|imex:IM-28109-27	1	0.35
P0DTD8	Q5U3C3	SARS-CoV-2	human	2697049	9606	ns7b_sars2	TMEM164	protein	protein	Stukalov et al. (2020)	unassigned2495	IM-28109	intact:EBI-25687199|imex:IM-28109-27	1	0.35
P0DTD8	Q5HYI8	SARS-CoV-2	human	2697049	9606	ns7b_sars2	RABL3	protein	protein	Stukalov et al. (2020)	unassigned2495	IM-28109	intact:EBI-25687199|imex:IM-28109-27	1	0.35
P0DTD8	Q56VL3	SARS-CoV-2	human	2697049	9606	ns7b_sars2	OCIAD2	protein	protein	Stukalov et al. (2020)	unassigned2495	IM-28109	intact:EBI-25687199|imex:IM-28109-27	1	0.35
P0DTD8	Q53S58	SARS-CoV-2	human	2697049	9606	ns7b_sars2	TMEM177	protein	protein	Stukalov et al. (2020)	unassigned2495	IM-28109	intact:EBI-25687199|imex:IM-28109-27	1	0.35
P0DTD8	Q4KMQ2	SARS-CoV-2	human	2697049	9606	ns7b_sars2	ANO6	protein	protein	Stukalov et al. (2020)	unassigned2495	IM-28109	intact:EBI-25687199|imex:IM-28109-27	1	0.35
P0DTD8	Q3SY17	SARS-CoV-2	human	2697049	9606	ns7b_sars2	SLC25A52	protein	protein	Stukalov et al. (2020)	unassigned2495	IM-28109	intact:EBI-25687199|imex:IM-28109-27	1	0.35
P0DTD8	Q3MIR4	SARS-CoV-2	human	2697049	9606	ns7b_sars2	TMEM30B	protein	protein	Stukalov et al. (2020)	unassigned2495	IM-28109	intact:EBI-25687199|imex:IM-28109-27	1	0.35
P0DTD8	Q3MIP1	SARS-CoV-2	human	2697049	9606	ns7b_sars2	ITPRIPL2	protein	protein	Stukalov et al. (2020)	unassigned2495	IM-28109	intact:EBI-25687199|imex:IM-28109-27	1	0.35
P0DTD8	Q29983	SARS-CoV-2	human	2697049	9606	ns7b_sars2	MICA	protein	protein	Stukalov et al. (2020)	unassigned2495	IM-28109	intact:EBI-25687199|imex:IM-28109-27	1	0.35
P0DTD8	Q16678	SARS-CoV-2	human	2697049	9606	ns7b_sars2	CYP1B1	protein	protein	Stukalov et al. (2020)	unassigned2495	IM-28109	intact:EBI-25687199|imex:IM-28109-27	1	0.35
P0DTD8	Q16585	SARS-CoV-2	human	2697049	9606	ns7b_sars2	SGCB	protein	protein	Stukalov et al. (2020)	unassigned2495	IM-28109	intact:EBI-25687199|imex:IM-28109-27	1	0.35
P0DTD8	Q16563	SARS-CoV-2	human	2697049	9606	ns7b_sars2	SYPL1	protein	protein	Stukalov et al. (2020)	unassigned2495	IM-28109	intact:EBI-25687199|imex:IM-28109-27	1	0.35
P0DTD8	Q16394	SARS-CoV-2	human	2697049	9606	ns7b_sars2	EXT1	protein	protein	Stukalov et al. (2020)	unassigned2495	IM-28109	intact:EBI-25687199|imex:IM-28109-27	1	0.35
P0DTD8	Q15904	SARS-CoV-2	human	2697049	9606	ns7b_sars2	ATP6AP1	protein	protein	Stukalov et al. (2020)	unassigned2495	IM-28109	intact:EBI-25687199|imex:IM-28109-27	1	0.35
P0DTD8	Q15836	SARS-CoV-2	human	2697049	9606	ns7b_sars2	VAMP3	protein	protein	Stukalov et al. (2020)	unassigned2495	IM-28109	intact:EBI-25687199|imex:IM-28109-27	1	0.35
P0DTD8	Q15363	SARS-CoV-2	human	2697049	9606	ns7b_sars2	TMED2	protein	protein	Stukalov et al. (2020)	unassigned2495	IM-28109	intact:EBI-25687199|imex:IM-28109-27	1	0.35
P0DTD8	Q15036	SARS-CoV-2	human	2697049	9606	ns7b_sars2	SNX17	protein	protein	Stukalov et al. (2020)	unassigned2495	IM-28109	intact:EBI-25687199|imex:IM-28109-27	1	0.35
P0DTD8	Q15012	SARS-CoV-2	human	2697049	9606	ns7b_sars2	LAPTM4A	protein	protein	Stukalov et al. (2020)	unassigned2495	IM-28109	intact:EBI-25687199|imex:IM-28109-27	1	0.35
P0DTD8	Q14789	SARS-CoV-2	human	2697049	9606	ns7b_sars2	GOLGB1	protein	protein	Stukalov et al. (2020)	unassigned2495	IM-28109	intact:EBI-25687199|imex:IM-28109-27	1	0.35
P0DTD8	Q14728	SARS-CoV-2	human	2697049	9606	ns7b_sars2	MFSD10	protein	protein	Stukalov et al. (2020)	unassigned2495	IM-28109	intact:EBI-25687199|imex:IM-28109-27	1	0.35
P0DTD8	Q14534	SARS-CoV-2	human	2697049	9606	ns7b_sars2	SQLE	protein	protein	Stukalov et al. (2020)	unassigned2495	IM-28109	intact:EBI-25687199|imex:IM-28109-27	1	0.35
P0DTD8	Q14344	SARS-CoV-2	human	2697049	9606	ns7b_sars2	GNA13	protein	protein	Stukalov et al. (2020)	unassigned2495	IM-28109	intact:EBI-25687199|imex:IM-28109-27	1	0.35
P0DTD8	Q14318	SARS-CoV-2	human	2697049	9606	ns7b_sars2	FKBP8	protein	protein	Stukalov et al. (2020)	unassigned2495	IM-28109	intact:EBI-25687199|imex:IM-28109-27	1	0.35
P0DTD8	Q13948	SARS-CoV-2	human	2697049	9606	ns7b_sars2	CUX1	protein	protein	Stukalov et al. (2020)	unassigned2495	IM-28109	intact:EBI-25687199|imex:IM-28109-27	1	0.35
P0DTD8	Q13641	SARS-CoV-2	human	2697049	9606	ns7b_sars2	TPBG	protein	protein	Stukalov et al. (2020)	unassigned2495	IM-28109	intact:EBI-25687199|imex:IM-28109-27	1	0.35
P0DTD8	Q13505	SARS-CoV-2	human	2697049	9606	ns7b_sars2	MTX1	protein	protein	Stukalov et al. (2020)	unassigned2495	IM-28109	intact:EBI-25687199|imex:IM-28109-27	1	0.35
P0DTD8	Q13488	SARS-CoV-2	human	2697049	9606	ns7b_sars2	TCIRG1	protein	protein	Stukalov et al. (2020)	unassigned2495	IM-28109	intact:EBI-25687199|imex:IM-28109-27	1	0.35
P0DTD8	Q13190	SARS-CoV-2	human	2697049	9606	ns7b_sars2	STX5	protein	protein	Stukalov et al. (2020)	unassigned2495	IM-28109	intact:EBI-25687199|imex:IM-28109-27	1	0.35
P0DTD8	Q12913	SARS-CoV-2	human	2697049	9606	ns7b_sars2	PTPRJ	protein	protein	Stukalov et al. (2020)	unassigned2495	IM-28109	intact:EBI-25687199|imex:IM-28109-27	1	0.35
P0DTD8	Q12907	SARS-CoV-2	human	2697049	9606	ns7b_sars2	LMAN2	protein	protein	Stukalov et al. (2020)	unassigned2495	IM-28109	intact:EBI-25687199|imex:IM-28109-27	1	0.35
P0DTD8	Q12846	SARS-CoV-2	human	2697049	9606	ns7b_sars2	STX4	protein	protein	Stukalov et al. (2020)	unassigned2495	IM-28109	intact:EBI-25687199|imex:IM-28109-27	1	0.35
P0DTD8	Q12770	SARS-CoV-2	human	2697049	9606	ns7b_sars2	SCAP	protein	protein	Stukalov et al. (2020)	unassigned2495	IM-28109	intact:EBI-25687199|imex:IM-28109-27	1	0.35
P0DTD8	Q10472	SARS-CoV-2	human	2697049	9606	ns7b_sars2	GALNT1	protein	protein	Stukalov et al. (2020)	unassigned2495	IM-28109	intact:EBI-25687199|imex:IM-28109-27	1	0.35
P0DTD8	Q08345	SARS-CoV-2	human	2697049	9606	ns7b_sars2	DDR1	protein	protein	Stukalov et al. (2020)	unassigned2495	IM-28109	intact:EBI-25687199|imex:IM-28109-27	1	0.35
P0DTD8	Q08334	SARS-CoV-2	human	2697049	9606	ns7b_sars2	IL10RB	protein	protein	Stukalov et al. (2020)	unassigned2495	IM-28109	intact:EBI-25687199|imex:IM-28109-27	1	0.35
P0DTD8	Q07065	SARS-CoV-2	human	2697049	9606	ns7b_sars2	CKAP4	protein	protein	Stukalov et al. (2020)	unassigned2495	IM-28109	intact:EBI-25687199|imex:IM-28109-27	1	0.35
P0DTD8	Q06124	SARS-CoV-2	human	2697049	9606	ns7b_sars2	PTPN11	protein	protein	Stukalov et al. (2020)	unassigned2495	IM-28109	intact:EBI-25687199|imex:IM-28109-27	1	0.35
P0DTD8	Q04941	SARS-CoV-2	human	2697049	9606	ns7b_sars2	PLP2	protein	protein	Stukalov et al. (2020)	unassigned2495	IM-28109	intact:EBI-25687199|imex:IM-28109-27	1	0.35
P0DTD8	Q04771	SARS-CoV-2	human	2697049	9606	ns7b_sars2	ACVR1	protein	protein	Stukalov et al. (2020)	unassigned2495	IM-28109	intact:EBI-25687199|imex:IM-28109-27	1	0.35
P0DTD8	Q04721	SARS-CoV-2	human	2697049	9606	ns7b_sars2	NOTCH2	protein	protein	Stukalov et al. (2020)	unassigned2495	IM-28109	intact:EBI-25687199|imex:IM-28109-27	1	0.35
P0DTD8	Q02297	SARS-CoV-2	human	2697049	9606	ns7b_sars2	NRG1	protein	protein	Stukalov et al. (2020)	unassigned2495	IM-28109	intact:EBI-25687199|imex:IM-28109-27	1	0.35
P0DTD8	Q00765	SARS-CoV-2	human	2697049	9606	ns7b_sars2	REEP5	protein	protein	Stukalov et al. (2020)	unassigned2495	IM-28109	intact:EBI-25687199|imex:IM-28109-27	1	0.35
P0DTD8	P98187	SARS-CoV-2	human	2697049	9606	ns7b_sars2	CYP4F8	protein	protein	Stukalov et al. (2020)	unassigned2495	IM-28109	intact:EBI-25687199|imex:IM-28109-27	1	0.35
P0DTD8	P98172	SARS-CoV-2	human	2697049	9606	ns7b_sars2	EFNB1	protein	protein	Stukalov et al. (2020)	unassigned2495	IM-28109	intact:EBI-25687199|imex:IM-28109-27	1	0.35
P0DTD8	P78382	SARS-CoV-2	human	2697049	9606	ns7b_sars2	SLC35A1	protein	protein	Stukalov et al. (2020)	unassigned2495	IM-28109	intact:EBI-25687199|imex:IM-28109-27	1	0.35
P0DTD8	P78381	SARS-CoV-2	human	2697049	9606	ns7b_sars2	SLC35A2	protein	protein	Stukalov et al. (2020)	unassigned2495	IM-28109	intact:EBI-25687199|imex:IM-28109-27	1	0.35
P0DTD8	P62820	SARS-CoV-2	human	2697049	9606	ns7b_sars2	RAB1A	protein	protein	Stukalov et al. (2020)	unassigned2495	IM-28109	intact:EBI-25687199|imex:IM-28109-27	1	0.35
P0DTD8	P61803	SARS-CoV-2	human	2697049	9606	ns7b_sars2	DAD1	protein	protein	Stukalov et al. (2020)	unassigned2495	IM-28109	intact:EBI-25687199|imex:IM-28109-27	1	0.35
P0DTD8	P61769	SARS-CoV-2	human	2697049	9606	ns7b_sars2	B2M	protein	protein	Stukalov et al. (2020)	unassigned2495	IM-28109	intact:EBI-25687199|imex:IM-28109-27	1	0.35
P0DTD8	P61165	SARS-CoV-2	human	2697049	9606	ns7b_sars2	TMEM258	protein	protein	Stukalov et al. (2020)	unassigned2495	IM-28109	intact:EBI-25687199|imex:IM-28109-27	1	0.35
P0DTD8	P60880	SARS-CoV-2	human	2697049	9606	ns7b_sars2	SNAP25	protein	protein	Stukalov et al. (2020)	unassigned2495	IM-28109	intact:EBI-25687199|imex:IM-28109-27	1	0.35
P0DTD8	P60604	SARS-CoV-2	human	2697049	9606	ns7b_sars2	UBE2G2	protein	protein	Stukalov et al. (2020)	unassigned2495	IM-28109	intact:EBI-25687199|imex:IM-28109-27	1	0.35
P0DTD8	P60468	SARS-CoV-2	human	2697049	9606	ns7b_sars2	SEC61B	protein	protein	Stukalov et al. (2020)	unassigned2495	IM-28109	intact:EBI-25687199|imex:IM-28109-27	1	0.35
P0DTD8	P60059	SARS-CoV-2	human	2697049	9606	ns7b_sars2	SEC61G	protein	protein	Stukalov et al. (2020)	unassigned2495	IM-28109	intact:EBI-25687199|imex:IM-28109-27	1	0.35
P0DTD8	P60033	SARS-CoV-2	human	2697049	9606	ns7b_sars2	CD81	protein	protein	Stukalov et al. (2020)	unassigned2495	IM-28109	intact:EBI-25687199|imex:IM-28109-27	1	0.35
P0DTD8	P56749	SARS-CoV-2	human	2697049	9606	ns7b_sars2	CLDN12	protein	protein	Stukalov et al. (2020)	unassigned2495	IM-28109	intact:EBI-25687199|imex:IM-28109-27	1	0.35
P0DTD8	P54920	SARS-CoV-2	human	2697049	9606	ns7b_sars2	NAPA	protein	protein	Stukalov et al. (2020)	unassigned2495	IM-28109	intact:EBI-25687199|imex:IM-28109-27	1	0.35
P0DTD8	P54710	SARS-CoV-2	human	2697049	9606	ns7b_sars2	FXYD2	protein	protein	Stukalov et al. (2020)	unassigned2495	IM-28109	intact:EBI-25687199|imex:IM-28109-27	1	0.35
P0DTD8	P53367	SARS-CoV-2	human	2697049	9606	ns7b_sars2	ARFIP1	protein	protein	Stukalov et al. (2020)	unassigned2495	IM-28109	intact:EBI-25687199|imex:IM-28109-27	1	0.35
P0DTD8	P51809	SARS-CoV-2	human	2697049	9606	ns7b_sars2	VAMP7	protein	protein	Stukalov et al. (2020)	unassigned2495	IM-28109	intact:EBI-25687199|imex:IM-28109-27	1	0.35
P0DTD8	P51572	SARS-CoV-2	human	2697049	9606	ns7b_sars2	BCAP31	protein	protein	Stukalov et al. (2020)	unassigned2495	IM-28109	intact:EBI-25687199|imex:IM-28109-27	1	0.35
P0DTD8	P51511	SARS-CoV-2	human	2697049	9606	ns7b_sars2	MMP15	protein	protein	Stukalov et al. (2020)	unassigned2495	IM-28109	intact:EBI-25687199|imex:IM-28109-27	1	0.35
P0DTD8	P51153	SARS-CoV-2	human	2697049	9606	ns7b_sars2	RAB13	protein	protein	Stukalov et al. (2020)	unassigned2495	IM-28109	intact:EBI-25687199|imex:IM-28109-27	1	0.35
P0DTD8	P51149	SARS-CoV-2	human	2697049	9606	ns7b_sars2	RAB7A	protein	protein	Stukalov et al. (2020)	unassigned2495	IM-28109	intact:EBI-25687199|imex:IM-28109-27	1	0.35
P0DTD8	P50895	SARS-CoV-2	human	2697049	9606	ns7b_sars2	BCAM	protein	protein	Stukalov et al. (2020)	unassigned2495	IM-28109	intact:EBI-25687199|imex:IM-28109-27	1	0.35
P0DTD8	P50443	SARS-CoV-2	human	2697049	9606	ns7b_sars2	SLC26A2	protein	protein	Stukalov et al. (2020)	unassigned2495	IM-28109	intact:EBI-25687199|imex:IM-28109-27	1	0.35
P0DTD8	P49810	SARS-CoV-2	human	2697049	9606	ns7b_sars2	PSEN2	protein	protein	Stukalov et al. (2020)	unassigned2495	IM-28109	intact:EBI-25687199|imex:IM-28109-27	1	0.35
P0DTD8	P49755	SARS-CoV-2	human	2697049	9606	ns7b_sars2	TMED10	protein	protein	Stukalov et al. (2020)	unassigned2495	IM-28109	intact:EBI-25687199|imex:IM-28109-27	1	0.35
P0DTD8	P49257	SARS-CoV-2	human	2697049	9606	ns7b_sars2	LMAN1	protein	protein	Stukalov et al. (2020)	unassigned2495	IM-28109	intact:EBI-25687199|imex:IM-28109-27	1	0.35
P0DTD8	P48960	SARS-CoV-2	human	2697049	9606	ns7b_sars2	ADGRE5	protein	protein	Stukalov et al. (2020)	unassigned2495	IM-28109	intact:EBI-25687199|imex:IM-28109-27	1	0.35
P0DTD8	P46977	SARS-CoV-2	human	2697049	9606	ns7b_sars2	STT3A	protein	protein	Stukalov et al. (2020)	unassigned2495	IM-28109	intact:EBI-25687199|imex:IM-28109-27	1	0.35
P0DTD8	P42892	SARS-CoV-2	human	2697049	9606	ns7b_sars2	ECE1	protein	protein	Stukalov et al. (2020)	unassigned2495	IM-28109	intact:EBI-25687199|imex:IM-28109-27	1	0.35
P0DTD8	P41273	SARS-CoV-2	human	2697049	9606	ns7b_sars2	TNFSF9	protein	protein	Stukalov et al. (2020)	unassigned2495	IM-28109	intact:EBI-25687199|imex:IM-28109-27	1	0.35
P0DTD8	P40189	SARS-CoV-2	human	2697049	9606	ns7b_sars2	IL6ST	protein	protein	Stukalov et al. (2020)	unassigned2495	IM-28109	intact:EBI-25687199|imex:IM-28109-27	1	0.35
P0DTD8	P36896	SARS-CoV-2	human	2697049	9606	ns7b_sars2	ACVR1B	protein	protein	Stukalov et al. (2020)	unassigned2495	IM-28109	intact:EBI-25687199|imex:IM-28109-27	1	0.35
P0DTD8	P36894	SARS-CoV-2	human	2697049	9606	ns7b_sars2	BMPR1A	protein	protein	Stukalov et al. (2020)	unassigned2495	IM-28109	intact:EBI-25687199|imex:IM-28109-27	1	0.35
P0DTD8	P35221	SARS-CoV-2	human	2697049	9606	ns7b_sars2	CTNNA1	protein	protein	Stukalov et al. (2020)	unassigned2495	IM-28109	intact:EBI-25687199|imex:IM-28109-27	1	0.35
P0DTD8	P32970	SARS-CoV-2	human	2697049	9606	ns7b_sars2	CD70	protein	protein	Stukalov et al. (2020)	unassigned2495	IM-28109	intact:EBI-25687199|imex:IM-28109-27	1	0.35
P0DTD8	P32856	SARS-CoV-2	human	2697049	9606	ns7b_sars2	STX2	protein	protein	Stukalov et al. (2020)	unassigned2495	IM-28109	intact:EBI-25687199|imex:IM-28109-27	1	0.35
P0DTD8	P30519	SARS-CoV-2	human	2697049	9606	ns7b_sars2	HMOX2	protein	protein	Stukalov et al. (2020)	unassigned2495	IM-28109	intact:EBI-25687199|imex:IM-28109-27	1	0.35
P0DTD8	P29317	SARS-CoV-2	human	2697049	9606	ns7b_sars2	EPHA2	protein	protein	Stukalov et al. (2020)	unassigned2495	IM-28109	intact:EBI-25687199|imex:IM-28109-27	1	0.35
P0DTD8	P28907	SARS-CoV-2	human	2697049	9606	ns7b_sars2	CD38	protein	protein	Stukalov et al. (2020)	unassigned2495	IM-28109	intact:EBI-25687199|imex:IM-28109-27	1	0.35
P0DTD8	P28827	SARS-CoV-2	human	2697049	9606	ns7b_sars2	PTPRM	protein	protein	Stukalov et al. (2020)	unassigned2495	IM-28109	intact:EBI-25687199|imex:IM-28109-27	1	0.35
P0DTD8	P28328	SARS-CoV-2	human	2697049	9606	ns7b_sars2	PEX2	protein	protein	Stukalov et al. (2020)	unassigned2495	IM-28109	intact:EBI-25687199|imex:IM-28109-27	1	0.35
P0DTD8	P26232	SARS-CoV-2	human	2697049	9606	ns7b_sars2	CTNNA2	protein	protein	Stukalov et al. (2020)	unassigned2495	IM-28109	intact:EBI-25687199|imex:IM-28109-27	1	0.35
P0DTD8	P25445	SARS-CoV-2	human	2697049	9606	ns7b_sars2	FAS	protein	protein	Stukalov et al. (2020)	unassigned2495	IM-28109	intact:EBI-25687199|imex:IM-28109-27	1	0.35
P0DTD8	P24390	SARS-CoV-2	human	2697049	9606	ns7b_sars2	KDELR1	protein	protein	Stukalov et al. (2020)	unassigned2495	IM-28109	intact:EBI-25687199|imex:IM-28109-27	1	0.35
P0DTD8	P23229	SARS-CoV-2	human	2697049	9606	ns7b_sars2	ITGA6	protein	protein	Stukalov et al. (2020)	unassigned2495	IM-28109	intact:EBI-25687199|imex:IM-28109-27	1	0.35
P0DTD8	P21964	SARS-CoV-2	human	2697049	9606	ns7b_sars2	COMT	protein	protein	Stukalov et al. (2020)	unassigned2495	IM-28109	intact:EBI-25687199|imex:IM-28109-27	1	0.35
P0DTD8	P20339	SARS-CoV-2	human	2697049	9606	ns7b_sars2	RAB5A	protein	protein	Stukalov et al. (2020)	unassigned2495	IM-28109	intact:EBI-25687199|imex:IM-28109-27	1	0.35
P0DTD8	P19438	SARS-CoV-2	human	2697049	9606	ns7b_sars2	TNFRSF1A	protein	protein	Stukalov et al. (2020)	unassigned2495	IM-28109	intact:EBI-25687199|imex:IM-28109-27	1	0.35
P0DTD8	P18433	SARS-CoV-2	human	2697049	9606	ns7b_sars2	PTPRA	protein	protein	Stukalov et al. (2020)	unassigned2495	IM-28109	intact:EBI-25687199|imex:IM-28109-27	1	0.35
P0DTD8	P17931	SARS-CoV-2	human	2697049	9606	ns7b_sars2	LGALS3	protein	protein	Stukalov et al. (2020)	unassigned2495	IM-28109	intact:EBI-25687199|imex:IM-28109-27	1	0.35
P0DTD8	P17302	SARS-CoV-2	human	2697049	9606	ns7b_sars2	GJA1	protein	protein	Stukalov et al. (2020)	unassigned2495	IM-28109	intact:EBI-25687199|imex:IM-28109-27	1	0.35
P0DTD8	P16070	SARS-CoV-2	human	2697049	9606	ns7b_sars2	CD44	protein	protein	Stukalov et al. (2020)	unassigned2495	IM-28109	intact:EBI-25687199|imex:IM-28109-27	1	0.35
P0DTD8	P15514	SARS-CoV-2	human	2697049	9606	ns7b_sars2	AREG	protein	protein	Stukalov et al. (2020)	unassigned2495	IM-28109	intact:EBI-25687199|imex:IM-28109-27	1	0.35
P0DTD8	P15151	SARS-CoV-2	human	2697049	9606	ns7b_sars2	PVR	protein	protein	Stukalov et al. (2020)	unassigned2495	IM-28109	intact:EBI-25687199|imex:IM-28109-27	1	0.35
P0DTD8	P15121	SARS-CoV-2	human	2697049	9606	ns7b_sars2	AKR1B1	protein	protein	Stukalov et al. (2020)	unassigned2495	IM-28109	intact:EBI-25687199|imex:IM-28109-27	1	0.35
P0DTD8	P14209	SARS-CoV-2	human	2697049	9606	ns7b_sars2	CD99	protein	protein	Stukalov et al. (2020)	unassigned2495	IM-28109	intact:EBI-25687199|imex:IM-28109-27	1	0.35
P0DTD8	P13164	SARS-CoV-2	human	2697049	9606	ns7b_sars2	IFITM1	protein	protein	Stukalov et al. (2020)	unassigned2495	IM-28109	intact:EBI-25687199|imex:IM-28109-27	1	0.35
P0DTD8	P11717	SARS-CoV-2	human	2697049	9606	ns7b_sars2	IGF2R	protein	protein	Stukalov et al. (2020)	unassigned2495	IM-28109	intact:EBI-25687199|imex:IM-28109-27	1	0.35
P0DTD8	P11117	SARS-CoV-2	human	2697049	9606	ns7b_sars2	ACP2	protein	protein	Stukalov et al. (2020)	unassigned2495	IM-28109	intact:EBI-25687199|imex:IM-28109-27	1	0.35
P0DTD8	P10620	SARS-CoV-2	human	2697049	9606	ns7b_sars2	MGST1	protein	protein	Stukalov et al. (2020)	unassigned2495	IM-28109	intact:EBI-25687199|imex:IM-28109-27	1	0.35
P0DTD8	P36941	SARS-CoV-2	human	2697049	9606	ns7b_sars2	LTBR	protein	protein	Stukalov et al. (2020)	unassigned2495	IM-28109	intact:EBI-25687199|imex:IM-28109-27	1	0.35
P0DTC8	Q16706	SARS-CoV-2	human	2697049	9606	ns8_sars2	MAN2A1	protein	protein	Stukalov et al. (2020)	unassigned2495	IM-28109	intact:EBI-25687968|imex:IM-28109-53	1	0.35
P0DTC8	Q9UHF1	SARS-CoV-2	human	2697049	9606	ns8_sars2	EGFL7	protein	protein	Stukalov et al. (2020)	unassigned2495	IM-28109	intact:EBI-25687968|imex:IM-28109-53	1	0.35
P0DTC8	Q96NU0	SARS-CoV-2	human	2697049	9606	ns8_sars2	CNTNAP3B	protein	protein	Stukalov et al. (2020)	unassigned2495	IM-28109	intact:EBI-25687968|imex:IM-28109-53	1	0.35
P0DTC8	Q92187	SARS-CoV-2	human	2697049	9606	ns8_sars2	ST8SIA4	protein	protein	Stukalov et al. (2020)	unassigned2495	IM-28109	intact:EBI-25687968|imex:IM-28109-53	1	0.35
P0DTC8	Q8NE01	SARS-CoV-2	human	2697049	9606	ns8_sars2	CNNM3	protein	protein	Stukalov et al. (2020)	unassigned2495	IM-28109	intact:EBI-25687968|imex:IM-28109-53	1	0.35
P0DTC8	Q6NUS6	SARS-CoV-2	human	2697049	9606	ns8_sars2	TCTN3	protein	protein	Stukalov et al. (2020)	unassigned2495	IM-28109	intact:EBI-25687968|imex:IM-28109-53	1	0.35
P0DTC8	Q15582	SARS-CoV-2	human	2697049	9606	ns8_sars2	TGFBI	protein	protein	Stukalov et al. (2020)	unassigned2495	IM-28109	intact:EBI-25687968|imex:IM-28109-53	1	0.35
P0DTC8	Q14766	SARS-CoV-2	human	2697049	9606	ns8_sars2	LTBP1	protein	protein	Stukalov et al. (2020)	unassigned2495	IM-28109	intact:EBI-25687968|imex:IM-28109-53	1	0.35
P0DTC8	Q13232	SARS-CoV-2	human	2697049	9606	ns8_sars2	NME3	protein	protein	Stukalov et al. (2020)	unassigned2495	IM-28109	intact:EBI-25687968|imex:IM-28109-53	1	0.35
P0DTC8	P61812	SARS-CoV-2	human	2697049	9606	ns8_sars2	TGFB2	protein	protein	Stukalov et al. (2020)	unassigned2495	IM-28109	intact:EBI-25687968|imex:IM-28109-53	1	0.35
P0DTC8	P42830	SARS-CoV-2	human	2697049	9606	ns8_sars2	CXCL5	protein	protein	Stukalov et al. (2020)	unassigned2495	IM-28109	intact:EBI-25687968|imex:IM-28109-53	1	0.35
P0DTC8	P30990	SARS-CoV-2	human	2697049	9606	ns8_sars2	NTS	protein	protein	Stukalov et al. (2020)	unassigned2495	IM-28109	intact:EBI-25687968|imex:IM-28109-53	1	0.35
P0DTC8	P30101	SARS-CoV-2	human	2697049	9606	ns8_sars2	PDIA3	protein	protein	Stukalov et al. (2020)	unassigned2495	IM-28109	intact:EBI-25687968|imex:IM-28109-53	1	0.35
P0DTC8	P26006	SARS-CoV-2	human	2697049	9606	ns8_sars2	ITGA3	protein	protein	Stukalov et al. (2020)	unassigned2495	IM-28109	intact:EBI-25687968|imex:IM-28109-53	1	0.35
P0DTC8	P22692	SARS-CoV-2	human	2697049	9606	ns8_sars2	IGFBP4	protein	protein	Stukalov et al. (2020)	unassigned2495	IM-28109	intact:EBI-25687968|imex:IM-28109-53	1	0.35
P0DTC8	P17936	SARS-CoV-2	human	2697049	9606	ns8_sars2	IGFBP3	protein	protein	Stukalov et al. (2020)	unassigned2495	IM-28109	intact:EBI-25687968|imex:IM-28109-53	1	0.35
P0DTC8	P10909	SARS-CoV-2	human	2697049	9606	ns8_sars2	CLU	protein	protein	Stukalov et al. (2020)	unassigned2495	IM-28109	intact:EBI-25687968|imex:IM-28109-53	1	0.35
P0DTD2	Q5VT66	SARS-CoV-2	human	2697049	9606	orf9b_sars2	MTARC1	protein	protein	Stukalov et al. (2020)	unassigned2495	IM-28109	intact:EBI-25688033|imex:IM-28109-81	1	0.35
P0DTC8	P37173	SARS-CoV-2	human	2697049	9606	ns8_sars2	TGFBR2	protein	protein	Stukalov et al. (2020)	unassigned2495	IM-28109	intact:EBI-25691323|imex:IM-28109-19	1	0.4
P0DTC2	P14635	SARS-CoV-2	human	2697049	9606	S	CCNB1	protein	protein	Ã–rd et al. (2020)	unassigned2497	IM-28129	intact:EBI-25684716|imex:IM-28129-5	1	0.44
P0DTC2	Q9H2X3	SARS-CoV-2	human	2697049	9606	S	CLEC4M	protein	protein	Amraie et al. (2020)	32607506	IM-28142	intact:EBI-25690656|imex:IM-28142-1|intact:EBI-25690719|imex:IM-28142-3	2	0.52
P0DTC2	Q9NNX6-10	SARS-CoV-2	human	2697049	9606	S	CD209	protein	protein	Amraie et al. (2020)	32607506	IM-28142	intact:EBI-25690758|imex:IM-28142-7	1	0.4
P0DTC4	O60885	SARS-CoV-2	human	2697049	9606	E	BRD4	protein	protein	Gordon et al. (2020)	32353859	IM-27814	intact:EBI-25490454|imex:IM-27814-21	1	0.35
P0DTC4	O00203	SARS-CoV-2	human	2697049	9606	E	AP3B1	protein	protein	Gordon et al. (2020)	32353859	IM-27814	intact:EBI-25490454|imex:IM-27814-21	1	0.35
P0DTC9	O43818	SARS-CoV-2	human	2697049	9606	N	RRP9	protein	protein	Gordon et al. (2020)	32353859	IM-27814	intact:EBI-25490574|imex:IM-27814-3	1	0.35
P0DTC5	P05026	SARS-CoV-2	human	2697049	9606	vme1_sars2	ATP1B1	protein	protein	Gordon et al. (2020)	32353859	IM-27814	intact:EBI-25490478|imex:IM-27814-1	1	0.35
P0DTC5	O95070	SARS-CoV-2	human	2697049	9606	vme1_sars2	YIF1A	protein	protein	Gordon et al. (2020)	32353859	IM-27814	intact:EBI-25490478|imex:IM-27814-1	1	0.35
P0DTC5	O75439	SARS-CoV-2	human	2697049	9606	vme1_sars2	PMPCB	protein	protein	Gordon et al. (2020)|Stukalov et al. (2020)	32353859|unassigned2495	IM-27814|IM-28109	intact:EBI-25490478|imex:IM-27814-1|intact:EBI-25685699|imex:IM-28109-41	2	0.53
P0DTD1-PRO_0000449619	P09884	SARS-CoV-2	human	2697049	9606	nsp1	POLA1	protein	protein	Gordon et al. (2020)	32353859	IM-27814	intact:EBI-25490637|imex:IM-27814-41	1	0.35
P0DTC1-PRO_0000449645	O75347	SARS-CoV-2	human	2697049	9606	nsp11	TBCA	protein	protein	Gordon et al. (2020)	32353859	IM-27814	intact:EBI-25490682|imex:IM-27814-5	1	0.4
P0DTD1-PRO_0000449628	O94973	SARS-CoV-2	human	2697049	9606	nsp10	AP2A2	protein	protein	Gordon et al. (2020)	32353859	IM-27814	intact:EBI-25490661|imex:IM-27814-25	1	0.35
P0DTD1-PRO_0000449629	O95391	SARS-CoV-2	human	2697049	9606	RdRP	SLU7	protein	protein	Gordon et al. (2020)	32353859	IM-27814	intact:EBI-25490691|imex:IM-27814-7	1	0.35
P0DTD1-PRO_0000449629	O75592	SARS-CoV-2	human	2697049	9606	RdRP	MYCBP2	protein	protein	Gordon et al. (2020)	32353859	IM-27814	intact:EBI-25490691|imex:IM-27814-7	1	0.35
P0DTD1-PRO_0000449629	O43823	SARS-CoV-2	human	2697049	9606	RdRP	AKAP8	protein	protein	Gordon et al. (2020)	32353859	IM-27814	intact:EBI-25490691|imex:IM-27814-7	1	0.35
P0DTD1-PRO_0000449629	O14874	SARS-CoV-2	human	2697049	9606	RdRP	BCKDK	protein	protein	Gordon et al. (2020)	32353859	IM-27814	intact:EBI-25490691|imex:IM-27814-7	1	0.35
P0DTD1-PRO_0000449629	A3KN83	SARS-CoV-2	human	2697049	9606	RdRP	SBNO1	protein	protein	Gordon et al. (2020)	32353859	IM-27814	intact:EBI-25490691|imex:IM-27814-7	1	0.35
P0DTD1-PRO_0000449630	O14578	SARS-CoV-2	human	2697049	9606	Hel	CIT	protein	protein	Gordon et al. (2020)	32353859	IM-27814	intact:EBI-25490757|imex:IM-27814-9	1	0.35
P0DTD1-PRO_0000449630	O95684	SARS-CoV-2	human	2697049	9606	Hel	CEP43	protein	protein	Gordon et al. (2020)	32353859	IM-27814	intact:EBI-25490757|imex:IM-27814-9	1	0.35
P0DTD1-PRO_0000449630	O95613	SARS-CoV-2	human	2697049	9606	Hel	PCNT	protein	protein	Gordon et al. (2020)	32353859	IM-27814	intact:EBI-25490757|imex:IM-27814-9	1	0.35
P0DTD1-PRO_0000449630	O75506	SARS-CoV-2	human	2697049	9606	Hel	HSBP1	protein	protein	Gordon et al. (2020)	32353859	IM-27814	intact:EBI-25490757|imex:IM-27814-9	1	0.35
P0DTD1-PRO_0000449630	A7MCY6	SARS-CoV-2	human	2697049	9606	Hel	TBKBP1	protein	protein	Gordon et al. (2020)	32353859	IM-27814	intact:EBI-25490757|imex:IM-27814-9	1	0.35
P0DTD1-PRO_0000449631	P06280	SARS-CoV-2	human	2697049	9606	ExoN	GLA	protein	protein	Gordon et al. (2020)	32353859	IM-27814	intact:EBI-25490883|imex:IM-27814-27	1	0.35
P0DTD1-PRO_0000449623	P07203	SARS-CoV-2	human	2697049	9606	3CLpro	GPX1	protein	protein	Gordon et al. (2020)	32353859	IM-27814	intact:EBI-25490979|imex:IM-27814-31	1	0.35
P0DTD1-PRO_0000449624	O75964	SARS-CoV-2	human	2697049	9606	nsp6	ATP5MG	protein	protein	Gordon et al. (2020)	32353859	IM-27814	intact:EBI-25490993|imex:IM-27814-45	1	0.35
P0DTD1-PRO_0000449625	P00387	SARS-CoV-2	human	2697049	9606	nsp7	CYB5R3	protein	protein	Gordon et al. (2020)	32353859	IM-27814	intact:EBI-25491011|imex:IM-27814-15	1	0.35
P0DTD1-PRO_0000449625	O95573	SARS-CoV-2	human	2697049	9606	nsp7	ACSL3	protein	protein	Gordon et al. (2020)	32353859	IM-27814	intact:EBI-25491011|imex:IM-27814-15	1	0.35
P0DTD1-PRO_0000449625	O43169	SARS-CoV-2	human	2697049	9606	nsp7	CYB5B	protein	protein	Gordon et al. (2020)	32353859	IM-27814	intact:EBI-25491011|imex:IM-27814-15	1	0.35
P0DTD1-PRO_0000449625	O00116	SARS-CoV-2	human	2697049	9606	nsp7	AGPS	protein	protein	Gordon et al. (2020)	32353859	IM-27814	intact:EBI-25491011|imex:IM-27814-15	1	0.35
P0DTD1-PRO_0000449620	O60573	SARS-CoV-2	human	2697049	9606	nsp2	EIF4E2	protein	protein	Gordon et al. (2020)	32353859	IM-27814	intact:EBI-25490913|imex:IM-27814-43	1	0.35
P0DTD1-PRO_0000449620	O14975	SARS-CoV-2	human	2697049	9606	nsp2	SLC27A2	protein	protein	Gordon et al. (2020)	32353859	IM-27814	intact:EBI-25490913|imex:IM-27814-43	1	0.35
P0DTC3	P09601	SARS-CoV-2	human	2697049	9606	ap3a_sars2	HMOX1	protein	protein	Gordon et al. (2020)	32353859	IM-27814	intact:EBI-25491278|imex:IM-27814-19	1	0.35
P0DTD1-PRO_0000449626	P09132	SARS-CoV-2	human	2697049	9606	nsp8	SRP19	protein	protein	Gordon et al. (2020)	32353859	IM-27814	intact:EBI-25491113|imex:IM-27814-33	1	0.35
P0DTD1-PRO_0000449626	O96028	SARS-CoV-2	human	2697049	9606	nsp8	NSD2	protein	protein	Gordon et al. (2020)	32353859	IM-27814	intact:EBI-25491113|imex:IM-27814-33	1	0.35
P0DTD1-PRO_0000449626	O95260	SARS-CoV-2	human	2697049	9606	nsp8	ATE1	protein	protein	Gordon et al. (2020)|Stukalov et al. (2020)	32353859|unassigned2495	IM-27814|IM-28109	intact:EBI-25491113|imex:IM-27814-33|intact:EBI-25686238|imex:IM-28109-49	2	0.53
P0DTD1-PRO_0000449626	O76094	SARS-CoV-2	human	2697049	9606	nsp8	SRP72	protein	protein	Gordon et al. (2020)	32353859	IM-27814	intact:EBI-25491113|imex:IM-27814-33	1	0.35
P0DTD1-PRO_0000449626	O00566	SARS-CoV-2	human	2697049	9606	nsp8	MPHOSPH10	protein	protein	Gordon et al. (2020)	32353859	IM-27814	intact:EBI-25491113|imex:IM-27814-33	1	0.35
P0DTC8	P0C7P0	SARS-CoV-2	human	2697049	9606	ns8_sars2	CISD3	protein	protein	Gordon et al. (2020)	32353859	IM-27814	intact:EBI-25491344|imex:IM-27814-37	1	0.35
P0DTC8	P05556	SARS-CoV-2	human	2697049	9606	ns8_sars2	ITGB1	protein	protein	Gordon et al. (2020)	32353859	IM-27814	intact:EBI-25491344|imex:IM-27814-37	1	0.35
P0DTC8	P00750	SARS-CoV-2	human	2697049	9606	ns8_sars2	PLAT	protein	protein	Gordon et al. (2020)	32353859	IM-27814	intact:EBI-25491344|imex:IM-27814-37	1	0.35
P0DTC8	O76061	SARS-CoV-2	human	2697049	9606	ns8_sars2	STC2	protein	protein	Gordon et al. (2020)	32353859	IM-27814	intact:EBI-25491344|imex:IM-27814-37	1	0.35
P0DTC8	O14656	SARS-CoV-2	human	2697049	9606	ns8_sars2	TOR1A	protein	protein	Gordon et al. (2020)	32353859	IM-27814	intact:EBI-25491344|imex:IM-27814-37	1	0.35
P0DTC8	O00469	SARS-CoV-2	human	2697049	9606	ns8_sars2	PLOD2	protein	protein	Gordon et al. (2020)	32353859	IM-27814	intact:EBI-25491344|imex:IM-27814-37	1	0.35
P0DTD2	O94826	SARS-CoV-2	human	2697049	9606	orf9b_sars2	TOMM70	protein	protein	Gordon et al. (2020)|Stukalov et al. (2020)	32353859|unassigned2495	IM-27814|IM-28109	intact:EBI-25491493|imex:IM-27814-39|intact:EBI-25688033|imex:IM-28109-81	2	0.53
P0DTD2	O75534	SARS-CoV-2	human	2697049	9606	orf9b_sars2	CSDE1	protein	protein	Gordon et al. (2020)	32353859	IM-27814	intact:EBI-25491493|imex:IM-27814-39	1	0.35
P0DTD2	O43633	SARS-CoV-2	human	2697049	9606	orf9b_sars2	CHMP2A	protein	protein	Gordon et al. (2020)	32353859	IM-27814	intact:EBI-25491493|imex:IM-27814-39	1	0.35
P0DTD2	O14745	SARS-CoV-2	human	2697049	9606	orf9b_sars2	SLC9A3R1	protein	protein	Gordon et al. (2020)	32353859	IM-27814	intact:EBI-25491493|imex:IM-27814-39	1	0.35
P0DTD3	O76024	SARS-CoV-2	human	2697049	9606	y14_sars2	WFS1	protein	protein	Gordon et al. (2020)	32353859	IM-27814	intact:EBI-25491532|imex:IM-27814-53	1	0.35
P0DTD3	O43292	SARS-CoV-2	human	2697049	9606	y14_sars2	GPAA1	protein	protein	Gordon et al. (2020)	32353859	IM-27814	intact:EBI-25491532|imex:IM-27814-53	1	0.35
P0DTD3	O00124	SARS-CoV-2	human	2697049	9606	y14_sars2	UBXN8	protein	protein	Gordon et al. (2020)	32353859	IM-27814	intact:EBI-25491532|imex:IM-27814-53	1	0.35
P0DTD1-PRO_0000449619	P08865	SARS-CoV-2	human	2697049	9606	nsp1	RPSA	protein	protein	Li et al. (2020)	unassigned2359	IM-27901	intact:EBI-25508895|imex:IM-27901-11	1	0.35
P0DTD1-PRO_0000449620	O76021	SARS-CoV-2	human	2697049	9606	nsp2	RSL1D1	protein	protein	Li et al. (2020)	unassigned2359	IM-27901	intact:EBI-25508903|imex:IM-27901-49	1	0.35
P0DTD1-PRO_0000449620	O95757	SARS-CoV-2	human	2697049	9606	nsp2	HSPA4L	protein	protein	Li et al. (2020)	unassigned2359	IM-27901	intact:EBI-25508903|imex:IM-27901-49	1	0.35
P0DTD1-PRO_0000449620	P08865	SARS-CoV-2	human	2697049	9606	nsp2	RPSA	protein	protein	Li et al. (2020)	unassigned2359	IM-27901	intact:EBI-25508903|imex:IM-27901-49	1	0.35
P0DTD1-PRO_0000449620	P05023	SARS-CoV-2	human	2697049	9606	nsp2	ATP1A1	protein	protein	Li et al. (2020)	unassigned2359	IM-27901	intact:EBI-25508903|imex:IM-27901-49	1	0.35
P0DTD1-PRO_0000449620	O00411	SARS-CoV-2	human	2697049	9606	nsp2	POLRMT	protein	protein	Li et al. (2020)	unassigned2359	IM-27901	intact:EBI-25508903|imex:IM-27901-49	1	0.35
P0DTD1-PRO_0000449621	P06576	SARS-CoV-2	human	2697049	9606	nsp3	ATP5F1B	protein	protein	Li et al. (2020)	unassigned2359	IM-27901	intact:EBI-25509375|imex:IM-27901-29|intact:EBI-25509444|imex:IM-27901-69	2	0.35
P0DTD1-PRO_0000449621	P04406	SARS-CoV-2	human	2697049	9606	nsp3	GAPDH	protein	protein	Li et al. (2020)	unassigned2359	IM-27901	intact:EBI-25509444|imex:IM-27901-69	1	0.35
P0DTD1-PRO_0000449621	P05023	SARS-CoV-2	human	2697049	9606	nsp3	ATP1A1	protein	protein	Li et al. (2020)	unassigned2359	IM-27901	intact:EBI-25509444|imex:IM-27901-69	1	0.35
P0DTD1-PRO_0000449622	P09012	SARS-CoV-2	human	2697049	9606	nsp4	SNRPA	protein	protein	Li et al. (2020)	unassigned2359	IM-27901	intact:EBI-25509501|imex:IM-27901-51	1	0.35
P0DTD1-PRO_0000449622	P05023	SARS-CoV-2	human	2697049	9606	nsp4	ATP1A1	protein	protein	Li et al. (2020)	unassigned2359	IM-27901	intact:EBI-25509501|imex:IM-27901-51	1	0.35
P0DTD1-PRO_0000449622	O43660	SARS-CoV-2	human	2697049	9606	nsp4	PLRG1	protein	protein	Li et al. (2020)	unassigned2359	IM-27901	intact:EBI-25509501|imex:IM-27901-51	1	0.35
P0DTD1-PRO_0000449622	O15381	SARS-CoV-2	human	2697049	9606	nsp4	NVL	protein	protein	Li et al. (2020)	unassigned2359	IM-27901	intact:EBI-25509501|imex:IM-27901-51	1	0.35
P0DTD1-PRO_0000449622	O43395	SARS-CoV-2	human	2697049	9606	nsp4	PRPF3	protein	protein	Li et al. (2020)	unassigned2359	IM-27901	intact:EBI-25509501|imex:IM-27901-51	1	0.35
P0DTD1-PRO_0000449622	O00567	SARS-CoV-2	human	2697049	9606	nsp4	NOP56	protein	protein	Li et al. (2020)	unassigned2359	IM-27901	intact:EBI-25509501|imex:IM-27901-51	1	0.35
P0DTD1-PRO_0000449622	O15226	SARS-CoV-2	human	2697049	9606	nsp4	NKRF	protein	protein	Li et al. (2020)	unassigned2359	IM-27901	intact:EBI-25509501|imex:IM-27901-51	1	0.35
P0DTD1-PRO_0000449622	O95104	SARS-CoV-2	human	2697049	9606	nsp4	SCAF4	protein	protein	Li et al. (2020)	unassigned2359	IM-27901	intact:EBI-25509501|imex:IM-27901-51	1	0.35
P0DTD1-PRO_0000449625	P06576	SARS-CoV-2	human	2697049	9606	nsp7	ATP5F1B	protein	protein	Li et al. (2020)	unassigned2359	IM-27901	intact:EBI-25509566|imex:IM-27901-71	1	0.35
P0DTD1-PRO_0000449625	O43592	SARS-CoV-2	human	2697049	9606	nsp7	XPOT	protein	protein	Li et al. (2020)	unassigned2359	IM-27901	intact:EBI-25509566|imex:IM-27901-71	1	0.35
P0DTD1-PRO_0000449625	P05023	SARS-CoV-2	human	2697049	9606	nsp7	ATP1A1	protein	protein	Li et al. (2020)	unassigned2359	IM-27901	intact:EBI-25509566|imex:IM-27901-71	1	0.35
P0DTD1-PRO_0000449625	O14980	SARS-CoV-2	human	2697049	9606	nsp7	XPO1	protein	protein	Li et al. (2020)	unassigned2359	IM-27901	intact:EBI-25509566|imex:IM-27901-71	1	0.35
P0DTD1-PRO_0000449626	P06733	SARS-CoV-2	human	2697049	9606	nsp8	ENO1	protein	protein	Li et al. (2020)	unassigned2359	IM-27901	intact:EBI-25509603|imex:IM-27901-53	1	0.35
P0DTD1-PRO_0000449626	P06576	SARS-CoV-2	human	2697049	9606	nsp8	ATP5F1B	protein	protein	Li et al. (2020)	unassigned2359	IM-27901	intact:EBI-25509603|imex:IM-27901-53	1	0.35
P0DTD1-PRO_0000449626	O95347	SARS-CoV-2	human	2697049	9606	nsp8	SMC2	protein	protein	Li et al. (2020)	unassigned2359	IM-27901	intact:EBI-25509603|imex:IM-27901-53	1	0.35
P0DTD1-PRO_0000449626	P09622	SARS-CoV-2	human	2697049	9606	nsp8	DLD	protein	protein	Li et al. (2020)	unassigned2359	IM-27901	intact:EBI-25509603|imex:IM-27901-53	1	0.35
P0DTD1-PRO_0000449626	P00338	SARS-CoV-2	human	2697049	9606	nsp8	LDHA	protein	protein	Li et al. (2020)	unassigned2359	IM-27901	intact:EBI-25509603|imex:IM-27901-53	1	0.35
P0DTD1-PRO_0000449626	P05023	SARS-CoV-2	human	2697049	9606	nsp8	ATP1A1	protein	protein	Li et al. (2020)	unassigned2359	IM-27901	intact:EBI-25509603|imex:IM-27901-53	1	0.35
P0DTD1-PRO_0000449627	O95757	SARS-CoV-2	human	2697049	9606	nsp9	HSPA4L	protein	protein	Li et al. (2020)	unassigned2359	IM-27901	intact:EBI-25509669|imex:IM-27901-55	1	0.35
P0DTD1-PRO_0000449627	O15226	SARS-CoV-2	human	2697049	9606	nsp9	NKRF	protein	protein	Li et al. (2020)	unassigned2359	IM-27901	intact:EBI-25509669|imex:IM-27901-55	1	0.35
P0DTD1-PRO_0000449628	O95831	SARS-CoV-2	human	2697049	9606	nsp10	AIFM1	protein	protein	Li et al. (2020)	unassigned2359	IM-27901	intact:EBI-25509687|imex:IM-27901-87	1	0.35
P0DTD1-PRO_0000449628	O00148	SARS-CoV-2	human	2697049	9606	nsp10	DDX39A	protein	protein	Li et al. (2020)	unassigned2359	IM-27901	intact:EBI-25509687|imex:IM-27901-87	1	0.35
P0DTD1-PRO_0000449628	O15226	SARS-CoV-2	human	2697049	9606	nsp10	NKRF	protein	protein	Li et al. (2020)	unassigned2359	IM-27901	intact:EBI-25509687|imex:IM-27901-87	1	0.35
P0DTD1-PRO_0000449628	O14980	SARS-CoV-2	human	2697049	9606	nsp10	XPO1	protein	protein	Li et al. (2020)	unassigned2359	IM-27901	intact:EBI-25509687|imex:IM-27901-87	1	0.35
P0DTD1-PRO_0000449628	P04406	SARS-CoV-2	human	2697049	9606	nsp10	GAPDH	protein	protein	Li et al. (2020)	unassigned2359	IM-27901	intact:EBI-25509687|imex:IM-27901-87	1	0.35
P0DTD1-PRO_0000449628	P05023	SARS-CoV-2	human	2697049	9606	nsp10	ATP1A1	protein	protein	Li et al. (2020)	unassigned2359	IM-27901	intact:EBI-25509687|imex:IM-27901-87	1	0.35
P0DTC1-PRO_0000449645	O43795	SARS-CoV-2	human	2697049	9606	nsp11	MYO1B	protein	protein	Li et al. (2020)	unassigned2359	IM-27901	intact:EBI-25509753|imex:IM-27901-33	1	0.35
P0DTD1-PRO_0000449629	P06576	SARS-CoV-2	human	2697049	9606	RdRP	ATP5F1B	protein	protein	Li et al. (2020)	unassigned2359	IM-27901	intact:EBI-25509767|imex:IM-27901-35	1	0.35
P0DTD1-PRO_0000449629	O15226	SARS-CoV-2	human	2697049	9606	RdRP	NKRF	protein	protein	Li et al. (2020)	unassigned2359	IM-27901	intact:EBI-25509767|imex:IM-27901-35	1	0.35
P0DTD1-PRO_0000449629	P08621	SARS-CoV-2	human	2697049	9606	RdRP	SNRNP70	protein	protein	Li et al. (2020)	unassigned2359	IM-27901	intact:EBI-25509767|imex:IM-27901-35	1	0.35
P0DTD1-PRO_0000449629	P06753	SARS-CoV-2	human	2697049	9606	RdRP	TPM3	protein	protein	Li et al. (2020)	unassigned2359	IM-27901	intact:EBI-25509767|imex:IM-27901-35	1	0.35
P0DTD1-PRO_0000449629	P09622	SARS-CoV-2	human	2697049	9606	RdRP	DLD	protein	protein	Li et al. (2020)	unassigned2359	IM-27901	intact:EBI-25509767|imex:IM-27901-35	1	0.35
P0DTD1-PRO_0000449630	O15226	SARS-CoV-2	human	2697049	9606	Hel	NKRF	protein	protein	Li et al. (2020)	unassigned2359	IM-27901	intact:EBI-25509811|imex:IM-27901-13	1	0.35
P0DTD1-PRO_0000449630	P04406	SARS-CoV-2	human	2697049	9606	Hel	GAPDH	protein	protein	Li et al. (2020)	unassigned2359	IM-27901	intact:EBI-25509811|imex:IM-27901-13	1	0.35
P0DTD1-PRO_0000449630	P08621	SARS-CoV-2	human	2697049	9606	Hel	SNRNP70	protein	protein	Li et al. (2020)	unassigned2359	IM-27901	intact:EBI-25509811|imex:IM-27901-13	1	0.35
P0DTD1-PRO_0000449630	O75688	SARS-CoV-2	human	2697049	9606	Hel	PPM1B	protein	protein	Li et al. (2020)	unassigned2359	IM-27901	intact:EBI-25509811|imex:IM-27901-13	1	0.35
P0DTD1-PRO_0000449630	P04075	SARS-CoV-2	human	2697049	9606	Hel	ALDOA	protein	protein	Li et al. (2020)	unassigned2359	IM-27901	intact:EBI-25509811|imex:IM-27901-13	1	0.35
P0DTD1-PRO_0000449630	P00338	SARS-CoV-2	human	2697049	9606	Hel	LDHA	protein	protein	Li et al. (2020)	unassigned2359	IM-27901	intact:EBI-25509811|imex:IM-27901-13	1	0.35
P0DTD1-PRO_0000449631	P05023	SARS-CoV-2	human	2697049	9606	ExoN	ATP1A1	protein	protein	Li et al. (2020)	unassigned2359	IM-27901	intact:EBI-25509845|imex:IM-27901-57	1	0.35
P0DTD1-PRO_0000449632	P0DN76	SARS-CoV-2	human	2697049	9606	NendoU	U2AF1L5	protein	protein	Li et al. (2020)	unassigned2359	IM-27901	intact:EBI-25509874|imex:IM-27901-15	1	0.35
P0DTD1-PRO_0000449632	P08865	SARS-CoV-2	human	2697049	9606	NendoU	RPSA	protein	protein	Li et al. (2020)	unassigned2359	IM-27901	intact:EBI-25509874|imex:IM-27901-15	1	0.35
P0DTD1-PRO_0000449632	P08708	SARS-CoV-2	human	2697049	9606	NendoU	RPS17	protein	protein	Li et al. (2020)	unassigned2359	IM-27901	intact:EBI-25509874|imex:IM-27901-15	1	0.35
P0DTD1-PRO_0000449632	O60293	SARS-CoV-2	human	2697049	9606	NendoU	ZFC3H1	protein	protein	Li et al. (2020)	unassigned2359	IM-27901	intact:EBI-25509874|imex:IM-27901-15	1	0.35
P0DTD1-PRO_0000449632	O60832	SARS-CoV-2	human	2697049	9606	NendoU	DKC1	protein	protein	Li et al. (2020)	unassigned2359	IM-27901	intact:EBI-25509874|imex:IM-27901-15	1	0.35
P0DTD1-PRO_0000449632	O43395	SARS-CoV-2	human	2697049	9606	NendoU	PRPF3	protein	protein	Li et al. (2020)	unassigned2359	IM-27901	intact:EBI-25509874|imex:IM-27901-15	1	0.35
P0DTD1-PRO_0000449632	O75569	SARS-CoV-2	human	2697049	9606	NendoU	PRKRA	protein	protein	Li et al. (2020)	unassigned2359	IM-27901	intact:EBI-25509874|imex:IM-27901-15	1	0.35
P0DTD1-PRO_0000449632	O15381	SARS-CoV-2	human	2697049	9606	NendoU	NVL	protein	protein	Li et al. (2020)	unassigned2359	IM-27901	intact:EBI-25509874|imex:IM-27901-15	1	0.35
P0DTD1-PRO_0000449632	O15226	SARS-CoV-2	human	2697049	9606	NendoU	NKRF	protein	protein	Li et al. (2020)	unassigned2359	IM-27901	intact:EBI-25509874|imex:IM-27901-15	1	0.35
P0DTD1-PRO_0000449632	O76021	SARS-CoV-2	human	2697049	9606	NendoU	RSL1D1	protein	protein	Li et al. (2020)	unassigned2359	IM-27901	intact:EBI-25509874|imex:IM-27901-15	1	0.35
P0DTD1-PRO_0000449632	O75934	SARS-CoV-2	human	2697049	9606	NendoU	BCAS2	protein	protein	Li et al. (2020)	unassigned2359	IM-27901	intact:EBI-25509874|imex:IM-27901-15	1	0.35
P0DTD1-PRO_0000449632	O95104	SARS-CoV-2	human	2697049	9606	NendoU	SCAF4	protein	protein	Li et al. (2020)	unassigned2359	IM-27901	intact:EBI-25509874|imex:IM-27901-15	1	0.35
P0DTD1-PRO_0000449632	O00411	SARS-CoV-2	human	2697049	9606	NendoU	POLRMT	protein	protein	Li et al. (2020)	unassigned2359	IM-27901	intact:EBI-25509874|imex:IM-27901-15	1	0.35
P0DTC2	P07195	SARS-CoV-2	human	2697049	9606	S	LDHB	protein	protein	Li et al. (2020)	unassigned2359	IM-27901	intact:EBI-25509945|imex:IM-27901-89	1	0.35
P0DTC2	P08621	SARS-CoV-2	human	2697049	9606	S	SNRNP70	protein	protein	Li et al. (2020)	unassigned2359	IM-27901	intact:EBI-25509945|imex:IM-27901-89	1	0.35
P0DTC4	P05023	SARS-CoV-2	human	2697049	9606	E	ATP1A1	protein	protein	Li et al. (2020)	unassigned2359	IM-27901	intact:EBI-25509966|imex:IM-27901-73	1	0.35
P0DTC4	O75746	SARS-CoV-2	human	2697049	9606	E	SLC25A12	protein	protein	Li et al. (2020)	unassigned2359	IM-27901	intact:EBI-25509966|imex:IM-27901-73	1	0.35
P0DTC5	O15397	SARS-CoV-2	human	2697049	9606	vme1_sars2	IPO8	protein	protein	Li et al. (2020)	unassigned2359	IM-27901	intact:EBI-25509990|imex:IM-27901-59	1	0.35
P0DTC5	O60762	SARS-CoV-2	human	2697049	9606	vme1_sars2	DPM1	protein	protein	Li et al. (2020)	unassigned2359	IM-27901	intact:EBI-25509990|imex:IM-27901-59	1	0.35
P0DTC5	O00231	SARS-CoV-2	human	2697049	9606	vme1_sars2	PSMD11	protein	protein	Li et al. (2020)	unassigned2359	IM-27901	intact:EBI-25509990|imex:IM-27901-59	1	0.35
P0DTC5	O14818	SARS-CoV-2	human	2697049	9606	vme1_sars2	PSMA7	protein	protein	Li et al. (2020)	unassigned2359	IM-27901	intact:EBI-25509990|imex:IM-27901-59	1	0.35
P0DTC5	O95757	SARS-CoV-2	human	2697049	9606	vme1_sars2	HSPA4L	protein	protein	Li et al. (2020)	unassigned2359	IM-27901	intact:EBI-25509990|imex:IM-27901-59	1	0.35
P0DTC5	O15027	SARS-CoV-2	human	2697049	9606	vme1_sars2	SEC16A	protein	protein	Li et al. (2020)	unassigned2359	IM-27901	intact:EBI-25509990|imex:IM-27901-59	1	0.35
P0DTC5	P06576	SARS-CoV-2	human	2697049	9606	vme1_sars2	ATP5F1B	protein	protein	Li et al. (2020)	unassigned2359	IM-27901	intact:EBI-25509990|imex:IM-27901-59	1	0.35
P0DTC5	O95816	SARS-CoV-2	human	2697049	9606	vme1_sars2	BAG2	protein	protein	Li et al. (2020)	unassigned2359	IM-27901	intact:EBI-25509990|imex:IM-27901-59	1	0.35
P0DTC5	O95071	SARS-CoV-2	human	2697049	9606	vme1_sars2	UBR5	protein	protein	Li et al. (2020)	unassigned2359	IM-27901	intact:EBI-25509990|imex:IM-27901-59	1	0.35
P0DTC5	O75746	SARS-CoV-2	human	2697049	9606	vme1_sars2	SLC25A12	protein	protein	Li et al. (2020)	unassigned2359	IM-27901	intact:EBI-25509990|imex:IM-27901-59	1	0.35
P0DTC5	O60884	SARS-CoV-2	human	2697049	9606	vme1_sars2	DNAJA2	protein	protein	Li et al. (2020)	unassigned2359	IM-27901	intact:EBI-25509990|imex:IM-27901-59	1	0.35
P0DTC5	O43852	SARS-CoV-2	human	2697049	9606	vme1_sars2	CALU	protein	protein	Li et al. (2020)|Stukalov et al. (2020)	unassigned2359|unassigned2495	IM-27901|IM-28109	intact:EBI-25509990|imex:IM-27901-59|intact:EBI-25685699|imex:IM-28109-41	2	0.53
P0DTC5	O43592	SARS-CoV-2	human	2697049	9606	vme1_sars2	XPOT	protein	protein	Li et al. (2020)	unassigned2359	IM-27901	intact:EBI-25509990|imex:IM-27901-59	1	0.35
P0DTC5	P05023	SARS-CoV-2	human	2697049	9606	vme1_sars2	ATP1A1	protein	protein	Li et al. (2020)	unassigned2359	IM-27901	intact:EBI-25509990|imex:IM-27901-59	1	0.35
P0DTC5	O95347	SARS-CoV-2	human	2697049	9606	vme1_sars2	SMC2	protein	protein	Li et al. (2020)	unassigned2359	IM-27901	intact:EBI-25509990|imex:IM-27901-59	1	0.35
P0DTC5	O14980	SARS-CoV-2	human	2697049	9606	vme1_sars2	XPO1	protein	protein	Li et al. (2020)	unassigned2359	IM-27901	intact:EBI-25509990|imex:IM-27901-59	1	0.35
P0DTC9	P09622	SARS-CoV-2	human	2697049	9606	N	DLD	protein	protein	Li et al. (2020)	unassigned2359	IM-27901	intact:EBI-25510103|imex:IM-27901-75	1	0.35
P0DTC9	P08621	SARS-CoV-2	human	2697049	9606	N	SNRNP70	protein	protein	Li et al. (2020)	unassigned2359	IM-27901	intact:EBI-25510103|imex:IM-27901-75	1	0.35
P0DTC3	P04406	SARS-CoV-2	human	2697049	9606	ap3a_sars2	GAPDH	protein	protein	Li et al. (2020)	unassigned2359	IM-27901	intact:EBI-25510118|imex:IM-27901-77	1	0.35
P0DTC3	O43852	SARS-CoV-2	human	2697049	9606	ap3a_sars2	CALU	protein	protein	Li et al. (2020)	unassigned2359	IM-27901	intact:EBI-25510118|imex:IM-27901-77	1	0.35
P0DTC3	O95757	SARS-CoV-2	human	2697049	9606	ap3a_sars2	HSPA4L	protein	protein	Li et al. (2020)	unassigned2359	IM-27901	intact:EBI-25510118|imex:IM-27901-77	1	0.35
P0DTC3	O60884	SARS-CoV-2	human	2697049	9606	ap3a_sars2	DNAJA2	protein	protein	Li et al. (2020)	unassigned2359	IM-27901	intact:EBI-25510118|imex:IM-27901-77	1	0.35
P0DTC3	O75746	SARS-CoV-2	human	2697049	9606	ap3a_sars2	SLC25A12	protein	protein	Li et al. (2020)	unassigned2359	IM-27901	intact:EBI-25510118|imex:IM-27901-77	1	0.35
P0DTC3	P05023	SARS-CoV-2	human	2697049	9606	ap3a_sars2	ATP1A1	protein	protein	Li et al. (2020)	unassigned2359	IM-27901	intact:EBI-25510118|imex:IM-27901-77	1	0.35
P0DTC3	O43592	SARS-CoV-2	human	2697049	9606	ap3a_sars2	XPOT	protein	protein	Li et al. (2020)	unassigned2359	IM-27901	intact:EBI-25510118|imex:IM-27901-77	1	0.35
P0DTC3	O95347	SARS-CoV-2	human	2697049	9606	ap3a_sars2	SMC2	protein	protein	Li et al. (2020)	unassigned2359	IM-27901	intact:EBI-25510118|imex:IM-27901-77	1	0.35
P0DTC3	O14980	SARS-CoV-2	human	2697049	9606	ap3a_sars2	XPO1	protein	protein	Li et al. (2020)	unassigned2359	IM-27901	intact:EBI-25510118|imex:IM-27901-77	1	0.35
P0DTC6	P06576	SARS-CoV-2	human	2697049	9606	ns6_sars2	ATP5F1B	protein	protein	Li et al. (2020)	unassigned2359	IM-27901	intact:EBI-25510158|imex:IM-27901-37	1	0.35
P0DTC6	P05023	SARS-CoV-2	human	2697049	9606	ns6_sars2	ATP1A1	protein	protein	Li et al. (2020)	unassigned2359	IM-27901	intact:EBI-25510158|imex:IM-27901-37	1	0.35
P0DTC6	O75592	SARS-CoV-2	human	2697049	9606	ns6_sars2	MYCBP2	protein	protein	Li et al. (2020)	unassigned2359	IM-27901	intact:EBI-25510158|imex:IM-27901-37	1	0.35
P0DTC6	O75934	SARS-CoV-2	human	2697049	9606	ns6_sars2	BCAS2	protein	protein	Li et al. (2020)	unassigned2359	IM-27901	intact:EBI-25510158|imex:IM-27901-37	1	0.35
P0DTC6	O14980	SARS-CoV-2	human	2697049	9606	ns6_sars2	XPO1	protein	protein	Li et al. (2020)	unassigned2359	IM-27901	intact:EBI-25510158|imex:IM-27901-37	1	0.35
P0DTC7	P06576	SARS-CoV-2	human	2697049	9606	ns7a_sars2	ATP5F1B	protein	protein	Li et al. (2020)	unassigned2359	IM-27901	intact:EBI-25510184|imex:IM-27901-19	1	0.35
P0DTC7	O95816	SARS-CoV-2	human	2697049	9606	ns7a_sars2	BAG2	protein	protein	Li et al. (2020)	unassigned2359	IM-27901	intact:EBI-25510184|imex:IM-27901-19	1	0.35
P0DTC7	O43852	SARS-CoV-2	human	2697049	9606	ns7a_sars2	CALU	protein	protein	Li et al. (2020)	unassigned2359	IM-27901	intact:EBI-25510184|imex:IM-27901-19	1	0.35
P0DTC7	O75746	SARS-CoV-2	human	2697049	9606	ns7a_sars2	SLC25A12	protein	protein	Li et al. (2020)	unassigned2359	IM-27901	intact:EBI-25510184|imex:IM-27901-19	1	0.35
P0DTC7	O15027	SARS-CoV-2	human	2697049	9606	ns7a_sars2	SEC16A	protein	protein	Li et al. (2020)	unassigned2359	IM-27901	intact:EBI-25510184|imex:IM-27901-19	1	0.35
P0DTC7	O95071	SARS-CoV-2	human	2697049	9606	ns7a_sars2	UBR5	protein	protein	Li et al. (2020)	unassigned2359	IM-27901	intact:EBI-25510184|imex:IM-27901-19	1	0.35
P0DTC7	O60884	SARS-CoV-2	human	2697049	9606	ns7a_sars2	DNAJA2	protein	protein	Li et al. (2020)	unassigned2359	IM-27901	intact:EBI-25510184|imex:IM-27901-19	1	0.35
P0DTC7	P05023	SARS-CoV-2	human	2697049	9606	ns7a_sars2	ATP1A1	protein	protein	Li et al. (2020)	unassigned2359	IM-27901	intact:EBI-25510184|imex:IM-27901-19	1	0.35
P0DTC7	O43592	SARS-CoV-2	human	2697049	9606	ns7a_sars2	XPOT	protein	protein	Li et al. (2020)|Stukalov et al. (2020)	unassigned2359|unassigned2495	IM-27901|IM-28109	intact:EBI-25510184|imex:IM-27901-19|intact:EBI-25687011|imex:IM-28109-67	2	0.53
P0DTC7	O95347	SARS-CoV-2	human	2697049	9606	ns7a_sars2	SMC2	protein	protein	Li et al. (2020)	unassigned2359	IM-27901	intact:EBI-25510184|imex:IM-27901-19	1	0.35
P0DTC7	O14980	SARS-CoV-2	human	2697049	9606	ns7a_sars2	XPO1	protein	protein	Li et al. (2020)	unassigned2359	IM-27901	intact:EBI-25510184|imex:IM-27901-19	1	0.35
P0DTD8	O60762	SARS-CoV-2	human	2697049	9606	ns7b_sars2	DPM1	protein	protein	Li et al. (2020)	unassigned2359	IM-27901	intact:EBI-25510237|imex:IM-27901-79	1	0.35
P0DTD8	O43852	SARS-CoV-2	human	2697049	9606	ns7b_sars2	CALU	protein	protein	Li et al. (2020)	unassigned2359	IM-27901	intact:EBI-25510237|imex:IM-27901-79	1	0.35
P0DTD8	P06576	SARS-CoV-2	human	2697049	9606	ns7b_sars2	ATP5F1B	protein	protein	Li et al. (2020)	unassigned2359	IM-27901	intact:EBI-25510237|imex:IM-27901-79	1	0.35
P0DTD8	P05023	SARS-CoV-2	human	2697049	9606	ns7b_sars2	ATP1A1	protein	protein	Li et al. (2020)	unassigned2359	IM-27901	intact:EBI-25510237|imex:IM-27901-79	1	0.35
P0DTD8	O43592	SARS-CoV-2	human	2697049	9606	ns7b_sars2	XPOT	protein	protein	Li et al. (2020)	unassigned2359	IM-27901	intact:EBI-25510237|imex:IM-27901-79	1	0.35
P0DTD8	O95347	SARS-CoV-2	human	2697049	9606	ns7b_sars2	SMC2	protein	protein	Li et al. (2020)	unassigned2359	IM-27901	intact:EBI-25510237|imex:IM-27901-79	1	0.35
P0DTD8	O14980	SARS-CoV-2	human	2697049	9606	ns7b_sars2	XPO1	protein	protein	Li et al. (2020)	unassigned2359	IM-27901	intact:EBI-25510237|imex:IM-27901-79	1	0.35
P0DTC8	P06576	SARS-CoV-2	human	2697049	9606	ns8_sars2	ATP5F1B	protein	protein	Li et al. (2020)	unassigned2359	IM-27901	intact:EBI-25510273|imex:IM-27901-91	1	0.35
P0DTC8	O14818	SARS-CoV-2	human	2697049	9606	ns8_sars2	PSMA7	protein	protein	Li et al. (2020)	unassigned2359	IM-27901	intact:EBI-25510273|imex:IM-27901-91	1	0.35
P0DTC8	O43852	SARS-CoV-2	human	2697049	9606	ns8_sars2	CALU	protein	protein	Li et al. (2020)	unassigned2359	IM-27901	intact:EBI-25510273|imex:IM-27901-91	1	0.35
P0DTC8	O15027	SARS-CoV-2	human	2697049	9606	ns8_sars2	SEC16A	protein	protein	Li et al. (2020)	unassigned2359	IM-27901	intact:EBI-25510273|imex:IM-27901-91	1	0.35
P0DTC8	O60884	SARS-CoV-2	human	2697049	9606	ns8_sars2	DNAJA2	protein	protein	Li et al. (2020)	unassigned2359	IM-27901	intact:EBI-25510273|imex:IM-27901-91	1	0.35
P0DTC8	P05023	SARS-CoV-2	human	2697049	9606	ns8_sars2	ATP1A1	protein	protein	Li et al. (2020)	unassigned2359	IM-27901	intact:EBI-25510273|imex:IM-27901-91	1	0.35
P0DTC8	O95071	SARS-CoV-2	human	2697049	9606	ns8_sars2	UBR5	protein	protein	Li et al. (2020)	unassigned2359	IM-27901	intact:EBI-25510273|imex:IM-27901-91	1	0.35
P0DTC8	O43592	SARS-CoV-2	human	2697049	9606	ns8_sars2	XPOT	protein	protein	Li et al. (2020)	unassigned2359	IM-27901	intact:EBI-25510273|imex:IM-27901-91	1	0.35
P0DTC8	O75746	SARS-CoV-2	human	2697049	9606	ns8_sars2	SLC25A12	protein	protein	Li et al. (2020)	unassigned2359	IM-27901	intact:EBI-25510273|imex:IM-27901-91	1	0.35
P0DTC8	O95347	SARS-CoV-2	human	2697049	9606	ns8_sars2	SMC2	protein	protein	Li et al. (2020)	unassigned2359	IM-27901	intact:EBI-25510273|imex:IM-27901-91	1	0.35
P0DTC8	O14980	SARS-CoV-2	human	2697049	9606	ns8_sars2	XPO1	protein	protein	Li et al. (2020)	unassigned2359	IM-27901	intact:EBI-25510273|imex:IM-27901-91	1	0.35
P0DTD2	P0DP25	SARS-CoV-2	human	2697049	9606	orf9b_sars2	CALM1	protein	protein	Li et al. (2020)	unassigned2359	IM-27901	intact:EBI-25510322|imex:IM-27901-93	1	0.35
P0DTD2	P09622	SARS-CoV-2	human	2697049	9606	orf9b_sars2	DLD	protein	protein	Li et al. (2020)	unassigned2359	IM-27901	intact:EBI-25510322|imex:IM-27901-93	1	0.35
P0DTD3	O00231	SARS-CoV-2	human	2697049	9606	y14_sars2	PSMD11	protein	protein	Li et al. (2020)	unassigned2359	IM-27901	intact:EBI-25510342|imex:IM-27901-39	1	0.35
P0DTD3	P07355	SARS-CoV-2	human	2697049	9606	y14_sars2	ANXA2	protein	protein	Li et al. (2020)	unassigned2359	IM-27901	intact:EBI-25510342|imex:IM-27901-39	1	0.35
P0DTD3	P09874	SARS-CoV-2	human	2697049	9606	y14_sars2	PARP1	protein	protein	Li et al. (2020)	unassigned2359	IM-27901	intact:EBI-25510342|imex:IM-27901-39	1	0.35
P0DTD3	P06493	SARS-CoV-2	human	2697049	9606	y14_sars2	CDK1	protein	protein	Li et al. (2020)	unassigned2359	IM-27901	intact:EBI-25510342|imex:IM-27901-39	1	0.35
P0DTD3	P04406	SARS-CoV-2	human	2697049	9606	y14_sars2	GAPDH	protein	protein	Li et al. (2020)	unassigned2359	IM-27901	intact:EBI-25510342|imex:IM-27901-39	1	0.35
P0DTD3	P05023	SARS-CoV-2	human	2697049	9606	y14_sars2	ATP1A1	protein	protein	Li et al. (2020)	unassigned2359	IM-27901	intact:EBI-25510342|imex:IM-27901-39	1	0.35
P0DTD3	O14980	SARS-CoV-2	human	2697049	9606	y14_sars2	XPO1	protein	protein	Li et al. (2020)	unassigned2359	IM-27901	intact:EBI-25510342|imex:IM-27901-39	1	0.35
P0DTD3	O95347	SARS-CoV-2	human	2697049	9606	y14_sars2	SMC2	protein	protein	Li et al. (2020)	unassigned2359	IM-27901	intact:EBI-25510342|imex:IM-27901-39	1	0.35
P0DTD3	O43592	SARS-CoV-2	human	2697049	9606	y14_sars2	XPOT	protein	protein	Li et al. (2020)	unassigned2359	IM-27901	intact:EBI-25510342|imex:IM-27901-39	1	0.35
P0DTD1-PRO_0000449626	P04439	SARS-CoV-2	human	2697049	9606	nsp8	HLA-A	protein	protein	Zhang et al. (2020)	unassigned2453	-	intact:EBI-25620839|intact:EBI-25620897|intact:EBI-25620964	3	0.56
P0DTC5	P00403	SARS-CoV-2	human	2697049	9606	vme1_sars2	MT-CO2	protein	protein	Stukalov et al. (2020)	unassigned2495	IM-28109	intact:EBI-25685699|imex:IM-28109-41	1	0.35
P0DTC5	P01031	SARS-CoV-2	human	2697049	9606	vme1_sars2	C5	protein	protein	Stukalov et al. (2020)	unassigned2495	IM-28109	intact:EBI-25685699|imex:IM-28109-41	1	0.35
P0DTC5	O94919	SARS-CoV-2	human	2697049	9606	vme1_sars2	ENDOD1	protein	protein	Stukalov et al. (2020)	unassigned2495	IM-28109	intact:EBI-25685699|imex:IM-28109-41	1	0.35
P0DTC5	P08236	SARS-CoV-2	human	2697049	9606	vme1_sars2	GUSB	protein	protein	Stukalov et al. (2020)	unassigned2495	IM-28109	intact:EBI-25685699|imex:IM-28109-41	1	0.35
P0DTC5	P07858	SARS-CoV-2	human	2697049	9606	vme1_sars2	CTSB	protein	protein	Stukalov et al. (2020)	unassigned2495	IM-28109	intact:EBI-25685699|imex:IM-28109-41	1	0.35
P0DTC5	P07093	SARS-CoV-2	human	2697049	9606	vme1_sars2	SERPINE2	protein	protein	Stukalov et al. (2020)	unassigned2495	IM-28109	intact:EBI-25685699|imex:IM-28109-41	1	0.35
P0DTC5	P05166	SARS-CoV-2	human	2697049	9606	vme1_sars2	PCCB	protein	protein	Stukalov et al. (2020)	unassigned2495	IM-28109	intact:EBI-25685699|imex:IM-28109-41	1	0.35
P0DTC5	P05165	SARS-CoV-2	human	2697049	9606	vme1_sars2	PCCA	protein	protein	Stukalov et al. (2020)	unassigned2495	IM-28109	intact:EBI-25685699|imex:IM-28109-41	1	0.35
P0DTC5	O95864	SARS-CoV-2	human	2697049	9606	vme1_sars2	FADS2	protein	protein	Stukalov et al. (2020)	unassigned2495	IM-28109	intact:EBI-25685699|imex:IM-28109-41	1	0.35
P0DTC5	O95772	SARS-CoV-2	human	2697049	9606	vme1_sars2	STARD3NL	protein	protein	Stukalov et al. (2020)	unassigned2495	IM-28109	intact:EBI-25685699|imex:IM-28109-41	1	0.35
P0DTC5	O95299	SARS-CoV-2	human	2697049	9606	vme1_sars2	NDUFA10	protein	protein	Stukalov et al. (2020)	unassigned2495	IM-28109	intact:EBI-25685699|imex:IM-28109-41	1	0.35
P0DTC5	O94829	SARS-CoV-2	human	2697049	9606	vme1_sars2	IPO13	protein	protein	Stukalov et al. (2020)	unassigned2495	IM-28109	intact:EBI-25685699|imex:IM-28109-41	1	0.35
P0DTC5	O94822	SARS-CoV-2	human	2697049	9606	vme1_sars2	LTN1	protein	protein	Stukalov et al. (2020)	unassigned2495	IM-28109	intact:EBI-25685699|imex:IM-28109-41	1	0.35
P0DTC5	O94788	SARS-CoV-2	human	2697049	9606	vme1_sars2	ALDH1A2	protein	protein	Stukalov et al. (2020)	unassigned2495	IM-28109	intact:EBI-25685699|imex:IM-28109-41	1	0.35
P0DTC5	O76082	SARS-CoV-2	human	2697049	9606	vme1_sars2	SLC22A5	protein	protein	Stukalov et al. (2020)	unassigned2495	IM-28109	intact:EBI-25685699|imex:IM-28109-41	1	0.35
P0DTC5	O75841	SARS-CoV-2	human	2697049	9606	vme1_sars2	UPK1B	protein	protein	Stukalov et al. (2020)	unassigned2495	IM-28109	intact:EBI-25685699|imex:IM-28109-41	1	0.35
P0DTC5	O75448	SARS-CoV-2	human	2697049	9606	vme1_sars2	MED24	protein	protein	Stukalov et al. (2020)	unassigned2495	IM-28109	intact:EBI-25685699|imex:IM-28109-41	1	0.35
P0DTC5	O75306	SARS-CoV-2	human	2697049	9606	vme1_sars2	NDUFS2	protein	protein	Stukalov et al. (2020)	unassigned2495	IM-28109	intact:EBI-25685699|imex:IM-28109-41	1	0.35
P0DTC5	O60674	SARS-CoV-2	human	2697049	9606	vme1_sars2	JAK2	protein	protein	Stukalov et al. (2020)	unassigned2495	IM-28109	intact:EBI-25685699|imex:IM-28109-41	1	0.35
P0DTC5	O60318	SARS-CoV-2	human	2697049	9606	vme1_sars2	MCM3AP	protein	protein	Stukalov et al. (2020)	unassigned2495	IM-28109	intact:EBI-25685699|imex:IM-28109-41	1	0.35
P0DTC5	O43929	SARS-CoV-2	human	2697049	9606	vme1_sars2	ORC4	protein	protein	Stukalov et al. (2020)	unassigned2495	IM-28109	intact:EBI-25685699|imex:IM-28109-41	1	0.35
P0DTC5	O43826	SARS-CoV-2	human	2697049	9606	vme1_sars2	SLC37A4	protein	protein	Stukalov et al. (2020)	unassigned2495	IM-28109	intact:EBI-25685699|imex:IM-28109-41	1	0.35
P0DTC5	O43251	SARS-CoV-2	human	2697049	9606	vme1_sars2	RBFOX2	protein	protein	Stukalov et al. (2020)	unassigned2495	IM-28109	intact:EBI-25685699|imex:IM-28109-41	1	0.35
P0DTC5	O15374	SARS-CoV-2	human	2697049	9606	vme1_sars2	SLC16A4	protein	protein	Stukalov et al. (2020)	unassigned2495	IM-28109	intact:EBI-25685699|imex:IM-28109-41	1	0.35
P0DTC5	O15354	SARS-CoV-2	human	2697049	9606	vme1_sars2	GPR37	protein	protein	Stukalov et al. (2020)	unassigned2495	IM-28109	intact:EBI-25685699|imex:IM-28109-41	1	0.35
P0DTC5	O15287	SARS-CoV-2	human	2697049	9606	vme1_sars2	FANCG	protein	protein	Stukalov et al. (2020)	unassigned2495	IM-28109	intact:EBI-25685699|imex:IM-28109-41	1	0.35
P0DTC5	O15063	SARS-CoV-2	human	2697049	9606	vme1_sars2	GARRE1	protein	protein	Stukalov et al. (2020)	unassigned2495	IM-28109	intact:EBI-25685699|imex:IM-28109-41	1	0.35
P0DTC5	O00482	SARS-CoV-2	human	2697049	9606	vme1_sars2	NR5A2	protein	protein	Stukalov et al. (2020)	unassigned2495	IM-28109	intact:EBI-25685699|imex:IM-28109-41	1	0.35
P0DTC5	O00217	SARS-CoV-2	human	2697049	9606	vme1_sars2	NDUFS8	protein	protein	Stukalov et al. (2020)	unassigned2495	IM-28109	intact:EBI-25685699|imex:IM-28109-41	1	0.35
P0DTC5	O00165	SARS-CoV-2	human	2697049	9606	vme1_sars2	HAX1	protein	protein	Stukalov et al. (2020)	unassigned2495	IM-28109	intact:EBI-25685699|imex:IM-28109-41	1	0.35
P0DTC5	A6NFN3	SARS-CoV-2	human	2697049	9606	vme1_sars2	RBFOX3	protein	protein	Stukalov et al. (2020)	unassigned2495	IM-28109	intact:EBI-25685699|imex:IM-28109-41	1	0.35
P0DTC5	A4D1U4	SARS-CoV-2	human	2697049	9606	vme1_sars2	DENND11	protein	protein	Stukalov et al. (2020)	unassigned2495	IM-28109	intact:EBI-25685699|imex:IM-28109-41	1	0.35
P0DTC9	P0DMV8	SARS-CoV-2	human	2697049	9606	N	HSPA1A	protein	protein	Stukalov et al. (2020)	unassigned2495	IM-28109	intact:EBI-25685982|imex:IM-28109-43	1	0.35
P0DTC9	O95810	SARS-CoV-2	human	2697049	9606	N	CAVIN2	protein	protein	Stukalov et al. (2020)	unassigned2495	IM-28109	intact:EBI-25685982|imex:IM-28109-43	1	0.35
P0DTD1-PRO_0000449630	O76064	SARS-CoV-2	human	2697049	9606	Hel	RNF8	protein	protein	Stukalov et al. (2020)	unassigned2495	IM-28109	intact:EBI-25686007|imex:IM-28109-63	1	0.4
P0DTD1-PRO_0000449633	O60524	SARS-CoV-2	human	2697049	9606	2′-O-MTase	NEMF	protein	protein	Stukalov et al. (2020)	unassigned2495	IM-28109	intact:EBI-25686027|imex:IM-28109-65	1	0.35
P0DTD1-PRO_0000449622	O00238	SARS-CoV-2	human	2697049	9606	nsp4	BMPR1B	protein	protein	Stukalov et al. (2020)	unassigned2495	IM-28109	intact:EBI-25686038|imex:IM-28109-45	1	0.35
P0DTD1-PRO_0000449622	O75354	SARS-CoV-2	human	2697049	9606	nsp4	ENTPD6	protein	protein	Stukalov et al. (2020)	unassigned2495	IM-28109	intact:EBI-25686038|imex:IM-28109-45	1	0.35
P0DTD1-PRO_0000449624	P00846	SARS-CoV-2	human	2697049	9606	nsp6	MT-ATP6	protein	protein	Stukalov et al. (2020)	unassigned2495	IM-28109	intact:EBI-25686067|imex:IM-28109-47	1	0.35
P0DTD1-PRO_0000449624	O43264	SARS-CoV-2	human	2697049	9606	nsp6	ZW10	protein	protein	Stukalov et al. (2020)	unassigned2495	IM-28109	intact:EBI-25686067|imex:IM-28109-47	1	0.35
P0DTD1-PRO_0000449624	O94919	SARS-CoV-2	human	2697049	9606	nsp6	ENDOD1	protein	protein	Stukalov et al. (2020)	unassigned2495	IM-28109	intact:EBI-25686067|imex:IM-28109-47	1	0.35
P0DTD1-PRO_0000449624	P06576	SARS-CoV-2	human	2697049	9606	nsp6	ATP5F1B	protein	protein	Stukalov et al. (2020)	unassigned2495	IM-28109	intact:EBI-25686067|imex:IM-28109-47	1	0.35
P0DTD1-PRO_0000449624	P04114	SARS-CoV-2	human	2697049	9606	nsp6	APOB	protein	protein	Stukalov et al. (2020)	unassigned2495	IM-28109	intact:EBI-25686067|imex:IM-28109-47	1	0.35
P0DTD1-PRO_0000449624	P04035	SARS-CoV-2	human	2697049	9606	nsp6	HMGCR	protein	protein	Stukalov et al. (2020)	unassigned2495	IM-28109	intact:EBI-25686067|imex:IM-28109-47	1	0.35
P0DTD1-PRO_0000449624	P03905	SARS-CoV-2	human	2697049	9606	nsp6	MT-ND4	protein	protein	Stukalov et al. (2020)	unassigned2495	IM-28109	intact:EBI-25686067|imex:IM-28109-47	1	0.35
P0DTD1-PRO_0000449624	P00167	SARS-CoV-2	human	2697049	9606	nsp6	CYB5A	protein	protein	Stukalov et al. (2020)	unassigned2495	IM-28109	intact:EBI-25686067|imex:IM-28109-47	1	0.35
P0DTD1-PRO_0000449624	O95395	SARS-CoV-2	human	2697049	9606	nsp6	GCNT3	protein	protein	Stukalov et al. (2020)	unassigned2495	IM-28109	intact:EBI-25686067|imex:IM-28109-47	1	0.35
P0DTD1-PRO_0000449624	O76024	SARS-CoV-2	human	2697049	9606	nsp6	WFS1	protein	protein	Stukalov et al. (2020)	unassigned2495	IM-28109	intact:EBI-25686067|imex:IM-28109-47	1	0.35
P0DTD1-PRO_0000449624	O75947	SARS-CoV-2	human	2697049	9606	nsp6	ATP5PD	protein	protein	Stukalov et al. (2020)	unassigned2495	IM-28109	intact:EBI-25686067|imex:IM-28109-47	1	0.35
P0DTD1-PRO_0000449624	O60779	SARS-CoV-2	human	2697049	9606	nsp6	SLC19A2	protein	protein	Stukalov et al. (2020)	unassigned2495	IM-28109	intact:EBI-25686067|imex:IM-28109-47	1	0.35
P0DTD1-PRO_0000449624	O43402	SARS-CoV-2	human	2697049	9606	nsp6	EMC8	protein	protein	Stukalov et al. (2020)	unassigned2495	IM-28109	intact:EBI-25686067|imex:IM-28109-47	1	0.35
P0DTD1-PRO_0000449624	O43292	SARS-CoV-2	human	2697049	9606	nsp6	GPAA1	protein	protein	Stukalov et al. (2020)	unassigned2495	IM-28109	intact:EBI-25686067|imex:IM-28109-47	1	0.35
P0DTD1-PRO_0000449624	O15260	SARS-CoV-2	human	2697049	9606	nsp6	SURF4	protein	protein	Stukalov et al. (2020)	unassigned2495	IM-28109	intact:EBI-25686067|imex:IM-28109-47	1	0.35
P0DTD1-PRO_0000449624	O00400	SARS-CoV-2	human	2697049	9606	nsp6	SLC33A1	protein	protein	Stukalov et al. (2020)	unassigned2495	IM-28109	intact:EBI-25686067|imex:IM-28109-47	1	0.35
P0DTD1-PRO_0000449624	O00151	SARS-CoV-2	human	2697049	9606	nsp6	PDLIM1	protein	protein	Stukalov et al. (2020)	unassigned2495	IM-28109	intact:EBI-25686067|imex:IM-28109-47	1	0.35
P0DTD1-PRO_0000449624	B7ZAQ6	SARS-CoV-2	human	2697049	9606	nsp6	GPR89A	protein	protein	Stukalov et al. (2020)	unassigned2495	IM-28109	intact:EBI-25686067|imex:IM-28109-47	1	0.35
P0DTC3	O95297	SARS-CoV-2	human	2697049	9606	ap3a_sars2	MPZL1	protein	protein	Stukalov et al. (2020)	unassigned2495	IM-28109	intact:EBI-25686340|imex:IM-28109-51	1	0.35
P0DTC3	O43291	SARS-CoV-2	human	2697049	9606	ap3a_sars2	SPINT2	protein	protein	Stukalov et al. (2020)	unassigned2495	IM-28109	intact:EBI-25686340|imex:IM-28109-51	1	0.35
P0DTC3	O00238	SARS-CoV-2	human	2697049	9606	ap3a_sars2	BMPR1B	protein	protein	Stukalov et al. (2020)	unassigned2495	IM-28109	intact:EBI-25686340|imex:IM-28109-51	1	0.35
P0DTC3	P0DMM9	SARS-CoV-2	human	2697049	9606	ap3a_sars2	SULT1A3	protein	protein	Stukalov et al. (2020)	unassigned2495	IM-28109	intact:EBI-25686340|imex:IM-28109-51	1	0.35
P0DTC3	P0DI83	SARS-CoV-2	human	2697049	9606	ap3a_sars2	RAB34	protein	protein	Stukalov et al. (2020)	unassigned2495	IM-28109	intact:EBI-25686340|imex:IM-28109-51	1	0.35
P0DTC3	P09958	SARS-CoV-2	human	2697049	9606	ap3a_sars2	FURIN	protein	protein	Stukalov et al. (2020)	unassigned2495	IM-28109	intact:EBI-25686340|imex:IM-28109-51	1	0.35
P0DTC3	P09936	SARS-CoV-2	human	2697049	9606	ap3a_sars2	UCHL1	protein	protein	Stukalov et al. (2020)	unassigned2495	IM-28109	intact:EBI-25686340|imex:IM-28109-51	1	0.35
P0DTC3	P08758	SARS-CoV-2	human	2697049	9606	ap3a_sars2	ANXA5	protein	protein	Stukalov et al. (2020)	unassigned2495	IM-28109	intact:EBI-25686340|imex:IM-28109-51	1	0.35
P0DTC3	P08581	SARS-CoV-2	human	2697049	9606	ap3a_sars2	MET	protein	protein	Stukalov et al. (2020)	unassigned2495	IM-28109	intact:EBI-25686340|imex:IM-28109-51	1	0.35
P0DTC3	P08133	SARS-CoV-2	human	2697049	9606	ap3a_sars2	ANXA6	protein	protein	Stukalov et al. (2020)	unassigned2495	IM-28109	intact:EBI-25686340|imex:IM-28109-51	1	0.35
P0DTC3	P06744	SARS-CoV-2	human	2697049	9606	ap3a_sars2	GPI	protein	protein	Stukalov et al. (2020)	unassigned2495	IM-28109	intact:EBI-25686340|imex:IM-28109-51	1	0.35
P0DTC3	P04920	SARS-CoV-2	human	2697049	9606	ap3a_sars2	SLC4A2	protein	protein	Stukalov et al. (2020)	unassigned2495	IM-28109	intact:EBI-25686340|imex:IM-28109-51	1	0.35
P0DTC3	P04439	SARS-CoV-2	human	2697049	9606	ap3a_sars2	HLA-A	protein	protein	Stukalov et al. (2020)	unassigned2495	IM-28109	intact:EBI-25686340|imex:IM-28109-51	1	0.35
P0DTC3	P01130	SARS-CoV-2	human	2697049	9606	ap3a_sars2	LDLR	protein	protein	Stukalov et al. (2020)	unassigned2495	IM-28109	intact:EBI-25686340|imex:IM-28109-51	1	0.35
P0DTC3	P00167	SARS-CoV-2	human	2697049	9606	ap3a_sars2	CYB5A	protein	protein	Stukalov et al. (2020)	unassigned2495	IM-28109	intact:EBI-25686340|imex:IM-28109-51	1	0.35
P0DTC3	O95716	SARS-CoV-2	human	2697049	9606	ap3a_sars2	RAB3D	protein	protein	Stukalov et al. (2020)	unassigned2495	IM-28109	intact:EBI-25686340|imex:IM-28109-51	1	0.35
P0DTC3	O95395	SARS-CoV-2	human	2697049	9606	ap3a_sars2	GCNT3	protein	protein	Stukalov et al. (2020)	unassigned2495	IM-28109	intact:EBI-25686340|imex:IM-28109-51	1	0.35
P0DTC3	O95361	SARS-CoV-2	human	2697049	9606	ap3a_sars2	TRIM16	protein	protein	Stukalov et al. (2020)	unassigned2495	IM-28109	intact:EBI-25686340|imex:IM-28109-51	1	0.35
P0DTC3	O95164	SARS-CoV-2	human	2697049	9606	ap3a_sars2	UBL3	protein	protein	Stukalov et al. (2020)	unassigned2495	IM-28109	intact:EBI-25686340|imex:IM-28109-51	1	0.35
P0DTC3	O75976	SARS-CoV-2	human	2697049	9606	ap3a_sars2	CPD	protein	protein	Stukalov et al. (2020)	unassigned2495	IM-28109	intact:EBI-25686340|imex:IM-28109-51	1	0.35
P0DTC3	O75886	SARS-CoV-2	human	2697049	9606	ap3a_sars2	STAM2	protein	protein	Stukalov et al. (2020)	unassigned2495	IM-28109	intact:EBI-25686340|imex:IM-28109-51	1	0.35
P0DTC3	O75874	SARS-CoV-2	human	2697049	9606	ap3a_sars2	IDH1	protein	protein	Stukalov et al. (2020)	unassigned2495	IM-28109	intact:EBI-25686340|imex:IM-28109-51	1	0.35
P0DTC3	O75674	SARS-CoV-2	human	2697049	9606	ap3a_sars2	TOM1L1	protein	protein	Stukalov et al. (2020)	unassigned2495	IM-28109	intact:EBI-25686340|imex:IM-28109-51	1	0.35
P0DTC3	O75534	SARS-CoV-2	human	2697049	9606	ap3a_sars2	CSDE1	protein	protein	Stukalov et al. (2020)	unassigned2495	IM-28109	intact:EBI-25686340|imex:IM-28109-51	1	0.35
P0DTC3	O75509	SARS-CoV-2	human	2697049	9606	ap3a_sars2	TNFRSF21	protein	protein	Stukalov et al. (2020)	unassigned2495	IM-28109	intact:EBI-25686340|imex:IM-28109-51	1	0.35
P0DTC3	O75436	SARS-CoV-2	human	2697049	9606	ap3a_sars2	VPS26A	protein	protein	Stukalov et al. (2020)	unassigned2495	IM-28109	intact:EBI-25686340|imex:IM-28109-51	1	0.35
P0DTC3	O75325	SARS-CoV-2	human	2697049	9606	ap3a_sars2	LRRN2	protein	protein	Stukalov et al. (2020)	unassigned2495	IM-28109	intact:EBI-25686340|imex:IM-28109-51	1	0.35
P0DTC3	O75309	SARS-CoV-2	human	2697049	9606	ap3a_sars2	CDH16	protein	protein	Stukalov et al. (2020)	unassigned2495	IM-28109	intact:EBI-25686340|imex:IM-28109-51	1	0.35
P0DTC3	O75121	SARS-CoV-2	human	2697049	9606	ap3a_sars2	MFAP3L	protein	protein	Stukalov et al. (2020)	unassigned2495	IM-28109	intact:EBI-25686340|imex:IM-28109-51	1	0.35
P0DTC3	O60941	SARS-CoV-2	human	2697049	9606	ap3a_sars2	DTNB	protein	protein	Stukalov et al. (2020)	unassigned2495	IM-28109	intact:EBI-25686340|imex:IM-28109-51	1	0.35
P0DTC3	O60749	SARS-CoV-2	human	2697049	9606	ap3a_sars2	SNX2	protein	protein	Stukalov et al. (2020)	unassigned2495	IM-28109	intact:EBI-25686340|imex:IM-28109-51	1	0.35
P0DTC3	O60503	SARS-CoV-2	human	2697049	9606	ap3a_sars2	ADCY9	protein	protein	Stukalov et al. (2020)	unassigned2495	IM-28109	intact:EBI-25686340|imex:IM-28109-51	1	0.35
P0DTC3	O60499	SARS-CoV-2	human	2697049	9606	ap3a_sars2	STX10	protein	protein	Stukalov et al. (2020)	unassigned2495	IM-28109	intact:EBI-25686340|imex:IM-28109-51	1	0.35
P0DTC3	O60462	SARS-CoV-2	human	2697049	9606	ap3a_sars2	NRP2	protein	protein	Stukalov et al. (2020)	unassigned2495	IM-28109	intact:EBI-25686340|imex:IM-28109-51	1	0.35
P0DTC3	O60291	SARS-CoV-2	human	2697049	9606	ap3a_sars2	MGRN1	protein	protein	Stukalov et al. (2020)	unassigned2495	IM-28109	intact:EBI-25686340|imex:IM-28109-51	1	0.35
P0DTC3	O60271	SARS-CoV-2	human	2697049	9606	ap3a_sars2	SPAG9	protein	protein	Stukalov et al. (2020)	unassigned2495	IM-28109	intact:EBI-25686340|imex:IM-28109-51	1	0.35
P0DTC3	O43865	SARS-CoV-2	human	2697049	9606	ap3a_sars2	AHCYL1	protein	protein	Stukalov et al. (2020)	unassigned2495	IM-28109	intact:EBI-25686340|imex:IM-28109-51	1	0.35
P0DTC3	O43752	SARS-CoV-2	human	2697049	9606	ap3a_sars2	STX6	protein	protein	Stukalov et al. (2020)	unassigned2495	IM-28109	intact:EBI-25686340|imex:IM-28109-51	1	0.35
P0DTC3	O43570	SARS-CoV-2	human	2697049	9606	ap3a_sars2	CA12	protein	protein	Stukalov et al. (2020)	unassigned2495	IM-28109	intact:EBI-25686340|imex:IM-28109-51	1	0.35
P0DTC3	O43556	SARS-CoV-2	human	2697049	9606	ap3a_sars2	SGCE	protein	protein	Stukalov et al. (2020)	unassigned2495	IM-28109	intact:EBI-25686340|imex:IM-28109-51	1	0.35
P0DTC3	O43520	SARS-CoV-2	human	2697049	9606	ap3a_sars2	ATP8B1	protein	protein	Stukalov et al. (2020)	unassigned2495	IM-28109	intact:EBI-25686340|imex:IM-28109-51	1	0.35
P0DTC3	O43493	SARS-CoV-2	human	2697049	9606	ap3a_sars2	TGOLN2	protein	protein	Stukalov et al. (2020)	unassigned2495	IM-28109	intact:EBI-25686340|imex:IM-28109-51	1	0.35
P0DTC3	O43488	SARS-CoV-2	human	2697049	9606	ap3a_sars2	AKR7A2	protein	protein	Stukalov et al. (2020)	unassigned2495	IM-28109	intact:EBI-25686340|imex:IM-28109-51	1	0.35
P0DTC3	O43306	SARS-CoV-2	human	2697049	9606	ap3a_sars2	ADCY6	protein	protein	Stukalov et al. (2020)	unassigned2495	IM-28109	intact:EBI-25686340|imex:IM-28109-51	1	0.35
P0DTC3	O15403	SARS-CoV-2	human	2697049	9606	ap3a_sars2	SLC16A6	protein	protein	Stukalov et al. (2020)	unassigned2495	IM-28109	intact:EBI-25686340|imex:IM-28109-51	1	0.35
P0DTC3	O15400	SARS-CoV-2	human	2697049	9606	ap3a_sars2	STX7	protein	protein	Stukalov et al. (2020)	unassigned2495	IM-28109	intact:EBI-25686340|imex:IM-28109-51	1	0.35
P0DTC3	O15305	SARS-CoV-2	human	2697049	9606	ap3a_sars2	PMM2	protein	protein	Stukalov et al. (2020)	unassigned2495	IM-28109	intact:EBI-25686340|imex:IM-28109-51	1	0.35
P0DTC3	O14763	SARS-CoV-2	human	2697049	9606	ap3a_sars2	TNFRSF10B	protein	protein	Stukalov et al. (2020)	unassigned2495	IM-28109	intact:EBI-25686340|imex:IM-28109-51	1	0.35
P0DTC3	O14657	SARS-CoV-2	human	2697049	9606	ap3a_sars2	TOR1B	protein	protein	Stukalov et al. (2020)	unassigned2495	IM-28109	intact:EBI-25686340|imex:IM-28109-51	1	0.35
P0DTC3	O14656	SARS-CoV-2	human	2697049	9606	ap3a_sars2	TOR1A	protein	protein	Stukalov et al. (2020)	unassigned2495	IM-28109	intact:EBI-25686340|imex:IM-28109-51	1	0.35
P0DTC3	O00308	SARS-CoV-2	human	2697049	9606	ap3a_sars2	WWP2	protein	protein	Stukalov et al. (2020)	unassigned2495	IM-28109	intact:EBI-25686340|imex:IM-28109-51	1	0.35
P0DTC3	O00220	SARS-CoV-2	human	2697049	9606	ap3a_sars2	TNFRSF10A	protein	protein	Stukalov et al. (2020)	unassigned2495	IM-28109	intact:EBI-25686340|imex:IM-28109-51	1	0.35
P0DTC3	O00186	SARS-CoV-2	human	2697049	9606	ap3a_sars2	STXBP3	protein	protein	Stukalov et al. (2020)	unassigned2495	IM-28109	intact:EBI-25686340|imex:IM-28109-51	1	0.35
P0DTC3	O00151	SARS-CoV-2	human	2697049	9606	ap3a_sars2	PDLIM1	protein	protein	Stukalov et al. (2020)	unassigned2495	IM-28109	intact:EBI-25686340|imex:IM-28109-51	1	0.35
P0DTC3	B7ZAP0	SARS-CoV-2	human	2697049	9606	ap3a_sars2	RABGAP1L	protein	protein	Stukalov et al. (2020)	unassigned2495	IM-28109	intact:EBI-25686340|imex:IM-28109-51	1	0.35
P0DTC3	A0MZ66	SARS-CoV-2	human	2697049	9606	ap3a_sars2	SHTN1	protein	protein	Stukalov et al. (2020)	unassigned2495	IM-28109	intact:EBI-25686340|imex:IM-28109-51	1	0.35
P0DTC7	P04181	SARS-CoV-2	human	2697049	9606	ns7a_sars2	OAT	protein	protein	Stukalov et al. (2020)	unassigned2495	IM-28109	intact:EBI-25687011|imex:IM-28109-67	1	0.35
P0DTC7	O95759	SARS-CoV-2	human	2697049	9606	ns7a_sars2	TBC1D8	protein	protein	Stukalov et al. (2020)	unassigned2495	IM-28109	intact:EBI-25687011|imex:IM-28109-67	1	0.35
P0DTC7	O94822	SARS-CoV-2	human	2697049	9606	ns7a_sars2	LTN1	protein	protein	Stukalov et al. (2020)	unassigned2495	IM-28109	intact:EBI-25687011|imex:IM-28109-67	1	0.35
P0DTC7	O75063	SARS-CoV-2	human	2697049	9606	ns7a_sars2	FAM20B	protein	protein	Stukalov et al. (2020)	unassigned2495	IM-28109	intact:EBI-25687011|imex:IM-28109-67	1	0.35
P0DTC7	O60518	SARS-CoV-2	human	2697049	9606	ns7a_sars2	RANBP6	protein	protein	Stukalov et al. (2020)	unassigned2495	IM-28109	intact:EBI-25687011|imex:IM-28109-67	1	0.35
P0DTC7	O43156	SARS-CoV-2	human	2697049	9606	ns7a_sars2	TTI1	protein	protein	Stukalov et al. (2020)	unassigned2495	IM-28109	intact:EBI-25687011|imex:IM-28109-67	1	0.35
P0DTC7	O14981	SARS-CoV-2	human	2697049	9606	ns7a_sars2	BTAF1	protein	protein	Stukalov et al. (2020)	unassigned2495	IM-28109	intact:EBI-25687011|imex:IM-28109-67	1	0.35
P0DTD8	O95297	SARS-CoV-2	human	2697049	9606	ns7b_sars2	MPZL1	protein	protein	Stukalov et al. (2020)	unassigned2495	IM-28109	intact:EBI-25687199|imex:IM-28109-27	1	0.35
P0DTD8	O94923	SARS-CoV-2	human	2697049	9606	ns7b_sars2	GLCE	protein	protein	Stukalov et al. (2020)	unassigned2495	IM-28109	intact:EBI-25687199|imex:IM-28109-27	1	0.35
P0DTD8	O43761	SARS-CoV-2	human	2697049	9606	ns7b_sars2	SYNGR3	protein	protein	Stukalov et al. (2020)	unassigned2495	IM-28109	intact:EBI-25687199|imex:IM-28109-27	1	0.35
P0DTD8	O43291	SARS-CoV-2	human	2697049	9606	ns7b_sars2	SPINT2	protein	protein	Stukalov et al. (2020)	unassigned2495	IM-28109	intact:EBI-25687199|imex:IM-28109-27	1	0.35
P0DTD8	O43194	SARS-CoV-2	human	2697049	9606	ns7b_sars2	GPR39	protein	protein	Stukalov et al. (2020)	unassigned2495	IM-28109	intact:EBI-25687199|imex:IM-28109-27	1	0.35
P0DTD8	P04439	SARS-CoV-2	human	2697049	9606	ns7b_sars2	HLA-A	protein	protein	Stukalov et al. (2020)	unassigned2495	IM-28109	intact:EBI-25687199|imex:IM-28109-27	1	0.35
P0DTD8	P0DI83	SARS-CoV-2	human	2697049	9606	ns7b_sars2	RAB34	protein	protein	Stukalov et al. (2020)	unassigned2495	IM-28109	intact:EBI-25687199|imex:IM-28109-27	1	0.35
P0DTD8	P08581	SARS-CoV-2	human	2697049	9606	ns7b_sars2	MET	protein	protein	Stukalov et al. (2020)	unassigned2495	IM-28109	intact:EBI-25687199|imex:IM-28109-27	1	0.35
P0DTD8	P08240	SARS-CoV-2	human	2697049	9606	ns7b_sars2	SRPRA	protein	protein	Stukalov et al. (2020)	unassigned2495	IM-28109	intact:EBI-25687199|imex:IM-28109-27	1	0.35
P0DTD8	P07954	SARS-CoV-2	human	2697049	9606	ns7b_sars2	FH	protein	protein	Stukalov et al. (2020)	unassigned2495	IM-28109	intact:EBI-25687199|imex:IM-28109-27	1	0.35
P0DTD8	P04920	SARS-CoV-2	human	2697049	9606	ns7b_sars2	SLC4A2	protein	protein	Stukalov et al. (2020)	unassigned2495	IM-28109	intact:EBI-25687199|imex:IM-28109-27	1	0.35
P0DTD8	P04626	SARS-CoV-2	human	2697049	9606	ns7b_sars2	ERBB2	protein	protein	Stukalov et al. (2020)	unassigned2495	IM-28109	intact:EBI-25687199|imex:IM-28109-27	1	0.35
P0DTD8	P01130	SARS-CoV-2	human	2697049	9606	ns7b_sars2	LDLR	protein	protein	Stukalov et al. (2020)	unassigned2495	IM-28109	intact:EBI-25687199|imex:IM-28109-27	1	0.35
P0DTD8	O95870	SARS-CoV-2	human	2697049	9606	ns7b_sars2	ABHD16A	protein	protein	Stukalov et al. (2020)	unassigned2495	IM-28109	intact:EBI-25687199|imex:IM-28109-27	1	0.35
P0DTD8	O95832	SARS-CoV-2	human	2697049	9606	ns7b_sars2	CLDN1	protein	protein	Stukalov et al. (2020)	unassigned2495	IM-28109	intact:EBI-25687199|imex:IM-28109-27	1	0.35
P0DTD8	O95476	SARS-CoV-2	human	2697049	9606	ns7b_sars2	CTDNEP1	protein	protein	Stukalov et al. (2020)	unassigned2495	IM-28109	intact:EBI-25687199|imex:IM-28109-27	1	0.35
P0DTD8	O95249	SARS-CoV-2	human	2697049	9606	ns7b_sars2	GOSR1	protein	protein	Stukalov et al. (2020)	unassigned2495	IM-28109	intact:EBI-25687199|imex:IM-28109-27	1	0.35
P0DTD8	O95159	SARS-CoV-2	human	2697049	9606	ns7b_sars2	ZFPL1	protein	protein	Stukalov et al. (2020)	unassigned2495	IM-28109	intact:EBI-25687199|imex:IM-28109-27	1	0.35
P0DTD8	O95150	SARS-CoV-2	human	2697049	9606	ns7b_sars2	TNFSF15	protein	protein	Stukalov et al. (2020)	unassigned2495	IM-28109	intact:EBI-25687199|imex:IM-28109-27	1	0.35
P0DTD8	O94766	SARS-CoV-2	human	2697049	9606	ns7b_sars2	B3GAT3	protein	protein	Stukalov et al. (2020)	unassigned2495	IM-28109	intact:EBI-25687199|imex:IM-28109-27	1	0.35
P0DTD8	O75973	SARS-CoV-2	human	2697049	9606	ns7b_sars2	C1QL1	protein	protein	Stukalov et al. (2020)	unassigned2495	IM-28109	intact:EBI-25687199|imex:IM-28109-27	1	0.35
P0DTD8	O75844	SARS-CoV-2	human	2697049	9606	ns7b_sars2	ZMPSTE24	protein	protein	Stukalov et al. (2020)	unassigned2495	IM-28109	intact:EBI-25687199|imex:IM-28109-27	1	0.35
P0DTD8	O75509	SARS-CoV-2	human	2697049	9606	ns7b_sars2	TNFRSF21	protein	protein	Stukalov et al. (2020)	unassigned2495	IM-28109	intact:EBI-25687199|imex:IM-28109-27	1	0.35
P0DTD8	O75379	SARS-CoV-2	human	2697049	9606	ns7b_sars2	VAMP4	protein	protein	Stukalov et al. (2020)	unassigned2495	IM-28109	intact:EBI-25687199|imex:IM-28109-27	1	0.35
P0DTD8	O75325	SARS-CoV-2	human	2697049	9606	ns7b_sars2	LRRN2	protein	protein	Stukalov et al. (2020)	unassigned2495	IM-28109	intact:EBI-25687199|imex:IM-28109-27	1	0.35
P0DTD8	O60831	SARS-CoV-2	human	2697049	9606	ns7b_sars2	PRAF2	protein	protein	Stukalov et al. (2020)	unassigned2495	IM-28109	intact:EBI-25687199|imex:IM-28109-27	1	0.35
P0DTD8	O60830	SARS-CoV-2	human	2697049	9606	ns7b_sars2	TIMM17B	protein	protein	Stukalov et al. (2020)	unassigned2495	IM-28109	intact:EBI-25687199|imex:IM-28109-27	1	0.35
P0DTD8	O60683	SARS-CoV-2	human	2697049	9606	ns7b_sars2	PEX10	protein	protein	Stukalov et al. (2020)	unassigned2495	IM-28109	intact:EBI-25687199|imex:IM-28109-27	1	0.35
P0DTD8	O60503	SARS-CoV-2	human	2697049	9606	ns7b_sars2	ADCY9	protein	protein	Stukalov et al. (2020)	unassigned2495	IM-28109	intact:EBI-25687199|imex:IM-28109-27	1	0.35
P0DTD8	O60499	SARS-CoV-2	human	2697049	9606	ns7b_sars2	STX10	protein	protein	Stukalov et al. (2020)	unassigned2495	IM-28109	intact:EBI-25687199|imex:IM-28109-27	1	0.35
P0DTD8	O60238	SARS-CoV-2	human	2697049	9606	ns7b_sars2	BNIP3L	protein	protein	Stukalov et al. (2020)	unassigned2495	IM-28109	intact:EBI-25687199|imex:IM-28109-27	1	0.35
P0DTD8	O43909	SARS-CoV-2	human	2697049	9606	ns7b_sars2	EXTL3	protein	protein	Stukalov et al. (2020)	unassigned2495	IM-28109	intact:EBI-25687199|imex:IM-28109-27	1	0.35
P0DTD8	O43752	SARS-CoV-2	human	2697049	9606	ns7b_sars2	STX6	protein	protein	Stukalov et al. (2020)	unassigned2495	IM-28109	intact:EBI-25687199|imex:IM-28109-27	1	0.35
P0DTD8	O43570	SARS-CoV-2	human	2697049	9606	ns7b_sars2	CA12	protein	protein	Stukalov et al. (2020)	unassigned2495	IM-28109	intact:EBI-25687199|imex:IM-28109-27	1	0.35
P0DTD8	O43556	SARS-CoV-2	human	2697049	9606	ns7b_sars2	SGCE	protein	protein	Stukalov et al. (2020)	unassigned2495	IM-28109	intact:EBI-25687199|imex:IM-28109-27	1	0.35
P0DTD8	O43505	SARS-CoV-2	human	2697049	9606	ns7b_sars2	B4GAT1	protein	protein	Stukalov et al. (2020)	unassigned2495	IM-28109	intact:EBI-25687199|imex:IM-28109-27	1	0.35
P0DTD8	O43493	SARS-CoV-2	human	2697049	9606	ns7b_sars2	TGOLN2	protein	protein	Stukalov et al. (2020)	unassigned2495	IM-28109	intact:EBI-25687199|imex:IM-28109-27	1	0.35
P0DTD8	O15403	SARS-CoV-2	human	2697049	9606	ns7b_sars2	SLC16A6	protein	protein	Stukalov et al. (2020)	unassigned2495	IM-28109	intact:EBI-25687199|imex:IM-28109-27	1	0.35
P0DTD8	O15400	SARS-CoV-2	human	2697049	9606	ns7b_sars2	STX7	protein	protein	Stukalov et al. (2020)	unassigned2495	IM-28109	intact:EBI-25687199|imex:IM-28109-27	1	0.35
P0DTD8	O15321	SARS-CoV-2	human	2697049	9606	ns7b_sars2	TM9SF1	protein	protein	Stukalov et al. (2020)	unassigned2495	IM-28109	intact:EBI-25687199|imex:IM-28109-27	1	0.35
P0DTD8	O15270	SARS-CoV-2	human	2697049	9606	ns7b_sars2	SPTLC2	protein	protein	Stukalov et al. (2020)	unassigned2495	IM-28109	intact:EBI-25687199|imex:IM-28109-27	1	0.35
P0DTD8	O15155	SARS-CoV-2	human	2697049	9606	ns7b_sars2	BET1	protein	protein	Stukalov et al. (2020)	unassigned2495	IM-28109	intact:EBI-25687199|imex:IM-28109-27	1	0.35
P0DTD8	O15127	SARS-CoV-2	human	2697049	9606	ns7b_sars2	SCAMP2	protein	protein	Stukalov et al. (2020)	unassigned2495	IM-28109	intact:EBI-25687199|imex:IM-28109-27	1	0.35
P0DTD8	O15126	SARS-CoV-2	human	2697049	9606	ns7b_sars2	SCAMP1	protein	protein	Stukalov et al. (2020)	unassigned2495	IM-28109	intact:EBI-25687199|imex:IM-28109-27	1	0.35
P0DTD8	O15121	SARS-CoV-2	human	2697049	9606	ns7b_sars2	DEGS1	protein	protein	Stukalov et al. (2020)	unassigned2495	IM-28109	intact:EBI-25687199|imex:IM-28109-27	1	0.35
P0DTD8	O14828	SARS-CoV-2	human	2697049	9606	ns7b_sars2	SCAMP3	protein	protein	Stukalov et al. (2020)	unassigned2495	IM-28109	intact:EBI-25687199|imex:IM-28109-27	1	0.35
P0DTD8	O14763	SARS-CoV-2	human	2697049	9606	ns7b_sars2	TNFRSF10B	protein	protein	Stukalov et al. (2020)	unassigned2495	IM-28109	intact:EBI-25687199|imex:IM-28109-27	1	0.35
P0DTD8	O14684	SARS-CoV-2	human	2697049	9606	ns7b_sars2	PTGES	protein	protein	Stukalov et al. (2020)	unassigned2495	IM-28109	intact:EBI-25687199|imex:IM-28109-27	1	0.35
P0DTD8	O14662	SARS-CoV-2	human	2697049	9606	ns7b_sars2	STX16	protein	protein	Stukalov et al. (2020)	unassigned2495	IM-28109	intact:EBI-25687199|imex:IM-28109-27	1	0.35
P0DTD8	O14653	SARS-CoV-2	human	2697049	9606	ns7b_sars2	GOSR2	protein	protein	Stukalov et al. (2020)	unassigned2495	IM-28109	intact:EBI-25687199|imex:IM-28109-27	1	0.35
P0DTD8	O00461	SARS-CoV-2	human	2697049	9606	ns7b_sars2	GOLIM4	protein	protein	Stukalov et al. (2020)	unassigned2495	IM-28109	intact:EBI-25687199|imex:IM-28109-27	1	0.35
P0DTD8	O00400	SARS-CoV-2	human	2697049	9606	ns7b_sars2	SLC33A1	protein	protein	Stukalov et al. (2020)	unassigned2495	IM-28109	intact:EBI-25687199|imex:IM-28109-27	1	0.35
[truncated: 1,363 more rows]
