# Supplementary material for: The IMEx coronavirus interactome: an evolving map of Coronaviridae–host molecular interactions
Source: Database (Oxford). 2020 Nov 18;2020:baaa096. doi: 10.1093/database/baaa096 (PMC7673336; doi:10.1093/database/baaa096)
Supplement: baaa096_Supp [file baaa096_supp.zip › Supplementary_table_2.xlsx]

## Sheet: Legend
	Supplementary table 2: Pathway enrichment analysis as performed with PathDIP
	Supplementary table 2A: Pathway enrichments for SARS-CoV-1-interacting human proteins
	Supplementary table 2B: Pathway enrichments for SARS-CoV-2-interacting human proteins
	Supplementary table 2C: Pathway enrichments for human proteins extracted from Gordon et al. 2020 (PMID:32353859) and low throughtput studies
	Supplementary table 2D: Pathway enrichments for human proteins extracted from Li et al. 2020 (DOI:10.1101/2020.03.31.019216) and low throughtput studies
	Supplementary table 2E: Pathway enrichments for human proteins extracted from Stukalov et al. 2020 (doi: https://doi.org/10.1101/2020.06.17.156455 ) and low throughtput studies
	Supplementary table 2F: Overlap of enriched pathways in different data subsets

## Sheet: ST.2A SARS-CoV-1
Pathway Source	Pathway Name	p-value	q-value (FDR: BH-method)	q-value (Bonferroni)
OntoCancro	Expanded.Apoptosis	7.61721e-13	1.07403e-09	2.14805e-09
KEGG	SNARE interactions in vesicular transport	4.54952e-13	1.28296e-09	1.28296e-09
REACTOME	Stabilization of p53	1.38286e-09	1.29989e-06	3.89967e-06
REACTOME	Intra-Golgi traffic	4.3547e-09	3.07006e-06	1.22803e-05
OntoCancro	Apoptosis	5.96868e-09	3.36634e-06	1.68317e-05
REACTOME	p53-Dependent G1 DNA Damage Response	1.34689e-08	6.33038e-06	3.79823e-05
REACTOME	p53-Dependent G1/S DNA damage checkpoint	1.34689e-08	6.33038e-06	3.79823e-05
REACTOME	G1/S DNA Damage Checkpoints	2.11073e-08	7.44032e-06	5.95226e-05
REACTOME	Autodegradation of the E3 ubiquitin ligase COP1	4.27614e-08	1.33986e-05	0.000120587
REACTOME	AUF1 (hnRNP D0) binds and destabilizes mRNA	7.0404e-08	1.98539e-05	0.000198539
REACTOME	Retrograde transport at the Trans-Golgi-Network	1.07709e-07	2.76127e-05	0.000303739
PharmGKB	Nicotine_Pathway_Dopaminergic_Neuron_Pharmacodynamics	1.39651e-07	3.02935e-05	0.000393816
REACTOME	Disease	1.34188e-07	3.15342e-05	0.00037841
REACTOME	Ubiquitin Mediated Degradation of Phosphorylated Cdc25A	3.68769e-07	7.42806e-05	0.00103993
REACTOME	p53-Independent DNA Damage Response	3.68769e-07	7.42806e-05	0.00103993
REACTOME	p53-Independent G1/S DNA damage checkpoint	3.68769e-07	7.42806e-05	0.00103993
REACTOME	Regulation of RUNX3 expression and activity	5.77761e-07	9.58404e-05	0.00162929
REACTOME	Intra-Golgi and retrograde Golgi-to-ER traffic	6.7396e-07	0.000105587	0.00190057
KEGG	Proteasome	7.51901e-07	0.000111598	0.00212036
WikiPathways	WikiPathways	8.32747e-07	0.000117417	0.00234835
REACTOME	TNFR2 non-canonical NF-kB	9.21193e-07	0.000123703	0.00259776
REACTOME	Infectious disease	1.34214e-06	0.000164558	0.00378483
REACTOME	Regulation of RUNX2 expression and activity	1.33147e-06	0.00017067	0.00375475
REACTOME	Regulation of PTEN stability and activity	1.54819e-06	0.000181912	0.0043659
REACTOME	Diseases associated with N-glycosylation of proteins	1.65358e-06	0.000186524	0.0046631
KEGG	N-Glycan biosynthesis	1.87741e-06	0.000189082	0.0052943
REACTOME	Cross-presentation of soluble exogenous antigens (endosomes)	1.87741e-06	0.000189082	0.0052943
OntoCancro	Cell.Cycle	1.83971e-06	0.000192147	0.00518798
UniProt_Pathways	Protein modification; protein glycosylation	1.80758e-06	0.000196053	0.00509738
stke	Mitochondrial Pathway of Apoptosis: Multidomain Bcl-2 Family	2.37171e-06	0.000209007	0.00668822
REACTOME	Regulation of ornithine decarboxylase (ODC)	2.3246e-06	0.000218512	0.00655537
REACTOME	Ubiquitin-dependent degradation of Cyclin D	2.3246e-06	0.000218512	0.00655537
REACTOME	Vpu mediated degradation of CD4	2.86238e-06	0.000244603	0.00807191
REACTOME	Vif-mediated degradation of APOBEC3G	3.5062e-06	0.000290808	0.00988748
REACTOME	Ub-specific processing proteases	4.07357e-06	0.000319096	0.0114875
REACTOME	Antigen processing-Cross presentation	3.96632e-06	0.000319572	0.011185
REACTOME	HIV Infection	5.22134e-06	0.000368104	0.0147242
REACTOME	Oxygen-dependent proline hydroxylation of Hypoxia-inducible Factor Alpha	5.73136e-06	0.000394206	0.0161624
REACTOME	Degradation of AXIN	5.18285e-06	0.000395017	0.0146156
REACTOME	FBXL7 down-regulates AURKA during mitotic entry and in early mitosis	5.18285e-06	0.000395017	0.0146156
REACTOME	SCF-beta-TrCP mediated degradation of Emi1	5.18285e-06	0.000395017	0.0146156
REACTOME	G2/M Checkpoints	6.38384e-06	0.000418661	0.0180024
REACTOME	Hh mutants that don't undergo autocatalytic processing are degraded by ERAD	6.25716e-06	0.000420124	0.0176452
INOH	Notch	7.65941e-06	0.000459565	0.0215995
PID	Direct p53 effectors	7.54974e-06	0.000462832	0.0212903
REACTOME	Degradation of DVL	7.52048e-06	0.000481994	0.0212078
REACTOME	Degradation of GLI1 by the proteasome	7.52048e-06	0.000481994	0.0212078
REACTOME	Small interfering RNA (siRNA) biogenesis	9.11791e-06	0.000535677	0.0257125
REACTOME	COPII-mediated vesicle transport	9.33065e-06	0.000536988	0.0263124
REACTOME	RUNX1 regulates transcription of genes involved in differentiation of HSCs	9.33065e-06	0.000536988	0.0263124
REACTOME	CDT1 association with the CDC6:ORC:origin complex	1.07276e-05	0.000593173	0.0302518
REACTOME	Hh mutants abrogate ligand secretion	1.07276e-05	0.000593173	0.0302518
REACTOME	NIK-->noncanonical NF-kB signaling	1.07276e-05	0.000593173	0.0302518
REACTOME	Transcriptional regulation by RUNX3	1.16818e-05	0.00061005	0.0329427
NetPath	EGFR1	1.3891e-05	0.000652877	0.0391726
REACTOME	Dectin-1 mediated noncanonical NF-kB signaling	1.27356e-05	0.000652989	0.0359144
REACTOME	GLI3 is processed to GLI3R by the proteasome	1.27356e-05	0.000652989	0.0359144
REACTOME	SCF(Skp2)-mediated degradation of p27/p21	1.27356e-05	0.000652989	0.0359144
REACTOME	Cyclin E associated events during G1/S transition	1.34681e-05	0.000654828	0.03798
REACTOME	Metabolism of polyamines	1.34681e-05	0.000654828	0.03798
REACTOME	Defective CFTR causes cystic fibrosis	1.50622e-05	0.000696318	0.0424754
REACTOME	Regulation of mRNA stability by proteins that bind AU-rich elements	1.54192e-05	0.000701325	0.0434821
stke	Hypoxia-Inducible Factor 1 (HIF-1) Pathway	1.71189e-05	0.000742697	0.0482753
REACTOME	Asymmetric localization of PCP proteins	1.77487e-05	0.000747035	0.0500513
SIGNOR2.0	SIGNOR-G1-S_trans	1.70458e-05	0.000751081	0.0480692
REACTOME	Cyclin A:Cdk2-associated events at S phase entry	1.76141e-05	0.000752602	0.0496718
REACTOME	Transport of small molecules	1.68727e-05	0.000755254	0.047581
INOH	Citrate cycle	2.09667e-05	0.000844658	0.0591261
REACTOME	Autodegradation of Cdh1 by Cdh1:APC/C	2.08406e-05	0.000864272	0.0587705
WikiPathways	Proteasome Degradation	2.08406e-05	0.000864272	0.0587705
REACTOME	Cellular response to hypoxia	2.28032e-05	0.000905705	0.064305
REACTOME	MicroRNA (miRNA) biogenesis	2.32725e-05	0.000911506	0.0656284
REACTOME	Hedgehog ligand biogenesis	2.43875e-05	0.000929361	0.0687728
REACTOME	Cytokine Signaling in Immune system	2.4193e-05	0.000934579	0.0682243
REACTOME	Formation of the Early Elongation Complex	2.67537e-05	0.00100594	0.0754454
SIGNOR2.0	SIGNOR-G2-M_trans	2.67537e-05	0.00100594	0.0754454
REACTOME	MAPK6/MAPK4 signaling	2.9374e-05	0.00107578	0.0828347
REACTOME	Membrane Trafficking	3.47935e-05	0.00115433	0.0981177
REACTOME	PTEN Regulation	3.45571e-05	0.00116013	0.097451
INOH	TGF-beta super family signaling pathway canonical	3.33239e-05	0.00116017	0.0939734
REACTOME	Asparagine N-linked glycosylation	3.25143e-05	0.00117552	0.0916903
INOH	DroToll-like	3.30721e-05	0.00118055	0.0932633
REACTOME	Activation of NF-kappaB in B cells	3.30721e-05	0.00118055	0.0932633
REACTOME	The role of GTSE1 in G2/M progression after G2 checkpoint	3.43948e-05	0.00118285	0.0969933
REACTOME	Transcriptional regulation by RUNX2	3.43948e-05	0.00118285	0.0969933
WikiPathways	Integrated Cancer	3.63388e-05	0.00119157	0.102475
REACTOME	APC/C:Cdc20 mediated degradation of Securin	3.83327e-05	0.00124251	0.108098
Spike	Apoptosis Anti-Apoptosis Network	4.25393e-05	0.00134787	0.119961
stke	Mitochondrial Pathway of Apoptosis: Antiapoptotic Bcl-2 Family	4.23806e-05	0.00135811	0.119513
REACTOME	Diseases of glycosylation	4.50624e-05	0.00138126	0.127076
REACTOME	Assembly of the pre-replicative complex	4.43e-05	0.00138807	0.124926
REACTOME	Regulation of RAS by GAPs	4.43e-05	0.00138807	0.124926
REACTOME	TP53 Regulates Transcription of Death Receptors and Ligands	5.20527e-05	0.00157837	0.146789
ACSN2	CAF_INHIBITION_ANTITUMOR	5.40142e-05	0.00162043	0.15232
REACTOME	Translation initiation complex formation	6.3795e-05	0.0018937	0.179902
Panther_Pathway	Apoptosis_signaling	6.49601e-05	0.0019082	0.183187
REACTOME	Orc1 removal from chromatin	6.72275e-05	0.00193451	0.189582
REACTOME	Post-translational protein modification	6.70324e-05	0.00194878	0.189031
WikiPathways	Integrated Breast Cancer	6.91925e-05	0.00197094	0.195123
REACTOME	Deubiquitination	7.21717e-05	0.00203524	0.203524
REACTOME	Activation of the mRNA upon binding of the cap-binding complex and eIFs, and subsequent binding to 43S	7.42156e-05	0.00207216	0.209288
REACTOME	APC/C:Cdh1 mediated degradation of Cdc20 and other APC/C:Cdh1 targeted proteins in late mitosis/early G1	7.68447e-05	0.00212453	0.216702
REACTOME	CDK-mediated phosphorylation and removal of Cdc6	7.68447e-05	0.00212453	0.216702
REACTOME	Cdc20:Phospho-APC/C mediated degradation of Cyclin A	7.68447e-05	0.00212453	0.216702
REACTOME	ISG15 antiviral mechanism	7.68447e-05	0.00212453	0.216702
REACTOME	Host Interactions of HIV factors	8.07758e-05	0.00214894	0.227788
WikiPathways	Apoptosis	8.28694e-05	0.00218403	0.233692
REACTOME	APC:Cdc20 mediated degradation of cell cycle proteins prior to satisfation of the cell cycle checkpoint	8.76141e-05	0.0022877	0.247072
REACTOME	ER to Golgi Anterograde Transport	8.85968e-05	0.00229214	0.249843
REACTOME	Transport to the Golgi and subsequent modification	9.29585e-05	0.00238312	0.262143
BioCarta	cell cycle: g2/m checkpoint	0.000103719	0.00263502	0.292488
REACTOME	APC/C:Cdc20 mediated degradation of mitotic proteins	0.000113067	0.00284687	0.318849
REACTOME	Metabolism of proteins	0.000119992	0.00299449	0.338377
REACTOME	COPI-mediated anterograde transport	0.000126711	0.00313443	0.357325
REACTOME	Activation of APC/C and APC/C:Cdc20 mediated degradation of mitotic proteins	0.000127995	0.00313866	0.360946
REACTOME	TGF-beta receptor signaling activates SMADs	0.000138016	0.00335522	0.389205
REACTOME	ABC transporter disorders	0.000144567	0.00345491	0.407679
REACTOME	Pyruvate metabolism and Citric Acid (TCA) cycle	0.000143508	0.00345891	0.404693
REACTOME	Interferon Signaling	0.000162977	0.00382996	0.459595
REACTOME	Downstream signaling events of B Cell Receptor (BCR)	0.000162929	0.00386101	0.45946
REACTOME	TP53 Regulates Transcription of DNA Repair Genes	0.00017204	0.00400953	0.485153
WikiPathways	Apoptosis Modulation and Signaling	0.000181388	0.00419274	0.511514
REACTOME	TP53 Regulates Transcription of Cell Death Genes	0.000199272	0.00456868	0.561947
KEGG	Protein processing in endoplasmic reticulum	0.000206739	0.00462702	0.583004
REACTOME	Antiviral mechanism by IFN-stimulated genes	0.000205643	0.00467672	0.579913
REACTOME	Regulation of APC/C activators between G1/S and early anaphase	0.000205643	0.00467672	0.579913
WikiPathways	DNA IR-Double Strand Breaks (DSBs) and cellular response via ATM	0.000223916	0.00482018	0.631443
INOH	TNF	0.000222518	0.00482693	0.627501
KEGG	RNA transport	0.000222337	0.00486039	0.62699
REACTOME	TGFBR1 LBD Mutants in Cancer	0.000219389	0.00487147	0.618677
WikiPathways	MicroRNA network associated with chronic lymphocytic leukemia	0.000219389	0.00487147	0.618677
REACTOME	Degradation of beta-catenin by the destruction complex	0.000230328	0.00488365	0.649525
KEGG	Phagosome	0.000228693	0.00488571	0.644914
BioCarta	proteasome complex	0.000233191	0.00490745	0.657599
REACTOME	Downregulation of TGF-beta receptor signaling	0.000252593	0.00516168	0.712312
REACTOME	Processing of SMDT1	0.000252593	0.00516168	0.712312
WikiPathways	TCA Cycle and Deficiency of Pyruvate Dehydrogenase complex (PDHc)	0.000252593	0.00516168	0.712312
REACTOME	Vesicle-mediated transport	0.000247435	0.00516864	0.697767
KEGG	Epstein-Barr virus infection	0.000258637	0.00517274	0.729356
REACTOME	Regulation of HSF1-mediated heat shock response	0.000252079	0.00522693	0.710863
WikiPathways	DNA Damage Response	0.000252079	0.00522693	0.710863
SMPDB	Warburg Effect	0.000276899	0.00549898	0.780855
REACTOME	UCH proteinases	0.000301886	0.00595328	0.851319
WikiPathways	Parkin-Ubiquitin Proteasomal System	0.000321135	0.00628889	0.905601
REACTOME	PIP3 activates AKT signaling	0.00032656	0.00635103	0.920899
REACTOME	Iron uptake and transport	0.000338613	0.00654033	0.954889
REACTOME	Ribosomal scanning and start codon recognition	0.000338613	0.00654033	0.954889
REACTOME	Mitochondrial calcium ion transport	0.0003466	0.00655981	0.977412
REACTOME	MAPK1/MAPK3 signaling	0.000345659	0.00658621	0.974758
REACTOME	DNA Replication Pre-Initiation	0.00035565	0.00668622	1
REACTOME	Hedgehog 'on' state	0.00035565	0.00668622	1
WikiPathways	miRNA Regulation of DNA Damage Response	0.000361182	0.00670088	1
BioCarta	regulation of transcriptional activity by pml	0.0003765	0.00684987	1
HumanCyc	dolichyl-diphosphooligosaccharide biosynthesis	0.0003765	0.00684987	1
Panther_Pathway	TCA_cycle	0.0003765	0.00684987	1
PID	ALK1 signaling events	0.000373631	0.00688653	1
REACTOME	FGFR2 alternative splicing	0.000373631	0.00688653	1
REACTOME	APC/C-mediated degradation of cell cycle proteins	0.000394656	0.00704386	1
REACTOME	Regulation of mitotic cell cycle	0.000394656	0.00704386	1
KEGG	p53 signaling	0.000405298	0.00714338	1
Spike	Apoptosis	0.000405298	0.00714338	1
REACTOME	MAPK family signaling cascades	0.000440363	0.00766558	1
BioCarta	atm signaling	0.000464851	0.00804221	1
INOH	IL-1 JNK	0.000497972	0.00856269	1
INOH	TLR JNK	0.000497972	0.00856269	1
REACTOME	PCP/CE	0.000533876	0.00906946	1
ACSN2	RCD_GENES	0.000549202	0.00927395	1
INOH	TLR p38	0.000563082	0.00945173	1
stke	TGF-beta Signaling in Development	0.000572771	0.00955748	1
REACTOME	Intracellular signaling by second messengers	0.000583779	0.00968386	1
REACTOME	Switching of origins to a post-replicative state	0.000588543	0.0097058	1

## Sheet: ST.2B SARS-CoV-2
Pathway Source	Pathway Name	p-value	q-value (FDR: BH-method)	q-value (Bonferroni)
REACTOME	Metabolism of proteins	1.36744e-11	2.54617e-08	5.09235e-08
REACTOME	Asparagine N-linked glycosylation	8.4705e-12	3.15441e-08	3.15441e-08
REACTOME	Intra-Golgi and retrograde Golgi-to-ER traffic	1.62768e-10	1.51537e-07	6.06148e-07
REACTOME	Metabolism	2.12934e-10	1.58593e-07	7.92966e-07
REACTOME	Transport of small molecules	2.78466e-10	1.72835e-07	1.03701e-06
EHMN	Purine metabolism	1.49371e-10	1.85419e-07	5.56258e-07
REACTOME	Membrane Trafficking	7.3344e-10	3.9019e-07	2.73133e-06
KEGG	Protein processing in endoplasmic reticulum	2.51229e-09	1.16947e-06	9.35577e-06
REACTOME	ER to Golgi Anterograde Transport	4.30769e-09	1.60418e-06	1.60418e-05
REACTOME	COPI-mediated anterograde transport	4.10245e-09	1.6975e-06	1.52775e-05
REACTOME	Post-translational protein modification	6.99545e-09	2.17092e-06	2.60511e-05
WikiPathways	Ebola Virus Pathway on Host	6.66418e-09	2.25613e-06	2.48174e-05
KEGG	SNARE interactions in vesicular transport	1.62175e-08	4.64569e-06	6.0394e-05
REACTOME	Regulation of mRNA stability by proteins that bind AU-rich elements	2.13187e-08	5.29272e-06	7.93908e-05
REACTOME	Glucose metabolism	2.12525e-08	5.65317e-06	7.91443e-05
REACTOME	M Phase	3.19975e-08	7.44742e-06	0.000119159
REACTOME	Retrograde transport at the Trans-Golgi-Network	4.42945e-08	9.7031e-06	0.000164953
REACTOME	Cell Cycle, Mitotic	5.90108e-08	1.22087e-05	0.000219756
REACTOME	Transport to the Golgi and subsequent modification	6.8186e-08	1.26962e-05	0.000253925
REACTOME	Cell Cycle	6.76343e-08	1.32563e-05	0.00025187
REACTOME	Intra-Golgi traffic	9.89372e-08	1.75449e-05	0.000368442
REACTOME	Host Interactions of HIV factors	1.35279e-07	2.19034e-05	0.000503779
INOH	Notch	1.34122e-07	2.27032e-05	0.00049947
REACTOME	Leading Strand Synthesis	1.98774e-07	3.08431e-05	0.000740234
REACTOME	Polymerase switching	1.98774e-07	3.08431e-05	0.000740234
REACTOME	Polymerase switching on the C-strand of the telomere	1.98774e-07	3.08431e-05	0.000740234
REACTOME	Regulation of HSF1-mediated heat shock response	2.33595e-07	3.10681e-05	0.000869908
WikiPathways	Proteasome Degradation	2.27943e-07	3.14392e-05	0.00084886
INOH	TGF-beta super family signaling pathway canonical	3.34424e-07	4.29447e-05	0.00124539
REACTOME	Vesicle-mediated transport	4.77835e-07	5.93153e-05	0.00177946
REACTOME	Neutrophil degranulation	6.1435e-07	7.38013e-05	0.00228784
REACTOME	G2/M Transition	7.12094e-07	8.28699e-05	0.00265184
KEGG	Endocytosis	7.86823e-07	8.87918e-05	0.00293013
REACTOME	Mitotic G2-G2/M phases	9.24661e-07	0.000101278	0.00344344
NetPath	EGFR1	1.02421e-06	0.000108976	0.00381416
REACTOME	Disease	1.18556e-06	0.00012264	0.00441503
REACTOME	Metabolism of RNA	1.42798e-06	0.000143724	0.0053178
EHMN	Proteoglycan biosynthesis	1.62714e-06	0.00015946	0.00605947
WikiPathways	Parkin-Ubiquitin Proteasomal System	1.81105e-06	0.000172932	0.00674435
REACTOME	Vif-mediated degradation of APOBEC3G	1.92559e-06	0.000179272	0.0071709
REACTOME	Association of TriC/CCT with target proteins during biosynthesis	2.15368e-06	0.000195617	0.0080203
REACTOME	Disorders of transmembrane transporters	2.45153e-06	0.000212314	0.0091295
REACTOME	Nuclear Envelope Breakdown	2.40543e-06	0.000213281	0.00895782
EHMN	Squalene and cholesterol biosynthesis	3.36286e-06	0.00028462	0.0125233
KEGG	N-Glycan biosynthesis	4.32216e-06	0.000357683	0.0160957
REACTOME	Cellular response to heat stress	5.05657e-06	0.000376613	0.0188307
UniProt_Pathways	Protein modification; protein glycosylation	5.04885e-06	0.000383713	0.0188019
REACTOME	Nuclear Pore Complex (NPC) Disassembly	5.31225e-06	0.000387898	0.0197828
REACTOME	Diseases of glycosylation	4.84304e-06	0.000392076	0.0180355
REACTOME	COPII-mediated vesicle transport	4.98131e-06	0.000394689	0.0185504
REACTOME	Regulation of PTEN stability and activity	4.98131e-06	0.000394689	0.0185504
REACTOME	Synthesis of DNA	5.62376e-06	0.000402748	0.0209429
REACTOME	HIV Infection	6.03433e-06	0.000423997	0.0224718
EHMN	Glycosphingolipid metabolism	6.23595e-06	0.00043005	0.0232227
ACSN2	MITOCHONDRIAL_METABOLISM	7.20709e-06	0.000487986	0.0268392
PharmGKB	Doxorubicin_Pathway_Cardiomyocyte_Cell_Pharmacodynamics	7.91141e-06	0.000526109	0.0294621
EHMN	Glycerophospholipid metabolism	8.92312e-06	0.000582977	0.0332297
REACTOME	Glycolysis	9.34557e-06	0.00058988	0.0348029
REACTOME	Metabolism of carbohydrates	9.20375e-06	0.000590944	0.0342748
REACTOME	Oxygen-dependent proline hydroxylation of Hypoxia-inducible Factor Alpha	1.08246e-05	0.000639854	0.0403108
REACTOME	Lagging Strand Synthesis	1.06605e-05	0.000650815	0.0396997
SMPDB	Mitochondrial Electron Transport Chain	1.06605e-05	0.000650815	0.0396997
REACTOME	Antigen processing-Cross presentation	1.05983e-05	0.000657801	0.0394681
REACTOME	Export of Viral Ribonucleoproteins from Nucleus	1.20037e-05	0.000698465	0.0447018
REACTOME	Extension of Telomeres	1.20037e-05	0.000698465	0.0447018
REACTOME	AUF1 (hnRNP D0) binds and destabilizes mRNA	1.26024e-05	0.000711081	0.0469313
PharmGKB	Nicotine_Pathway_Dopaminergic_Neuron_Pharmacodynamics	1.28088e-05	0.00071194	0.0477
EHMN	Glycolysis and Gluconeogenesis	1.34945e-05	0.000739022	0.0502535
REACTOME	Defective CFTR causes cystic fibrosis	1.49852e-05	0.000808766	0.0558049
EHMN	N-Glycan biosynthesis	1.64419e-05	0.000874709	0.0612296
REACTOME	Pre-NOTCH Processing in Golgi	1.92681e-05	0.00101063	0.0717544
EHMN	Pyrimidine metabolism	1.98559e-05	0.00102699	0.0739434
REACTOME	Hh mutants that don't undergo autocatalytic processing are degraded by ERAD	2.05729e-05	0.0010495	0.0766135
REACTOME	DNA Replication	2.18913e-05	0.00108698	0.0815232
REACTOME	Cross-presentation of soluble exogenous antigens (endosomes)	2.17199e-05	0.00109304	0.0808849
REACTOME	Diseases associated with N-glycosylation of proteins	2.24713e-05	0.00110109	0.0836831
REACTOME	Infectious disease	2.53864e-05	0.00122778	0.094539
REACTOME	Degradation of GLI1 by the proteasome	2.60218e-05	0.00124237	0.0969052
REACTOME	Transcriptional regulation by RUNX2	3.18238e-05	0.0014814	0.118512
REACTOME	Regulation of RUNX2 expression and activity	3.27039e-05	0.00148524	0.121789
REACTOME	Mitotic Prophase	3.32136e-05	0.00149021	0.123687
REACTOME	DNA Replication Pre-Initiation	3.17281e-05	0.00149564	0.118155
REACTOME	Protein localization	3.25688e-05	0.00149736	0.121286
REACTOME	Gluconeogenesis	3.39129e-05	0.00150347	0.126292
REACTOME	Regulation of PLK1 Activity at G2/M Transition	3.781e-05	0.00153048	0.140804
EHMN	Methionine and cysteine metabolism	3.82881e-05	0.00153317	0.142585
REACTOME	RAB geranylgeranylation	3.59498e-05	0.00153882	0.133877
REACTOME	The citric acid (TCA) cycle and respiratory electron transport	3.76254e-05	0.00153975	0.140117
EHMN	Aminosugars metabolism	3.56792e-05	0.00156317	0.132869
REACTOME	Autodegradation of the E3 ubiquitin ligase COP1	3.56792e-05	0.00156317	0.132869
REACTOME	Cristae formation	3.75835e-05	0.00157259	0.139961
REACTOME	Formation of ATP by chemiosmotic coupling	3.75835e-05	0.00157259	0.139961
KEGG	Proteasome	3.74225e-05	0.00158365	0.139361
REACTOME	Hh mutants abrogate ligand secretion	4.08527e-05	0.00161846	0.152135
HumanCyc	heme degradation	4.26837e-05	0.0016732	0.158954
REACTOME	TGFBR1 LBD Mutants in Cancer	4.26837e-05	0.0016732	0.158954
INOH	DroToll-like	4.4154e-05	0.00169515	0.164429
systems-biology.org	Macrophage_Map_Update_ver2_re	4.51672e-05	0.00171635	0.168203
REACTOME	Fatty acyl-CoA biosynthesis	4.64922e-05	0.00174886	0.173137
REACTOME	Fatty acid metabolism	4.84936e-05	0.0018059	0.18059
REACTOME	GLI3 is processed to GLI3R by the proteasome	5.0733e-05	0.00187059	0.18893
EHMN	Pentose phosphate	5.55529e-05	0.00198922	0.206879
REACTOME	NEP/NS2 Interacts with the Cellular Export Machinery	5.55529e-05	0.00198922	0.206879
REACTOME	Regulation of RUNX3 expression and activity	5.69419e-05	0.00200049	0.212052
REACTOME	Centrosome maturation	5.48067e-05	0.00200098	0.2041
REACTOME	Recruitment of mitotic centrosome proteins and complexes	5.48067e-05	0.00200098	0.2041
ACSN2	OXIDATIVE_PHOSPHOYLATION_AND_TCA_CYCLE	6.09185e-05	0.00212019	0.22686
KEGG	Glycosaminoglycan biosynthesis - heparan sulfate / heparin	6.16612e-05	0.00212617	0.229626
REACTOME	DNA strand elongation	6.16612e-05	0.00212617	0.229626
REACTOME	Telomere C-strand (Lagging Strand) Synthesis	6.16612e-05	0.00212617	0.229626
INOH	TNF	6.56443e-05	0.00220234	0.244459
REACTOME	Cellular response to hypoxia	6.63401e-05	0.00220581	0.247051
REACTOME	FBXL7 down-regulates AURKA during mitotic entry and in early mitosis	7.1215e-05	0.00234694	0.265205
REACTOME	KSRP (KHSRP) binds and destabilizes mRNA	8.03559e-05	0.0025797	0.299245
REACTOME	Loss of Nlp from mitotic centrosomes	7.9487e-05	0.00259658	0.29601
REACTOME	Loss of proteins required for interphase microtubule organization from the centrosome	7.9487e-05	0.00259658	0.29601
EHMN	Selenoamino acid metabolism	8.39889e-05	0.00267329	0.312775
KEGG	DNA replication	8.39889e-05	0.00267329	0.312775
REACTOME	Stabilization of p53	8.85095e-05	0.00276983	0.329609
HumanCyc	superpathway of cholesterol biosynthesis	8.94643e-05	0.00277638	0.333165
EHMN	Prostaglandin formation from dihomo gama-linoleic acid	0.000105936	0.00326038	0.394506
REACTOME	Unfolded Protein Response (UPR)	0.000107695	0.00328735	0.401056
REACTOME	Degradation of DVL	0.000109338	0.00331036	0.407175
OntoCancro	Cell.Cycle	0.000112559	0.0033804	0.41917
REACTOME	Orc1 removal from chromatin	0.000115026	0.00339966	0.428357
REACTOME	Hedgehog ligand biogenesis	0.00011429	0.00340493	0.425616
REACTOME	Regulation of ornithine decarboxylase (ODC)	0.000124346	0.00364618	0.463065
REACTOME	Ubiquitin-dependent degradation of Cyclin D	0.000124346	0.00364618	0.463065
EHMN	Vitamin B9 (folate) metabolism	0.000127065	0.00366814	0.47319
PID	ALK1 signaling events	0.000127065	0.00366814	0.47319
WikiPathways	TCA Cycle and Deficiency of Pyruvate Dehydrogenase complex (PDHc)	0.000132894	0.00377784	0.494897
REACTOME	AURKA Activation by TPX2	0.000137507	0.00387936	0.512076
REACTOME	Rev-mediated nuclear export of HIV RNA	0.000143007	0.0040042	0.532558
KEGG	Oxidative phosphorylation	0.000153079	0.00425423	0.570066
REACTOME	Ubiquitin Mediated Degradation of Phosphorylated Cdc25A	0.000154678	0.00426682	0.576021
REACTOME	Vpu mediated degradation of CD4	0.000154678	0.00426682	0.576021
REACTOME	p53-Independent DNA Damage Response	0.000154678	0.00426682	0.576021
REACTOME	p53-Independent G1/S DNA damage checkpoint	0.000154678	0.00426682	0.576021
REACTOME	CDT1 association with the CDC6:ORC:origin complex	0.00016402	0.00436293	0.61081
INOH	Hedgehog	0.000163725	0.00438642	0.609712
REACTOME	ABC-family proteins mediated transport	0.000167452	0.00439149	0.623591
REACTOME	Insertion of tail-anchored proteins into the endoplasmic reticulum membrane	0.000167179	0.00441542	0.622575
EHMN	Vitamin D3 (cholecalciferol) metabolism	0.000177011	0.00460971	0.659189
REACTOME	Degradation of beta-catenin by the destruction complex	0.000184774	0.00477846	0.688098
HumanCyc	dermatan sulfate biosynthesis	0.000210193	0.00505006	0.782759
REACTOME	Hedgehog 'off' state	0.000196741	0.00505285	0.732663
REACTOME	Heme degradation	0.000199648	0.00509239	0.743489
REACTOME	TGF-beta receptor signaling activates SMADs	0.000204877	0.00519022	0.762962
SMPDB	Fructose-1,6-diphosphatase deficiency	0.000204877	0.00519022	0.762962
SMPDB	Gluconeogenesis	0.000204877	0.00519022	0.762962
SMPDB	Glycogen Storage Disease Type 1A (GSD1A) or Von Gierke Disease	0.000204877	0.00519022	0.762962
SMPDB	Glycogenosis, Type IB	0.000204877	0.00519022	0.762962
SMPDB	Glycogenosis, Type IC	0.000204877	0.00519022	0.762962
SMPDB	Phosphoenolpyruvate carboxykinase deficiency 1 (PEPCK1)	0.000204877	0.00519022	0.762962
SMPDB	Triosephosphate isomerase	0.000204877	0.00519022	0.762962
EHMN	Vitamin B3 (nicotinate and nicotinamide) metabolism	0.00021752	0.00519259	0.810044
EHMN	Urea cycle and metabolism of arginine, proline, glutamate, aspartate and asparagine	0.000220334	0.00522627	0.820524
WikiPathways	Oxidative phosphorylation	0.000240839	0.00560553	0.896884
REACTOME	Assembly of the pre-replicative complex	0.000238254	0.00561556	0.887258
REACTOME	Regulation of RAS by GAPs	0.000238254	0.00561556	0.887258
REACTOME	Interactions of Rev with host cellular proteins	0.000250413	0.00579216	0.932538
REACTOME	REACTOME	0.000253907	0.00583673	0.94555
BioCarta	how progesterone initiates the oocyte maturation	0.000292008	0.00628577	1
INOH	IL-1 JNK	0.00028966	0.00630815	1
INOH	TLR JNK	0.00028966	0.00630815	1
HumanCyc	cholesterol biosynthesis I	0.000289241	0.00641151	1
HumanCyc	cholesterol biosynthesis II (via 24,25-dihydrolanosterol)	0.000289241	0.00641151	1
HumanCyc	cholesterol biosynthesis III (via desmosterol)	0.000289241	0.00641151	1
REACTOME	Degradation of AXIN	0.000286646	0.00646951	1
REACTOME	Ion transport by P-type ATPases	0.000286646	0.00646951	1
REACTOME	SCF-beta-TrCP mediated degradation of Emi1	0.000286646	0.00646951	1
INOH	TLR NFkB	0.000283186	0.00646984	1
REACTOME	RUNX1 regulates transcription of genes involved in differentiation of HSCs	0.000283186	0.00646984	1
REACTOME	SUMOylation of DNA replication proteins	0.000303406	0.00649359	1
REACTOME	Viral Messenger RNA Synthesis	0.000303406	0.00649359	1
ACSN2	ANTIOXIDANT_RESPONSE	0.00031234	0.00660883	1
REACTOME	rRNA processing in the nucleus and cytosol	0.000326464	0.00664345	1
REACTOME	Golgi Cisternae Pericentriolar Stack Reorganization	0.000328751	0.00665363	1
REACTOME	ABC transporter disorders	0.000316939	0.00666825	1
Panther_Pathway	DNA_replication	0.000320028	0.00669542	1
HumanCyc	heparan sulfate biosynthesis	0.000326301	0.00678852	1
REACTOME	Defective TPR may confer susceptibility towards thyroid papillary carcinoma (TPC)	0.000326301	0.00678852	1
REACTOME	Regulation of Glucokinase by Glucokinase Regulatory Protein	0.000326301	0.00678852	1
REACTOME	Transport of Ribonucleoproteins into the Host Nucleus	0.000326301	0.00678852	1
INOH	TLR p38	0.000346726	0.0069795	1
REACTOME	rRNA processing	0.000363054	0.00726889	1
REACTOME	The role of GTSE1 in G2/M progression after G2 checkpoint	0.000370552	0.00737934	1
REACTOME	S Phase	0.00038324	0.0075115	1
REACTOME	Cooperation of PDCL (PhLP1) and TRiC/CCT in G-protein beta folding	0.000381383	0.00755463	1
WikiPathways	DNA Replication	0.000381383	0.00755463	1
WikiPathways	Pathways in clear cell renal cell carcinoma	0.000395807	0.0077172	1
INOH	IL-1 NFkB	0.000413134	0.0078898	1
SMPDB	Glutaric Aciduria Type I	0.000407182	0.00789763	1
EHMN	Phosphatidylinositol phosphate metabolism	0.000411869	0.00794715	1
REACTOME	Recruitment of NuMA to mitotic centrosomes	0.000411869	0.00794715	1
REACTOME	Golgi-to-ER retrograde transport	0.000441844	0.00839504	1
KEGG	Phagosome	0.000447968	0.00846819	1
REACTOME	Chaperonin-mediated protein folding	0.000475516	0.00881006	1
REACTOME	Protein folding	0.000475516	0.00881006	1
BioCarta	fibrinolysis	0.000471622	0.00882573	1
REACTOME	Removal of the Flap Intermediate	0.000471622	0.00882573	1
PID	Hypoxic and oxygen homeostasis regulation of HIF-1-alpha	0.000471526	0.0088685	1
REACTOME	p53-Dependent G1 DNA Damage Response	0.000490096	0.00899073	1
REACTOME	p53-Dependent G1/S DNA damage checkpoint	0.000490096	0.00899073	1
REACTOME	Loss of Function of TGFBR2 in Cancer	0.000528763	0.00960543	1
REACTOME	TGFBR2 Kinase Domain Mutants in Cancer	0.000528763	0.00960543	1
KEGG	Adherens junction	0.000543439	0.00977665	1
stke	Hypoxia-Inducible Factor 1 (HIF-1) Pathway	0.000543439	0.00977665	1
WikiPathways	Hypothesized Pathways in Pathogenesis of Cardiovascular Disease	0.000556688	0.00991917	1
REACTOME	Loss of Function of TGFBR1 in Cancer	0.0005604	0.00993776	1

## Sheet: ST.2C Gordon_LT
Pathway Source	Pathway Name	p-value	q-value (FDR: BH-method)	q-value (Bonferroni)
REACTOME	Metabolism of proteins	2.43137e-09	2.65506e-06	5.31011e-06
REACTOME	M Phase	3.76158e-09	2.73843e-06	8.21529e-06
REACTOME	Cell Cycle, Mitotic	1.51768e-09	3.31461e-06	3.31461e-06
REACTOME	Cell Cycle	1.33111e-08	7.26786e-06	2.90714e-05
REACTOME	Centrosome maturation	6.72077e-08	2.93563e-05	0.000146782
REACTOME	Recruitment of mitotic centrosome proteins and complexes	6.72077e-08	2.93563e-05	0.000146782
REACTOME	Regulation of PLK1 Activity at G2/M Transition	1.34137e-07	4.18507e-05	0.000292955
REACTOME	Nuclear Pore Complex (NPC) Disassembly	2.31315e-07	6.3149e-05	0.000505192
EHMN	Lysine metabolism	2.61475e-07	6.34513e-05	0.000571061
REACTOME	Recruitment of NuMA to mitotic centrosomes	3.67781e-07	8.03234e-05	0.000803234
REACTOME	Mitotic G2-G2/M phases	4.99276e-07	8.38784e-05	0.00109042
REACTOME	G2/M Transition	4.31597e-07	8.56916e-05	0.000942608
EHMN	Selenoamino acid metabolism	4.78249e-07	8.70413e-05	0.0010445
EHMN	Vitamin D3 (cholecalciferol) metabolism	8.20969e-07	0.000128071	0.001793
REACTOME	Loss of Nlp from mitotic centrosomes	1.03059e-06	0.000150054	0.00225081
REACTOME	Loss of proteins required for interphase microtubule organization from the centrosome	1.03059e-06	0.000150054	0.00225081
EHMN	Pentose phosphate	1.39365e-06	0.000179043	0.00304373
REACTOME	AURKA Activation by TPX2	1.55141e-06	0.000188238	0.00338828
REACTOME	Mitotic Prometaphase	2.12243e-06	0.000243968	0.00463539
EHMN	Prostaglandin formation from dihomo gama-linoleic acid	2.26788e-06	0.000247652	0.00495305
EHMN	Vitamin B5 - CoA biosynthesis from pantothenate	2.26788e-06	0.000247652	0.00495305
REACTOME	Anchoring of the basal body to the plasma membrane	3.74511e-06	0.000340805	0.00817932
EHMN	Vitamin B3 (nicotinate and nicotinamide) metabolism	3.45966e-06	0.00034345	0.0075559
REACTOME	HIV Infection	3.64566e-06	0.000346179	0.00796212
REACTOME	Nuclear Envelope Breakdown	4.09676e-06	0.000357893	0.00894732
REACTOME	Host Interactions of HIV factors	8.05437e-06	0.000628241	0.0175907
REACTOME	Post-translational protein modification	7.62919e-06	0.000640852	0.0166622
EHMN	Squalene and cholesterol biosynthesis	8.00184e-06	0.00064726	0.017476
EHMN	Glycosphingolipid metabolism	9.95925e-06	0.000750035	0.021751
REACTOME	DNA replication initiation	1.08807e-05	0.000792115	0.0237634
REACTOME	Telomere C-strand synthesis initiation	1.08807e-05	0.000792115	0.0237634
REACTOME	Mitotic Prophase	1.20956e-05	0.000825525	0.0264168
REACTOME	Viral Messenger RNA Synthesis	1.63039e-05	0.00107902	0.0356077
REACTOME	Golgi Cisternae Pericentriolar Stack Reorganization	1.92725e-05	0.0012026	0.0420911
EHMN	De novo fatty acid biosynthesis	2.25742e-05	0.00123255	0.0493021
EHMN	Vitamin E metabolism	2.25742e-05	0.00123255	0.0493021
EHMN	Putative anti-Inflammatory metabolites formation from EPA	1.92291e-05	0.00123519	0.0419964
REACTOME	Defective TPR may confer susceptibility towards thyroid papillary carcinoma (TPC)	2.11598e-05	0.00128369	0.046213
REACTOME	NEP/NS2 Interacts with the Cellular Export Machinery	2.11598e-05	0.00128369	0.046213
REACTOME	Regulation of Glucokinase by Glucokinase Regulatory Protein	2.11598e-05	0.00128369	0.046213
REACTOME	Transport of Ribonucleoproteins into the Host Nucleus	2.11598e-05	0.00128369	0.046213
REACTOME	Export of Viral Ribonucleoproteins from Nucleus	2.60031e-05	0.00135216	0.0567908
EHMN	Methionine and cysteine metabolism	2.73377e-05	0.0013885	0.0597055
REACTOME	Vpr-mediated nuclear import of PICs	3.17002e-05	0.00144236	0.0692332
REACTOME	E2F mediated regulation of DNA replication	3.1609e-05	0.00150074	0.0690341
REACTOME	Inhibition of replication initiation of damaged DNA by RB1/E2F1	3.1609e-05	0.00150074	0.0690341
PID	Hypoxic and oxygen homeostasis regulation of HIF-1-alpha	3.05066e-05	0.00151424	0.0666264
KEGG	Protein processing in endoplasmic reticulum	3.15091e-05	0.00152924	0.0688159
REACTOME	Rev-mediated nuclear export of HIV RNA	3.83573e-05	0.00170964	0.0837723
REACTOME	SUMOylation of SUMOylation proteins	3.83573e-05	0.00170964	0.0837723
REACTOME	Transport of the SLBP independent Mature mRNA	3.83573e-05	0.00170964	0.0837723
REACTOME	RAB geranylgeranylation	4.28163e-05	0.00179828	0.0935108
REACTOME	Transport of the SLBP Dependant Mature mRNA	4.60903e-05	0.00189927	0.100661
REACTOME	Interactions of Rev with host cellular proteins	5.5022e-05	0.00222533	0.120168
REACTOME	Interactions of Vpr with host cellular proteins	5.5022e-05	0.00222533	0.120168
REACTOME	Late Phase of HIV Life Cycle	5.98645e-05	0.00233472	0.130744
REACTOME	SUMOylation of ubiquitinylation proteins	6.52867e-05	0.00250151	0.142586
EHMN	Aminosugars metabolism	7.06288e-05	0.00265954	0.154253
BioCarta	mechanism of protein import into the nucleus	7.21521e-05	0.00267085	0.15758
BioCarta	protein kinase a at the centrosome	7.21521e-05	0.00267085	0.15758
REACTOME	NS1 Mediated Effects on Host Pathways	0.000105522	0.0036581	0.23046
Panther_Pathway	Beta2_adrenergic_receptor_signaling	0.000102621	0.00367417	0.224124
Panther_Pathway	Histamine_H2_receptor_mediated_signaling	0.000102621	0.00367417	0.224124
REACTOME	Transport of Mature mRNA Derived from an Intronless Transcript	0.000122607	0.00418396	0.267774
KEGG	RNA transport	0.000144967	0.00433709	0.316608
REACTOME	Host Interactions with Influenza Factors	0.000141818	0.0043624	0.309731
REACTOME	Transport of Mature mRNAs Derived from Intronless Transcripts	0.000141818	0.0043624	0.309731
WikiPathways	Ciliary landscape	0.000132699	0.00445869	0.289815
BioCarta	akap95 role in mitosis and chromosome dynamics	0.0001413	0.00467575	0.308599
REACTOME	Leading Strand Synthesis	0.0001413	0.00467575	0.308599
REACTOME	Polymerase switching	0.0001413	0.00467575	0.308599
REACTOME	Polymerase switching on the C-strand of the telomere	0.0001413	0.00467575	0.308599
REACTOME	Removal of the Flap Intermediate	0.0001413	0.00467575	0.308599
REACTOME	SUMOylation of DNA replication proteins	0.000163337	0.00482065	0.356728
REACTOME	HIV Life Cycle	0.000179242	0.00515085	0.391465
EHMN	Glycine, serine, alanine and threonine metabolism	0.000177623	0.00517238	0.387929
REACTOME	KSRP (KHSRP) binds and destabilizes mRNA	0.000189626	0.00537848	0.414143
REACTOME	Processive synthesis on the lagging strand	0.000189626	0.00537848	0.414143
REACTOME	SUMOylation of RNA binding proteins	0.000214074	0.0059182	0.467538
EHMN	Leukotriene metabolism	0.000224974	0.00614179	0.491343
PID	PLK1 signaling events	0.000243707	0.00657106	0.532256
REACTOME	mRNA decay by 3' to 5' exoribonuclease	0.000248812	0.0066269	0.543405
EHMN	Urea cycle and metabolism of arginine, proline, glutamate, aspartate and asparagine	0.000260548	0.00685587	0.569037
REACTOME	CREB1 phosphorylation through the activation of Adenylate Cyclase	0.000272174	0.00707652	0.594428
REACTOME	Elastic fibre formation	0.000276477	0.00710383	0.603826
WikiPathways	Ebola Virus Pathway on Host	0.000294985	0.00749125	0.644247
REACTOME	Protein localization	0.000300659	0.00754758	0.656639
REACTOME	Butyrate Response Factor 1 (BRF1) binds and destabilizes mRNA	0.000320211	0.00794705	0.699341
REACTOME	Tristetraprolin (TTP, ZFP36) binds and destabilizes mRNA	0.000320211	0.00794705	0.699341
REACTOME	SUMOylation of chromatin organization proteins	0.000333658	0.00809677	0.728709
EHMN	Glycolysis and Gluconeogenesis	0.000366872	0.00880493	0.801248
REACTOME	Cellular response to heat stress	0.000409101	0.0097117	0.893477
WikiPathways	Dual hijack model of Vif in HIV infection	0.000428945	0.00986122	0.936816

## Sheet: ST.2D Li_LT
Pathway Source	Pathway Name	p-value	q-value (FDR: BH-method)	q-value (Bonferroni)
REACTOME	Metabolism of RNA	3.03789e-30	5.3315e-27	5.3315e-27
REACTOME	rRNA processing	5.80502e-14	5.09391e-11	1.01878e-10
REACTOME	Regulation of mRNA stability by proteins that bind AU-rich elements	1.22953e-13	7.19275e-11	2.15783e-10
REACTOME	rRNA processing in the nucleus and cytosol	1.84372e-13	8.08932e-11	3.23573e-10
WikiPathways	Proteasome Degradation	4.32334e-13	1.51749e-10	7.58746e-10
REACTOME	Synthesis of DNA	2.59974e-12	6.51792e-10	4.56254e-09
KEGG	Proteasome	2.48487e-12	7.26824e-10	4.36095e-09
REACTOME	Regulation of APC/C activators between G1/S and early anaphase	1.46934e-11	1.22795e-09	2.57869e-08
REACTOME	Vif-mediated degradation of APOBEC3G	1.62203e-11	1.23768e-09	2.84666e-08
REACTOME	APC/C:Cdc20 mediated degradation of mitotic proteins	5.76246e-12	1.26414e-09	1.01131e-08
INOH	DroToll-like	1.59663e-11	1.27368e-09	2.80209e-08
REACTOME	The role of GTSE1 in G2/M progression after G2 checkpoint	1.01921e-11	1.27765e-09	1.78871e-08
REACTOME	Transcriptional regulation by RUNX2	1.01921e-11	1.27765e-09	1.78871e-08
REACTOME	Cross-presentation of soluble exogenous antigens (endosomes)	7.55174e-12	1.32533e-09	1.32533e-08
REACTOME	Activation of APC/C and APC/C:Cdc20 mediated degradation of mitotic proteins	6.98971e-12	1.36299e-09	1.22669e-08
REACTOME	Autodegradation of the E3 ubiquitin ligase COP1	1.2647e-11	1.38722e-09	2.21955e-08
REACTOME	Ubiquitin Mediated Degradation of Phosphorylated Cdc25A	1.2647e-11	1.38722e-09	2.21955e-08
REACTOME	Vpu mediated degradation of CD4	1.2647e-11	1.38722e-09	2.21955e-08
REACTOME	p53-Independent DNA Damage Response	1.2647e-11	1.38722e-09	2.21955e-08
REACTOME	p53-Independent G1/S DNA damage checkpoint	1.2647e-11	1.38722e-09	2.21955e-08
REACTOME	DNA Replication	8.89029e-12	1.41841e-09	1.56025e-08
REACTOME	Regulation of ornithine decarboxylase (ODC)	9.80298e-12	1.43369e-09	1.72042e-08
REACTOME	Ubiquitin-dependent degradation of Cyclin D	9.80298e-12	1.43369e-09	1.72042e-08
REACTOME	Association of TriC/CCT with target proteins during biosynthesis	2.20273e-11	1.48684e-09	3.86579e-08
REACTOME	AUF1 (hnRNP D0) binds and destabilizes mRNA	2.0686e-11	1.51266e-09	3.63039e-08
REACTOME	Regulation of RUNX3 expression and activity	2.0686e-11	1.51266e-09	3.63039e-08
REACTOME	Assembly of the pre-replicative complex	2.40098e-11	1.56064e-09	4.21372e-08
REACTOME	Degradation of AXIN	2.6239e-11	1.64462e-09	4.60494e-08
REACTOME	FBXL7 down-regulates AURKA during mitotic entry and in early mitosis	2.6239e-11	1.64462e-09	4.60494e-08
REACTOME	SCF-beta-TrCP mediated degradation of Emi1	2.6239e-11	1.64462e-09	4.60494e-08
REACTOME	Hh mutants that don't undergo autocatalytic processing are degraded by ERAD	3.31107e-11	1.87449e-09	5.81093e-08
REACTOME	Stabilization of p53	3.31107e-11	1.87449e-09	5.81093e-08
REACTOME	Orc1 removal from chromatin	4.313e-11	2.04576e-09	7.56931e-08
REACTOME	Degradation of DVL	4.1575e-11	2.08469e-09	7.29641e-08
REACTOME	Degradation of GLI1 by the proteasome	4.1575e-11	2.08469e-09	7.29641e-08
REACTOME	APC/C-mediated degradation of cell cycle proteins	4.13661e-11	2.19992e-09	7.25975e-08
REACTOME	Regulation of mitotic cell cycle	4.13661e-11	2.19992e-09	7.25975e-08
REACTOME	Cdc20:Phospho-APC/C mediated degradation of Cyclin A	5.20865e-11	2.2853e-09	9.14118e-08
REACTOME	Regulation of RUNX2 expression and activity	5.19533e-11	2.3379e-09	9.1178e-08
REACTOME	Major pathway of rRNA processing in the nucleolus and cytosol	5.07912e-11	2.34575e-09	8.91386e-08
REACTOME	MAPK6/MAPK4 signaling	6.72378e-11	2.56527e-09	1.18002e-07
REACTOME	CDT1 association with the CDC6:ORC:origin complex	6.46268e-11	2.63768e-09	1.1342e-07
REACTOME	Hh mutants abrogate ligand secretion	6.46268e-11	2.63768e-09	1.1342e-07
REACTOME	NIK-->noncanonical NF-kB signaling	6.46268e-11	2.63768e-09	1.1342e-07
REACTOME	APC:Cdc20 mediated degradation of cell cycle proteins prior to satisfation of the cell cycle checkpoint	6.27076e-11	2.68419e-09	1.10052e-07
stke	Hypoxia-Inducible Factor 1 (HIF-1) Pathway	6.27076e-11	2.68419e-09	1.10052e-07
REACTOME	Dectin-1 mediated noncanonical NF-kB signaling	8.0038e-11	2.98865e-09	1.40467e-07
REACTOME	GLI3 is processed to GLI3R by the proteasome	8.0038e-11	2.98865e-09	1.40467e-07
REACTOME	SCF(Skp2)-mediated degradation of p27/p21	8.0038e-11	2.98865e-09	1.40467e-07
REACTOME	Infectious disease	9.47044e-11	3.32412e-09	1.66206e-07
REACTOME	Defective CFTR causes cystic fibrosis	9.87022e-11	3.3312e-09	1.73222e-07
REACTOME	G2/M Checkpoints	9.83373e-11	3.38396e-09	1.72582e-07
INOH	IL-1 JNK	1.21225e-10	4.01415e-09	2.1275e-07
INOH	TLR JNK	1.21225e-10	4.01415e-09	2.1275e-07
REACTOME	Asymmetric localization of PCP proteins	1.21225e-10	4.01415e-09	2.1275e-07
REACTOME	Cell Cycle	1.40183e-10	4.39324e-09	2.46021e-07
INOH	TLR p38	1.48301e-10	4.56611e-09	2.60268e-07
REACTOME	Autodegradation of Cdh1 by Cdh1:APC/C	1.48301e-10	4.56611e-09	2.60268e-07
REACTOME	G2/M Transition	1.54646e-10	4.60006e-09	2.71404e-07
REACTOME	Mitotic G2-G2/M phases	1.84675e-10	5.14452e-09	3.24105e-07
INOH	IL-1 NFkB	1.80733e-10	5.19978e-09	3.17186e-07
REACTOME	Hedgehog ligand biogenesis	1.80733e-10	5.19978e-09	3.17186e-07
INOH	Notch	1.79783e-10	5.25865e-09	3.15519e-07
REACTOME	p53-Dependent G1 DNA Damage Response	2.19456e-10	6.0179e-09	3.85145e-07
REACTOME	p53-Dependent G1/S DNA damage checkpoint	2.19456e-10	6.0179e-09	3.85145e-07
REACTOME	Degradation of beta-catenin by the destruction complex	2.50084e-10	6.64996e-09	4.38897e-07
REACTOME	Formation of the ternary complex, and subsequently, the 43S complex	2.56017e-10	6.70612e-09	4.4931e-07
INOH	IL-1 p38	2.65527e-10	6.85294e-09	4.66e-07
REACTOME	Activation of NF-kappaB in B cells	2.65527e-10	6.85294e-09	4.66e-07
REACTOME	Oxygen-dependent proline hydroxylation of Hypoxia-inducible Factor Alpha	2.65527e-10	6.85294e-09	4.66e-07
REACTOME	APC/C:Cdc20 mediated degradation of Securin	3.20171e-10	7.91409e-09	5.619e-07
REACTOME	G1/S DNA Damage Checkpoints	3.20171e-10	7.91409e-09	5.619e-07
REACTOME	S Phase	3.42654e-10	8.23778e-09	6.01358e-07
INOH	TNF	3.84794e-10	9.12586e-09	6.75313e-07
REACTOME	Regulation of RAS by GAPs	3.84794e-10	9.12586e-09	6.75313e-07
REACTOME	DNA Replication Pre-Initiation	4.70447e-10	1.04511e-08	8.25634e-07
INOH	TLR NFkB	4.60972e-10	1.06448e-08	8.09006e-07
REACTOME	RUNX1 regulates transcription of genes involved in differentiation of HSCs	4.60972e-10	1.06448e-08	8.09006e-07
REACTOME	Regulation of PTEN stability and activity	4.60972e-10	1.06448e-08	8.09006e-07
REACTOME	APC/C:Cdh1 mediated degradation of Cdc20 and other APC/C:Cdh1 targeted proteins in late mitosis/early G1	7.78224e-10	1.70723e-08	1.36578e-06
REACTOME	CDK-mediated phosphorylation and removal of Cdc6	7.78224e-10	1.70723e-08	1.36578e-06
REACTOME	G1/S Transition	8.38894e-10	1.79544e-08	1.47226e-06
INOH	Hedgehog	9.21326e-10	1.9481e-08	1.61693e-06
REACTOME	Switching of origins to a post-replicative state	9.87786e-10	2.06377e-08	1.73356e-06
REACTOME	Ribosomal scanning and start codon recognition	1.11369e-09	2.29944e-08	1.95453e-06
REACTOME	Translation initiation complex formation	1.11369e-09	2.29944e-08	1.95453e-06
REACTOME	Cellular response to hypoxia	1.28087e-09	2.58382e-08	2.24793e-06
REACTOME	Activation of the mRNA upon binding of the cap-binding complex and eIFs, and subsequent binding to 43S	1.35056e-09	2.69345e-08	2.37023e-06
REACTOME	ABC transporter disorders	1.76246e-09	3.47541e-08	3.09312e-06
REACTOME	Cell Cycle, Mitotic	1.85152e-09	3.61046e-08	3.24942e-06
REACTOME	Downstream signaling events of B Cell Receptor (BCR)	2.0598e-09	3.97247e-08	3.61495e-06
REACTOME	UCH proteinases	2.57921e-09	4.92012e-08	4.52651e-06
OntoCancro	Cell.Cycle	3.32441e-09	6.27348e-08	5.83434e-06
REACTOME	Cell Cycle Checkpoints	3.53875e-09	6.60692e-08	6.21051e-06
REACTOME	Cyclin E associated events during G1/S transition	4.34015e-09	8.01786e-08	7.61696e-06
REACTOME	Metabolism of polyamines	4.34015e-09	8.01786e-08	7.61696e-06
REACTOME	Mitotic G1-G1/S phases	5.02885e-09	9.09859e-08	8.82563e-06
REACTOME	Cyclin A:Cdk2-associated events at S phase entry	5.76144e-09	1.03177e-07	1.01113e-05
REACTOME	Hedgehog 'on' state	5.76144e-09	1.03177e-07	1.01113e-05
REACTOME	Antigen processing-Cross presentation	6.61826e-09	1.1615e-07	1.1615e-05
REACTOME	Host Interactions of HIV factors	6.98207e-09	1.21322e-07	1.22535e-05
REACTOME	Cellular responses to stress	7.39463e-09	1.27231e-07	1.29776e-05
WikiPathways	Parkin-Ubiquitin Proteasomal System	9.00227e-09	1.53388e-07	1.5799e-05
REACTOME	PCP/CE	9.92059e-09	1.6741e-07	1.74106e-05
REACTOME	CLEC7A (Dectin-1) signaling	1.46348e-08	2.4461e-07	2.56841e-05
REACTOME	HIV Infection	1.72446e-08	2.85512e-07	3.02643e-05
REACTOME	Transcriptional regulation by RUNX3	1.8808e-08	3.0563e-07	3.3008e-05
REACTOME	mRNA Splicing - Major Pathway	1.86722e-08	3.06259e-07	3.27697e-05
REACTOME	M Phase	2.38328e-08	3.8373e-07	4.18266e-05
INOH	CD4 T cell receptor signaling-NFkB cascade	2.7082e-08	4.32081e-07	4.75289e-05
REACTOME	Processing of Capped Intron-Containing Pre-mRNA	3.15795e-08	4.99298e-07	5.5422e-05
REACTOME	mRNA Splicing	3.46205e-08	5.32973e-07	6.0759e-05
REACTOME	Interleukin-1 signaling	3.42791e-08	5.37141e-07	6.01598e-05
REACTOME	TNFR2 non-canonical NF-kB	3.42791e-08	5.37141e-07	6.01598e-05
REACTOME	Downstream TCR signaling	4.83047e-08	7.37172e-07	8.47747e-05
REACTOME	Mitotic Anaphase	5.0105e-08	7.58054e-07	8.79343e-05
REACTOME	ABC-family proteins mediated transport	5.40112e-08	8.03302e-07	9.47897e-05
REACTOME	Mitotic Metaphase and Anaphase	5.38742e-08	8.08113e-07	9.45492e-05
REACTOME	Metabolism of proteins	7.27434e-08	1.06387e-06	0.000127665
WikiPathways	mRNA Processing	7.26916e-08	1.07205e-06	0.000127574
INOH	CD4 T cell receptor signaling	9.62489e-08	1.39601e-06	0.000168917
REACTOME	PTEN Regulation	9.62489e-08	1.39601e-06	0.000168917
EHMN	Vitamin B9 (folate) metabolism	9.78519e-08	1.39618e-06	0.00017173
REACTOME	Hedgehog 'off' state	1.39615e-07	1.976e-06	0.000245024
REACTOME	Separation of Sister Chromatids	1.78273e-07	2.50295e-06	0.000312869
INOH	TGF-beta super family signaling pathway canonical	2.06822e-07	2.88073e-06	0.000362973
REACTOME	Cellular responses to external stimuli	2.78354e-07	3.84655e-06	0.000488511
INOH	Wnt Canonical	3.01513e-07	4.13403e-06	0.000529155
INOH	Wnt Mammals	3.01513e-07	4.13403e-06	0.000529155
REACTOME	TCR signaling	3.01513e-07	4.13403e-06	0.000529155
REACTOME	Formation of a pool of free 40S subunits	4.35443e-07	5.83361e-06	0.000764202
REACTOME	Gluconeogenesis	5.7976e-07	7.70817e-06	0.00101748
INOH	B cell receptor signaling	1.00897e-06	1.33139e-05	0.00177074
REACTOME	Beta-catenin independent WNT signaling	1.09336e-06	1.43198e-05	0.00191885
REACTOME	L13a-mediated translational silencing of Ceruloplasmin expression	1.1332e-06	1.47316e-05	0.00198877
REACTOME	C-type lectin receptors (CLRs)	1.18394e-06	1.5278e-05	0.00207781
REACTOME	Interleukin-1 family signaling	1.18394e-06	1.5278e-05	0.00207781
REACTOME	GTP hydrolysis and joining of the 60S ribosomal subunit	1.23982e-06	1.57673e-05	0.00217588
REACTOME	FCERI mediated NF-kB activation	1.49685e-06	1.88991e-05	0.00262697
REACTOME	TCF dependent signaling in response to WNT	2.05468e-06	2.57569e-05	0.00360596
REACTOME	Cap-dependent Translation Initiation	2.26687e-06	2.82153e-05	0.00397836
REACTOME	Eukaryotic Translation Initiation	2.26687e-06	2.82153e-05	0.00397836
REACTOME	Disorders of transmembrane transporters	2.65824e-06	3.26239e-05	0.00466521
REACTOME	Signaling by Hedgehog	2.71651e-06	3.31075e-05	0.00476748
REACTOME	Glucose metabolism	2.75647e-06	3.33628e-05	0.0048376
REACTOME	Cooperation of PDCL (PhLP1) and TRiC/CCT in G-protein beta folding	3.25409e-06	3.91159e-05	0.00571093
KEGG	Ribosome biogenesis in eukaryotes	3.42413e-06	4.08799e-05	0.00600935
REACTOME	Chaperonin-mediated protein folding	3.83633e-06	4.54916e-05	0.00673276
REACTOME	Protein folding	3.83633e-06	4.54916e-05	0.00673276
REACTOME	Extension of Telomeres	5.53777e-06	6.47919e-05	0.00971879
Panther_Pathway	DNA_replication	6.12736e-06	7.12153e-05	0.0107535
KEGG	Spliceosome	6.24776e-06	7.2137e-05	0.0109648
REACTOME	Signaling by the B Cell Receptor (BCR)	7.99178e-06	9.16704e-05	0.0140256
REACTOME	Influenza Life Cycle	1.17612e-05	0.000134032	0.0206409
REACTOME	PIP3 activates AKT signaling	1.90068e-05	0.000215206	0.0333569
REACTOME	MAPK1/MAPK3 signaling	1.99235e-05	0.000224139	0.0349657
REACTOME	BBSome-mediated cargo-targeting to cilium	2.25954e-05	0.000252579	0.0396549
REACTOME	HSP90 chaperone cycle for steroid hormone receptors (SHR)	2.32949e-05	0.000257123	0.0408825
REACTOME	Fc epsilon receptor (FCERI) signaling	2.31678e-05	0.000257339	0.0406595
REACTOME	Influenza Infection	2.3879e-05	0.000261923	0.0419076
REACTOME	MAPK family signaling cascades	2.6599e-05	0.000289946	0.0466812
BioCarta	proteasome complex	2.81841e-05	0.000305328	0.0494631
REACTOME	Resolution of AP sites via the multiple-nucleotide patch replacement	3.47892e-05	0.000374571	0.061055
REACTOME	Ub-specific processing proteases	3.77972e-05	0.000404476	0.0663341
REACTOME	Influenza Viral RNA Transcription and Replication	3.80522e-05	0.000404737	0.0667816
REACTOME	Metabolism of amino acids and derivatives	4.09072e-05	0.000432483	0.0717921
WikiPathways	Metabolic reprogramming in colon cancer	4.19231e-05	0.000440569	0.073575
REACTOME	Leading Strand Synthesis	4.92471e-05	0.000514456	0.0864287
REACTOME	Polymerase switching	4.92471e-05	0.000514456	0.0864287
REACTOME	Polymerase switching on the C-strand of the telomere	4.92471e-05	0.000514456	0.0864287
REACTOME	Translation	5.27515e-05	0.000541397	0.0925789
INOH	Glycolysis Gluconeogenesis	6.26332e-05	0.000639077	0.109921
WikiPathways	Glycolysis and Gluconeogenesis	6.26332e-05	0.000639077	0.109921
WikiPathways	Cytoplasmic Ribosomal Proteins	6.35643e-05	0.000641123	0.111555
REACTOME	Intracellular signaling by second messengers	6.48124e-05	0.000649976	0.113746
REACTOME	Viral mRNA Translation	6.89288e-05	0.000679607	0.12097
REACTOME	Neddylation	6.82805e-05	0.000680865	0.119832
REACTOME	RAF/MAP kinase cascade	6.82805e-05	0.000680865	0.119832
REACTOME	Nonsense Mediated Decay (NMD) enhanced by the Exon Junction Complex (EJC)	7.2475e-05	0.000710579	0.127194
REACTOME	Nonsense-Mediated Decay (NMD)	7.2475e-05	0.000710579	0.127194
EHMN	Glycosphingolipid biosynthesis - neolactoseries	8.73919e-05	0.000847363	0.153373
REACTOME	Translesion synthesis by REV1	8.73919e-05	0.000847363	0.153373
REACTOME	SRP-dependent cotranslational protein targeting to membrane	9.42919e-05	0.000904275	0.165482
REACTOME	Signaling by WNT	0.000103091	0.000983286	0.180925
NetPath	TCR	0.000104507	0.000991404	0.18341
REACTOME	Nonsense Mediated Decay (NMD) independent of the Exon Junction Complex (EJC)	0.000109617	0.00103429	0.192378
REACTOME	Translesion synthesis by POLI	0.000112903	0.0010596	0.198145
REACTOME	Translesion synthesis by POLK	0.000112903	0.0010596	0.198145
ACSN2	PARTHANATOS	0.00012189	0.00113184	0.213917
REACTOME	ER to Golgi Anterograde Transport	0.000139441	0.00128799	0.244719
EHMN	Glycosphingolipid biosynthesis - globoseries	0.000143409	0.00131771	0.251683
EHMN	Purine metabolism	0.00016104	0.00147201	0.282625
REACTOME	Fatty acyl-CoA biosynthesis	0.000162727	0.00147972	0.285586
REACTOME	COPI-mediated anterograde transport	0.000168415	0.00152355	0.295568
REACTOME	Translesion Synthesis by POLH	0.000179463	0.00161517	0.314958
REACTOME	Deubiquitination	0.000201036	0.00180009	0.352818
PID	Validated targets of C-MYC transcriptional activation	0.000215761	0.00190282	0.378661
ACSN2	MITOCHONDRIAL_METABOLISM	0.000217617	0.00190959	0.381918
KEGG	DNA replication	0.000215012	0.00191546	0.377346
REACTOME	Resolution of Abasic Sites (AP sites)	0.000215012	0.00191546	0.377346
REACTOME	Lagging Strand Synthesis	0.000221628	0.00192553	0.388957
KEGG	Ribosome	0.000220883	0.00192861	0.38765
REACTOME	Golgi-to-ER retrograde transport	0.000233676	0.0020202	0.410101
REACTOME	Transcriptional regulation by RUNX1	0.000253164	0.00217796	0.444303
EHMN	Glycosphingolipid biosynthesis - ganglioseries	0.000270476	0.00231554	0.474685
REACTOME	PCNA-Dependent Long Patch Base Excision Repair	0.000270476	0.00231554	0.474685
BioCarta	sonic hedgehog receptor ptc1 regulates cell cycle	0.000285905	0.00241232	0.501763
BioCarta	spliceosomal assembly	0.000285905	0.00241232	0.501763
NetPath	TNFalpha	0.000284956	0.00241593	0.500098
REACTOME	Antigen processing: Ubiquitination & Proteasome degradation	0.000312633	0.00261272	0.548671
SMPDB	Fructose-1,6-diphosphatase deficiency	0.000326606	0.00271656	0.573194
SMPDB	Gluconeogenesis	0.000326606	0.00271656	0.573194
SMPDB	Glycogen Storage Disease Type 1A (GSD1A) or Von Gierke Disease	0.000326606	0.00271656	0.573194
SMPDB	Glycogenosis, Type IB	0.000326606	0.00271656	0.573194
SMPDB	Glycogenosis, Type IC	0.000326606	0.00271656	0.573194
SMPDB	Phosphoenolpyruvate carboxykinase deficiency 1 (PEPCK1)	0.000326606	0.00271656	0.573194
SMPDB	Triosephosphate isomerase	0.000326606	0.00271656	0.573194
WikiPathways	Pathways in clear cell renal cell carcinoma	0.000339825	0.00273575	0.596393
WikiPathways	Retinoblastoma Gene in Cancer	0.000391994	0.00312704	0.687949
KEGG	Mismatch repair	0.000390605	0.00313019	0.685512
REACTOME	Dual Incision in GG-NER	0.000401471	0.00318815	0.704582
EHMN	N-Glycan biosynthesis	0.00045006	0.00355791	0.789855
WikiPathways	DNA Replication	0.00045006	0.00355791	0.789855
REACTOME	DNA strand elongation	0.000463085	0.00362819	0.812714
REACTOME	Telomere C-strand (Lagging Strand) Synthesis	0.000463085	0.00362819	0.812714
REACTOME	rRNA modification in the nucleus and cytosol	0.0005489	0.00422509	0.963319
REACTOME	Cyclin A/B1/B2 associated events during G2/M transition	0.000544661	0.00422956	0.95588
REACTOME	Gap-filling DNA repair synthesis and ligation in GG-NER	0.000544661	0.00422956	0.95588
Panther_Pathway	ubiquitin_proteasome	0.000560375	0.00429458	0.983458
OntoCancro	Apoptosis	0.000589975	0.00450177	1
REACTOME	Transport to the Golgi and subsequent modification	0.000607592	0.00461612	1
KEGG	Glycolysis / Gluconeogenesis	0.000626919	0.00474243	1
REACTOME	Signaling by Interleukins	0.000676103	0.00509254	1
BioCarta	opposing roles of aif in apoptosis and cell survival	0.000706895	0.00530171	1
REACTOME	Chk1/Chk2(Cds1) mediated inactivation of Cyclin B:Cdk1 complex	0.000723539	0.00540345	1
OntoCancro	Mismatch.repair..MMR.	0.000737603	0.00548514	1
REACTOME	Pyruvate metabolism	0.000850204	0.00629581	1
ACSN2	BER	0.00092439	0.00678788	1
REACTOME	Depolymerisation of the Nuclear Lamina	0.000929907	0.00679994	1
REACTOME	Organelle biogenesis and maintenance	0.000923701	0.00681132	1
INOH	JAK STAT pathway and regulation	0.00101729	0.00740807	1
EHMN	Proteoglycan biosynthesis	0.00111083	0.00795717	1
REACTOME	Cargo trafficking to the periciliary membrane	0.00111067	0.00798863	1
KEGG	RNA transport	0.00110978	0.00801508	1
KEGG	Epstein-Barr virus infection	0.00110604	0.00802108	1
Panther_Pathway	Cell_cycle	0.0011701	0.00834766	1
REACTOME	Disease	0.00117665	0.00836041	1
REACTOME	Recognition of DNA damage by PCNA-containing replication complex	0.00126011	0.00891731	1
EHMN	Methionine and cysteine metabolism	0.001295	0.0090909	1
REACTOME	Diseases of signal transduction	0.00129455	0.00912424	1
KEGG	RNA degradation	0.00138369	0.0096748	1
SMPDB	Malate-Aspartate Shuttle	0.00139938	0.00974568	1
KEGG	Propanoate metabolism	0.00142291	0.00987038	1
REACTOME	Smooth Muscle Contraction	0.00142291	0.00987038	1
REACTOME	Termination of translesion DNA synthesis	0.00142291	0.00987038	1
REACTOME	KSRP (KHSRP) binds and destabilizes mRNA	0.00144606	0.00991342	1
SMPDB	Fanconi-bickel syndrome	0.00144606	0.00991342	1
SMPDB	Glycolysis	0.00144606	0.00991342	1

## Sheet: ST.2E Stukalov_LT
Pathway Source	Pathway Name	p-value	q-value (FDR: BH-method)	q-value (Bonferroni)
KEGG	SNARE interactions in vesicular transport	2.63716e-11	8.36507e-08	8.36507e-08
REACTOME	Intra-Golgi traffic	1.27852e-10	2.02773e-07	4.05547e-07
REACTOME	Asparagine N-linked glycosylation	5.54215e-10	4.39492e-07	1.75797e-06
REACTOME	Intra-Golgi and retrograde Golgi-to-ER traffic	4.23252e-10	4.47518e-07	1.34256e-06
REACTOME	Membrane Trafficking	8.4466e-10	5.35852e-07	2.67926e-06
REACTOME	Retrograde transport at the Trans-Golgi-Network	4.09967e-09	2.16736e-06	1.30042e-05
REACTOME	Vesicle-mediated transport	2.74306e-07	9.66776e-05	0.000870099
REACTOME	ER to Golgi Anterograde Transport	2.46266e-07	0.000111594	0.000781156
UniProt_Pathways	Protein modification; protein glycosylation	2.46266e-07	0.000111594	0.000781156
WikiPathways	Ebola Virus Pathway on Host	5.41686e-07	0.000171823	0.00171823
REACTOME	Transport to the Golgi and subsequent modification	7.42721e-07	0.000196326	0.00235591
REACTOME	COPI-mediated anterograde transport	6.82311e-07	0.000196754	0.00216429
REACTOME	Metabolism	9.01966e-07	0.00020436	0.00286104
REACTOME	Transport of small molecules	8.6495e-07	0.000211048	0.00274362
REACTOME	Diseases of glycosylation	1.27668e-06	0.000269975	0.00404963
REACTOME	Pre-NOTCH Processing in Golgi	1.9538e-06	0.000387341	0.00619745
PharmGKB	Nicotine_Pathway_Dopaminergic_Neuron_Pharmacodynamics	2.82039e-06	0.000526252	0.00894628
KEGG	Protein processing in endoplasmic reticulum	3.23734e-06	0.000570491	0.0102688
KEGG	N-Glycan biosynthesis	4.534e-06	0.000756939	0.0143818
REACTOME	TGFBR1 LBD Mutants in Cancer	6.70513e-06	0.00101279	0.0212687
REACTOME	COPII-mediated vesicle transport	6.67399e-06	0.00105849	0.0211699
REACTOME	TGF-beta receptor signaling activates SMADs	7.41192e-06	0.00106866	0.0235106
KEGG	Phagosome	8.03707e-06	0.00110842	0.0254936
KEGG	Oxidative phosphorylation	1.27669e-05	0.00168736	0.0404966
PharmGKB	Doxorubicin_Pathway_Cardiomyocyte_Cell_Pharmacodynamics	1.55655e-05	0.00197495	0.0493738
REACTOME	RAB geranylgeranylation	1.65689e-05	0.00202141	0.0525566
HumanCyc	superpathway of cholesterol biosynthesis	2.18734e-05	0.00256972	0.0693824
REACTOME	Post-translational protein modification	2.61823e-05	0.00296608	0.0830503
PID	ALK1 signaling events	3.01922e-05	0.0033024	0.0957697
NetPath	EGFR1	3.26002e-05	0.00344693	0.103408
SMPDB	Mitochondrial Electron Transport Chain	3.75916e-05	0.00372627	0.119241
SignaLink2.0	TGF(core)	3.66826e-05	0.00375346	0.116357
KEGG	Endocytosis	4.6156e-05	0.00443657	0.146407
EHMN	Purine metabolism	5.57508e-05	0.00520122	0.176842
REACTOME	Downregulation of TGF-beta receptor signaling	8.86727e-05	0.00803628	0.28127
REACTOME	Loss of Function of TGFBR1 in Cancer	9.25893e-05	0.00815815	0.293693
INOH	BMP2 signaling TGF-beta MV	0.000101672	0.00871631	0.322504

## Sheet: ST.2F Overlap
Pathway Source	Pathway Name	SARS-CoV-1	SARS-CoV-2	Gordon_LT	Li_LT	Stukalov_LT	Number of sets
REACTOME	HIV Infection	Yes	Yes	Yes	Yes		4
REACTOME	Host Interactions of HIV factors	Yes	Yes	Yes	Yes		4
REACTOME	Metabolism of proteins	Yes	Yes	Yes	Yes		4
REACTOME	Post-translational protein modification	Yes	Yes	Yes		Yes	4
KEGG	Protein processing in endoplasmic reticulum	Yes	Yes	Yes		Yes	4
REACTOME	COPI-mediated anterograde transport	Yes	Yes		Yes	Yes	4
REACTOME	ER to Golgi Anterograde Transport	Yes	Yes		Yes	Yes	4
REACTOME	Transport to the Golgi and subsequent modification	Yes	Yes		Yes	Yes	4
KEGG	N-Glycan biosynthesis	Yes	Yes		Yes		3
REACTOME	ABC transporter disorders	Yes	Yes		Yes		3
PID	ALK1 signaling events	Yes	Yes		Yes		3
REACTOME	Antigen processing-Cross presentation	Yes	Yes		Yes		3
REACTOME	Asparagine N-linked glycosylation	Yes	Yes		Yes		3
REACTOME	Assembly of the pre-replicative complex	Yes	Yes		Yes		3
REACTOME	AUF1 (hnRNP D0) binds and destabilizes mRNA	Yes	Yes		Yes		3
REACTOME	Autodegradation of the E3 ubiquitin ligase COP1	Yes	Yes		Yes		3
REACTOME	CDT1 association with the CDC6:ORC:origin complex	Yes	Yes		Yes		3
OntoCancro	Cell.Cycle	Yes	Yes		Yes		3
REACTOME	Cellular response to hypoxia	Yes	Yes		Yes		3
REACTOME	COPII-mediated vesicle transport	Yes	Yes		Yes		3
REACTOME	Cross-presentation of soluble exogenous antigens (endosomes)	Yes	Yes		Yes		3
REACTOME	Defective CFTR causes cystic fibrosis	Yes	Yes		Yes		3
REACTOME	Degradation of AXIN	Yes	Yes		Yes		3
REACTOME	Degradation of beta-catenin by the destruction complex	Yes	Yes		Yes		3
REACTOME	Degradation of DVL	Yes	Yes		Yes		3
REACTOME	Degradation of GLI1 by the proteasome	Yes	Yes		Yes		3
REACTOME	Disease	Yes	Yes		Yes		3
REACTOME	Diseases of glycosylation	Yes	Yes		Yes		3
REACTOME	DNA Replication Pre-Initiation	Yes	Yes		Yes		3
INOH	DroToll-like	Yes	Yes		Yes		3
NetPath	EGFR1	Yes	Yes		Yes		3
REACTOME	FBXL7 down-regulates AURKA during mitotic entry and in early mitosis	Yes	Yes		Yes		3
REACTOME	GLI3 is processed to GLI3R by the proteasome	Yes	Yes		Yes		3
REACTOME	Hedgehog ligand biogenesis	Yes	Yes		Yes		3
REACTOME	Hh mutants abrogate ligand secretion	Yes	Yes		Yes		3
REACTOME	Hh mutants that don't undergo autocatalytic processing are degraded by ERAD	Yes	Yes		Yes		3
stke	Hypoxia-Inducible Factor 1 (HIF-1) Pathway	Yes	Yes		Yes		3
INOH	IL-1 JNK	Yes	Yes		Yes		3
REACTOME	Infectious disease	Yes	Yes		Yes		3
REACTOME	Intra-Golgi and retrograde Golgi-to-ER traffic	Yes	Yes		Yes		3
REACTOME	Intra-Golgi traffic	Yes	Yes		Yes		3
REACTOME	Membrane Trafficking	Yes	Yes		Yes		3
PharmGKB	Nicotine_Pathway_Dopaminergic_Neuron_Pharmacodynamics	Yes	Yes		Yes		3
INOH	Notch	Yes	Yes		Yes		3
REACTOME	Orc1 removal from chromatin	Yes	Yes		Yes		3
REACTOME	Oxygen-dependent proline hydroxylation of Hypoxia-inducible Factor Alpha	Yes	Yes		Yes		3
REACTOME	p53-Dependent G1 DNA Damage Response	Yes	Yes		Yes		3
REACTOME	p53-Dependent G1/S DNA damage checkpoint	Yes	Yes		Yes		3
REACTOME	p53-Independent DNA Damage Response	Yes	Yes		Yes		3
REACTOME	p53-Independent G1/S DNA damage checkpoint	Yes	Yes		Yes		3
WikiPathways	Parkin-Ubiquitin Proteasomal System	Yes	Yes		Yes		3
KEGG	Phagosome	Yes	Yes		Yes		3
KEGG	Proteasome	Yes	Yes		Yes		3
WikiPathways	Proteasome Degradation	Yes	Yes		Yes		3
UniProt_Pathways	Protein modification; protein glycosylation	Yes	Yes		Yes		3
REACTOME	Regulation of mRNA stability by proteins that bind AU-rich elements	Yes	Yes		Yes		3
REACTOME	Regulation of ornithine decarboxylase (ODC)	Yes	Yes		Yes		3
REACTOME	Regulation of PTEN stability and activity	Yes	Yes		Yes		3
REACTOME	Regulation of RAS by GAPs	Yes	Yes		Yes		3
REACTOME	Regulation of RUNX2 expression and activity	Yes	Yes		Yes		3
REACTOME	Regulation of RUNX3 expression and activity	Yes	Yes		Yes		3
REACTOME	Retrograde transport at the Trans-Golgi-Network	Yes	Yes		Yes		3
REACTOME	RUNX1 regulates transcription of genes involved in differentiation of HSCs	Yes	Yes			Yes	3
REACTOME	SCF-beta-TrCP mediated degradation of Emi1	Yes	Yes			Yes	3
KEGG	SNARE interactions in vesicular transport	Yes	Yes			Yes	3
REACTOME	Stabilization of p53	Yes	Yes			Yes	3
REACTOME	TGF-beta receptor signaling activates SMADs	Yes	Yes			Yes	3
INOH	TGF-beta super family signaling pathway canonical	Yes	Yes			Yes	3
REACTOME	TGFBR1 LBD Mutants in Cancer	Yes	Yes			Yes	3
REACTOME	The role of GTSE1 in G2/M progression after G2 checkpoint	Yes	Yes			Yes	3
INOH	TLR JNK	Yes	Yes			Yes	3
INOH	TLR p38	Yes	Yes			Yes	3
INOH	TNF	Yes	Yes			Yes	3
REACTOME	Transcriptional regulation by RUNX2	Yes	Yes			Yes	3
REACTOME	Transport of small molecules	Yes	Yes			Yes	3
REACTOME	Ubiquitin-dependent degradation of Cyclin D	Yes	Yes			Yes	3
REACTOME	Ubiquitin Mediated Degradation of Phosphorylated Cdc25A	Yes	Yes			Yes	3
REACTOME	Vesicle-mediated transport	Yes	Yes			Yes	3
REACTOME	Vif-mediated degradation of APOBEC3G	Yes	Yes			Yes	3
REACTOME	Vpu mediated degradation of CD4	Yes	Yes			Yes	3
KEGG	RNA transport	Yes		Yes	Yes		3
REACTOME	Cell Cycle		Yes	Yes	Yes		3
REACTOME	Cell Cycle, Mitotic		Yes	Yes	Yes		3
WikiPathways	Ebola Virus Pathway on Host		Yes	Yes	Yes		3
REACTOME	G2/M Transition		Yes	Yes	Yes		3
EHMN	Glycolysis and Gluconeogenesis		Yes	Yes	Yes		3
WikiPathways	Glycolysis and Gluconeogenesis		Yes	Yes	Yes		3
REACTOME	KSRP (KHSRP) binds and destabilizes mRNA		Yes	Yes	Yes		3
REACTOME	Leading Strand Synthesis		Yes	Yes	Yes		3
REACTOME	M Phase		Yes	Yes	Yes		3
EHMN	Methionine and cysteine metabolism		Yes	Yes	Yes		3
REACTOME	Mitotic G2-G2/M phases		Yes	Yes	Yes		3
REACTOME	Polymerase switching		Yes	Yes	Yes		3
REACTOME	Polymerase switching on the C-strand of the telomere		Yes	Yes		Yes	3
REACTOME	RAB geranylgeranylation		Yes	Yes		Yes	3
EHMN	Purine metabolism		Yes		Yes	Yes	3
REACTOME	Diseases associated with N-glycosylation of proteins	Yes	Yes				2
REACTOME	Regulation of HSF1-mediated heat shock response	Yes	Yes				2
WikiPathways	TCA Cycle and Deficiency of Pyruvate Dehydrogenase complex (PDHc)	Yes	Yes				2
OntoCancro	Apoptosis	Yes			Yes		2
REACTOME	Activation of APC/C and APC/C:Cdc20 mediated degradation of mitotic proteins	Yes			Yes		2
REACTOME	Activation of NF-kappaB in B cells	Yes			Yes		2
REACTOME	Activation of the mRNA upon binding of the cap-binding complex and eIFs, and subsequent binding to 43S	Yes			Yes		2
REACTOME	APC/C-mediated degradation of cell cycle proteins	Yes			Yes		2
REACTOME	APC/C:Cdc20 mediated degradation of mitotic proteins	Yes			Yes		2
REACTOME	APC/C:Cdc20 mediated degradation of Securin	Yes			Yes		2
REACTOME	APC/C:Cdh1 mediated degradation of Cdc20 and other APC/C:Cdh1 targeted proteins in late mitosis/early G1	Yes			Yes		2
REACTOME	APC:Cdc20 mediated degradation of cell cycle proteins prior to satisfation of the cell cycle checkpoint	Yes			Yes		2
REACTOME	Asymmetric localization of PCP proteins	Yes			Yes		2
REACTOME	Autodegradation of Cdh1 by Cdh1:APC/C	Yes			Yes		2
REACTOME	Cdc20:Phospho-APC/C mediated degradation of Cyclin A	Yes			Yes		2
REACTOME	CDK-mediated phosphorylation and removal of Cdc6	Yes			Yes		2
REACTOME	Cyclin A:Cdk2-associated events at S phase entry	Yes			Yes		2
REACTOME	Cyclin E associated events during G1/S transition	Yes			Yes		2
REACTOME	Dectin-1 mediated noncanonical NF-kB signaling	Yes			Yes		2
REACTOME	Deubiquitination	Yes			Yes		2
REACTOME	Downregulation of TGF-beta receptor signaling	Yes			Yes		2
REACTOME	Downstream signaling events of B Cell Receptor (BCR)	Yes			Yes		2
KEGG	Epstein-Barr virus infection	Yes			Yes		2
REACTOME	G1/S DNA Damage Checkpoints	Yes			Yes		2
REACTOME	G2/M Checkpoints	Yes			Yes		2
REACTOME	Hedgehog 'on' state	Yes			Yes		2
REACTOME	Intracellular signaling by second messengers	Yes			Yes		2
REACTOME	MAPK family signaling cascades	Yes			Yes		2
REACTOME	MAPK1/MAPK3 signaling	Yes			Yes		2
REACTOME	MAPK6/MAPK4 signaling	Yes			Yes		2
REACTOME	Metabolism of polyamines	Yes			Yes		2
REACTOME	NIK-->noncanonical NF-kB signaling	Yes			Yes		2
REACTOME	PCP/CE	Yes			Yes		2
REACTOME	PIP3 activates AKT signaling	Yes			Yes		2
BioCarta	proteasome complex	Yes			Yes		2
REACTOME	PTEN Regulation	Yes			Yes		2
REACTOME	Regulation of APC/C activators between G1/S and early anaphase	Yes			Yes		2
REACTOME	Regulation of mitotic cell cycle	Yes			Yes		2
REACTOME	Ribosomal scanning and start codon recognition	Yes			Yes		2
REACTOME	SCF(Skp2)-mediated degradation of p27/p21	Yes			Yes		2
REACTOME	Switching of origins to a post-replicative state	Yes			Yes		2
REACTOME	TNFR2 non-canonical NF-kB	Yes			Yes		2
REACTOME	Transcriptional regulation by RUNX3	Yes			Yes		2
REACTOME	Translation initiation complex formation	Yes			Yes		2
REACTOME	Ub-specific processing proteases	Yes			Yes		2
REACTOME	UCH proteinases	Yes				Yes	2
EHMN	Aminosugars metabolism		Yes	Yes			2
REACTOME	AURKA Activation by TPX2		Yes	Yes			2
REACTOME	Cellular response to heat stress		Yes	Yes			2
REACTOME	Centrosome maturation		Yes	Yes			2
REACTOME	Defective TPR may confer susceptibility towards thyroid papillary carcinoma (TPC)		Yes	Yes			2
REACTOME	Export of Viral Ribonucleoproteins from Nucleus		Yes	Yes			2
EHMN	Glycosphingolipid metabolism		Yes	Yes			2
REACTOME	Golgi Cisternae Pericentriolar Stack Reorganization		Yes	Yes			2
PID	Hypoxic and oxygen homeostasis regulation of HIF-1-alpha		Yes	Yes			2
REACTOME	Interactions of Rev with host cellular proteins		Yes	Yes			2
REACTOME	Loss of Nlp from mitotic centrosomes		Yes	Yes			2
REACTOME	Loss of proteins required for interphase microtubule organization from the centrosome		Yes	Yes			2
REACTOME	Mitotic Prophase		Yes	Yes			2
REACTOME	NEP/NS2 Interacts with the Cellular Export Machinery		Yes	Yes			2
REACTOME	Nuclear Envelope Breakdown		Yes	Yes			2
REACTOME	Nuclear Pore Complex (NPC) Disassembly		Yes	Yes			2
EHMN	Pentose phosphate		Yes	Yes			2
EHMN	Prostaglandin formation from dihomo gama-linoleic acid		Yes	Yes			2
REACTOME	Protein localization		Yes	Yes			2
REACTOME	Recruitment of mitotic centrosome proteins and complexes		Yes	Yes			2
REACTOME	Recruitment of NuMA to mitotic centrosomes		Yes	Yes			2
REACTOME	Regulation of Glucokinase by Glucokinase Regulatory Protein		Yes	Yes			2
REACTOME	Regulation of PLK1 Activity at G2/M Transition		Yes	Yes			2
REACTOME	Removal of the Flap Intermediate		Yes	Yes			2
REACTOME	Rev-mediated nuclear export of HIV RNA		Yes	Yes			2
EHMN	Selenoamino acid metabolism		Yes	Yes			2
EHMN	Squalene and cholesterol biosynthesis		Yes	Yes			2
REACTOME	SUMOylation of DNA replication proteins		Yes	Yes			2
REACTOME	Transport of Ribonucleoproteins into the Host Nucleus		Yes	Yes			2
EHMN	Urea cycle and metabolism of arginine, proline, glutamate, aspartate and asparagine		Yes	Yes			2
REACTOME	Viral Messenger RNA Synthesis		Yes	Yes			2
EHMN	Vitamin B3 (nicotinate and nicotinamide) metabolism		Yes	Yes			2
EHMN	Vitamin D3 (cholecalciferol) metabolism		Yes	Yes			2
EHMN	N-Glycan biosynthesis		Yes		Yes		2
REACTOME	DNA Replication		Yes		Yes		2
WikiPathways	DNA Replication		Yes		Yes		2
REACTOME	Gluconeogenesis		Yes		Yes		2
SMPDB	Gluconeogenesis		Yes		Yes		2
KEGG	Oxidative phosphorylation		Yes		Yes		2
REACTOME	ABC-family proteins mediated transport		Yes		Yes		2
REACTOME	Association of TriC/CCT with target proteins during biosynthesis		Yes		Yes		2
REACTOME	Chaperonin-mediated protein folding		Yes		Yes		2
REACTOME	Cooperation of PDCL (PhLP1) and TRiC/CCT in G-protein beta folding		Yes		Yes		2
REACTOME	Disorders of transmembrane transporters		Yes		Yes		2
KEGG	DNA replication		Yes		Yes		2
REACTOME	DNA strand elongation		Yes		Yes		2
Panther_Pathway	DNA_replication		Yes		Yes		2
PharmGKB	Doxorubicin_Pathway_Cardiomyocyte_Cell_Pharmacodynamics		Yes		Yes		2
KEGG	Endocytosis		Yes		Yes		2
REACTOME	Extension of Telomeres		Yes		Yes		2
REACTOME	Fatty acyl-CoA biosynthesis		Yes		Yes		2
SMPDB	Fructose-1,6-diphosphatase deficiency		Yes		Yes		2
REACTOME	Glucose metabolism		Yes		Yes		2
SMPDB	Glycogen Storage Disease Type 1A (GSD1A) or Von Gierke Disease		Yes		Yes		2
SMPDB	Glycogenosis, Type IB		Yes		Yes		2
SMPDB	Glycogenosis, Type IC		Yes		Yes		2
REACTOME	Glycolysis		Yes		Yes		2
SMPDB	Glycolysis		Yes		Yes		2
REACTOME	Golgi-to-ER retrograde transport		Yes		Yes		2
INOH	Hedgehog		Yes		Yes		2
REACTOME	Hedgehog 'off' state		Yes		Yes		2
INOH	IL-1 NFkB		Yes		Yes		2
REACTOME	Lagging Strand Synthesis		Yes		Yes		2
REACTOME	Loss of Function of TGFBR1 in Cancer		Yes		Yes		2
REACTOME	Metabolism		Yes		Yes		2
REACTOME	Metabolism of RNA		Yes		Yes		2
SMPDB	Mitochondrial Electron Transport Chain		Yes		Yes		2
ACSN2	MITOCHONDRIAL_METABOLISM		Yes		Yes		2
WikiPathways	Pathways in clear cell renal cell carcinoma		Yes		Yes		2
SMPDB	Phosphoenolpyruvate carboxykinase deficiency 1 (PEPCK1)		Yes		Yes		2
REACTOME	Pre-NOTCH Processing in Golgi		Yes		Yes		2
REACTOME	Protein folding		Yes		Yes		2
EHMN	Proteoglycan biosynthesis		Yes		Yes		2
REACTOME	rRNA processing		Yes		Yes		2
REACTOME	rRNA processing in the nucleus and cytosol		Yes			Yes	2
REACTOME	S Phase		Yes			Yes	2
HumanCyc	superpathway of cholesterol biosynthesis		Yes			Yes	2
REACTOME	Synthesis of DNA		Yes			Yes	2
REACTOME	Telomere C-strand (Lagging Strand) Synthesis		Yes			Yes	2
INOH	TLR NFkB		Yes			Yes	2
SMPDB	Triosephosphate isomerase		Yes			Yes	2
EHMN	Vitamin B9 (folate) metabolism		Yes			Yes	2
WikiPathways	Apoptosis	Yes					1
Spike	Apoptosis	Yes					1
REACTOME	Antiviral mechanism by IFN-stimulated genes	Yes					1
Spike	Apoptosis Anti-Apoptosis Network	Yes					1
WikiPathways	Apoptosis Modulation and Signaling	Yes					1
Panther_Pathway	Apoptosis_signaling	Yes					1
BioCarta	atm signaling	Yes					1
ACSN2	CAF_INHIBITION_ANTITUMOR	Yes					1
BioCarta	cell cycle: g2/m checkpoint	Yes					1
INOH	Citrate cycle	Yes					1
REACTOME	Cytokine Signaling in Immune system	Yes					1
PID	Direct p53 effectors	Yes					1
WikiPathways	DNA Damage Response	Yes					1
WikiPathways	DNA IR-Double Strand Breaks (DSBs) and cellular response via ATM	Yes					1
HumanCyc	dolichyl-diphosphooligosaccharide biosynthesis	Yes					1
OntoCancro	Expanded.Apoptosis	Yes					1
REACTOME	FGFR2 alternative splicing	Yes					1
REACTOME	Formation of the Early Elongation Complex	Yes					1
WikiPathways	Integrated Breast Cancer	Yes					1
WikiPathways	Integrated Cancer	Yes					1
REACTOME	Interferon Signaling	Yes					1
REACTOME	Iron uptake and transport	Yes					1
REACTOME	ISG15 antiviral mechanism	Yes					1
REACTOME	MicroRNA (miRNA) biogenesis	Yes					1
WikiPathways	MicroRNA network associated with chronic lymphocytic leukemia	Yes					1
WikiPathways	miRNA Regulation of DNA Damage Response	Yes					1
REACTOME	Mitochondrial calcium ion transport	Yes					1
stke	Mitochondrial Pathway of Apoptosis: Antiapoptotic Bcl-2 Family	Yes					1
stke	Mitochondrial Pathway of Apoptosis: Multidomain Bcl-2 Family	Yes					1
KEGG	p53 signaling	Yes					1
REACTOME	Processing of SMDT1	Yes					1
REACTOME	Pyruvate metabolism and Citric Acid (TCA) cycle	Yes					1
ACSN2	RCD_GENES	Yes					1
BioCarta	regulation of transcriptional activity by pml	Yes					1
SIGNOR2.0	SIGNOR-G1-S_trans	Yes					1
SIGNOR2.0	SIGNOR-G2-M_trans	Yes					1
REACTOME	Small interfering RNA (siRNA) biogenesis	Yes					1
Panther_Pathway	TCA_cycle	Yes					1
stke	TGF-beta Signaling in Development	Yes					1
REACTOME	TP53 Regulates Transcription of Cell Death Genes	Yes					1
REACTOME	TP53 Regulates Transcription of Death Receptors and Ligands	Yes					1
REACTOME	TP53 Regulates Transcription of DNA Repair Genes	Yes					1
SMPDB	Warburg Effect	Yes					1
WikiPathways	WikiPathways	Yes					1
WikiPathways	Oxidative phosphorylation		Yes				1
KEGG	Adherens junction		Yes				1
ACSN2	ANTIOXIDANT_RESPONSE		Yes				1
HumanCyc	cholesterol biosynthesis I		Yes				1
HumanCyc	cholesterol biosynthesis II (via 24,25-dihydrolanosterol)		Yes				1
HumanCyc	cholesterol biosynthesis III (via desmosterol)		Yes				1
REACTOME	Cristae formation		Yes				1
HumanCyc	dermatan sulfate biosynthesis		Yes				1
REACTOME	Fatty acid metabolism		Yes				1
BioCarta	fibrinolysis		Yes				1
REACTOME	Formation of ATP by chemiosmotic coupling		Yes				1
SMPDB	Glutaric Aciduria Type I		Yes				1
EHMN	Glycerophospholipid metabolism		Yes				1
KEGG	Glycosaminoglycan biosynthesis - heparan sulfate / heparin		Yes				1
HumanCyc	heme degradation		Yes				1
REACTOME	Heme degradation		Yes				1
HumanCyc	heparan sulfate biosynthesis		Yes				1
BioCarta	how progesterone initiates the oocyte maturation		Yes				1
WikiPathways	Hypothesized Pathways in Pathogenesis of Cardiovascular Disease		Yes				1
REACTOME	Insertion of tail-anchored proteins into the endoplasmic reticulum membrane		Yes				1
REACTOME	Ion transport by P-type ATPases		Yes				1
REACTOME	Loss of Function of TGFBR2 in Cancer		Yes				1
systems-biology.org	Macrophage_Map_Update_ver2_re		Yes				1
REACTOME	Metabolism of carbohydrates		Yes				1
REACTOME	Neutrophil degranulation		Yes				1
ACSN2	OXIDATIVE_PHOSPHOYLATION_AND_TCA_CYCLE		Yes				1
EHMN	Phosphatidylinositol phosphate metabolism		Yes				1
EHMN	Pyrimidine metabolism		Yes				1
REACTOME	REACTOME		Yes				1
REACTOME	TGFBR2 Kinase Domain Mutants in Cancer		Yes				1
REACTOME	The citric acid (TCA) cycle and respiratory electron transport		Yes				1
REACTOME	Unfolded Protein Response (UPR)		Yes				1
BioCarta	akap95 role in mitosis and chromosome dynamics			Yes			1
REACTOME	Anchoring of the basal body to the plasma membrane			Yes			1
Panther_Pathway	Beta2_adrenergic_receptor_signaling			Yes			1
REACTOME	Butyrate Response Factor 1 (BRF1) binds and destabilizes mRNA			Yes			1
WikiPathways	Ciliary landscape			Yes			1
REACTOME	CREB1 phosphorylation through the activation of Adenylate Cyclase			Yes			1
EHMN	De novo fatty acid biosynthesis			Yes			1
REACTOME	DNA replication initiation			Yes			1
WikiPathways	Dual hijack model of Vif in HIV infection			Yes			1
REACTOME	E2F mediated regulation of DNA replication			Yes			1
REACTOME	Elastic fibre formation			Yes			1
EHMN	Glycine, serine, alanine and threonine metabolism			Yes			1
Panther_Pathway	Histamine_H2_receptor_mediated_signaling			Yes			1
REACTOME	HIV Life Cycle			Yes			1
REACTOME	Host Interactions with Influenza Factors			Yes			1
REACTOME	Inhibition of replication initiation of damaged DNA by RB1/E2F1			Yes			1
REACTOME	Interactions of Vpr with host cellular proteins			Yes			1
REACTOME	Late Phase of HIV Life Cycle			Yes			1
EHMN	Leukotriene metabolism			Yes			1
EHMN	Lysine metabolism			Yes			1
BioCarta	mechanism of protein import into the nucleus			Yes			1
REACTOME	Mitotic Prometaphase			Yes			1
REACTOME	mRNA decay by 3' to 5' exoribonuclease			Yes			1
REACTOME	NS1 Mediated Effects on Host Pathways			Yes			1
PID	PLK1 signaling events			Yes			1
REACTOME	Processive synthesis on the lagging strand			Yes			1
BioCarta	protein kinase a at the centrosome			Yes			1
EHMN	Putative anti-Inflammatory metabolites formation from EPA			Yes			1
REACTOME	SUMOylation of chromatin organization proteins			Yes			1
REACTOME	SUMOylation of RNA binding proteins			Yes			1
REACTOME	SUMOylation of SUMOylation proteins			Yes			1
REACTOME	SUMOylation of ubiquitinylation proteins			Yes			1
REACTOME	Telomere C-strand synthesis initiation			Yes			1
REACTOME	Transport of Mature mRNA Derived from an Intronless Transcript			Yes			1
REACTOME	Transport of Mature mRNAs Derived from Intronless Transcripts			Yes			1
REACTOME	Transport of the SLBP Dependant Mature mRNA			Yes			1
REACTOME	Transport of the SLBP independent Mature mRNA			Yes			1
REACTOME	Tristetraprolin (TTP, ZFP36) binds and destabilizes mRNA			Yes			1
EHMN	Vitamin B5 - CoA biosynthesis from pantothenate			Yes			1
EHMN	Vitamin E metabolism			Yes			1
REACTOME	Vpr-mediated nuclear import of PICs			Yes			1
REACTOME	Antigen processing: Ubiquitination & Proteasome degradation				Yes		1
INOH	B cell receptor signaling				Yes		1
REACTOME	BBSome-mediated cargo-targeting to cilium				Yes		1
ACSN2	BER				Yes		1
REACTOME	Beta-catenin independent WNT signaling				Yes		1
INOH	BMP2 signaling TGF-beta MV				Yes		1
REACTOME	C-type lectin receptors (CLRs)				Yes		1
REACTOME	Cap-dependent Translation Initiation				Yes		1
REACTOME	Cargo trafficking to the periciliary membrane				Yes		1
INOH	CD4 T cell receptor signaling				Yes		1
INOH	CD4 T cell receptor signaling-NFkB cascade				Yes		1
REACTOME	Cell Cycle Checkpoints				Yes		1
Panther_Pathway	Cell_cycle				Yes		1
REACTOME	Cellular responses to external stimuli				Yes		1
REACTOME	Cellular responses to stress				Yes		1
REACTOME	Chk1/Chk2(Cds1) mediated inactivation of Cyclin B:Cdk1 complex				Yes		1
REACTOME	CLEC7A (Dectin-1) signaling				Yes		1
REACTOME	Cyclin A/B1/B2 associated events during G2/M transition				Yes		1
WikiPathways	Cytoplasmic Ribosomal Proteins				Yes		1
REACTOME	Depolymerisation of the Nuclear Lamina				Yes		1
REACTOME	Diseases of signal transduction				Yes		1
REACTOME	Downstream TCR signaling				Yes		1
REACTOME	Dual Incision in GG-NER				Yes		1
REACTOME	Eukaryotic Translation Initiation				Yes		1
SMPDB	Fanconi-bickel syndrome				Yes		1
REACTOME	Fc epsilon receptor (FCERI) signaling				Yes		1
REACTOME	FCERI mediated NF-kB activation				Yes		1
REACTOME	Formation of a pool of free 40S subunits				Yes		1
REACTOME	Formation of the ternary complex, and subsequently, the 43S complex				Yes		1
REACTOME	G1/S Transition				Yes		1
REACTOME	Gap-filling DNA repair synthesis and ligation in GG-NER				Yes		1
KEGG	Glycolysis / Gluconeogenesis				Yes		1
INOH	Glycolysis Gluconeogenesis				Yes		1
EHMN	Glycosphingolipid biosynthesis - ganglioseries				Yes		1
EHMN	Glycosphingolipid biosynthesis - globoseries				Yes		1
EHMN	Glycosphingolipid biosynthesis - neolactoseries				Yes		1
REACTOME	GTP hydrolysis and joining of the 60S ribosomal subunit				Yes		1
REACTOME	HSP90 chaperone cycle for steroid hormone receptors (SHR)				Yes		1
INOH	IL-1 p38				Yes		1
REACTOME	Influenza Infection				Yes		1
REACTOME	Influenza Life Cycle				Yes		1
REACTOME	Influenza Viral RNA Transcription and Replication				Yes		1
REACTOME	Interleukin-1 family signaling				Yes		1
REACTOME	Interleukin-1 signaling				Yes		1
INOH	JAK STAT pathway and regulation				Yes		1
REACTOME	L13a-mediated translational silencing of Ceruloplasmin expression				Yes		1
REACTOME	Major pathway of rRNA processing in the nucleolus and cytosol				Yes		1
SMPDB	Malate-Aspartate Shuttle				Yes		1
WikiPathways	Metabolic reprogramming in colon cancer				Yes		1
REACTOME	Metabolism of amino acids and derivatives				Yes		1
KEGG	Mismatch repair				Yes		1
OntoCancro	Mismatch.repair..MMR.				Yes		1
REACTOME	Mitotic Anaphase				Yes		1
REACTOME	Mitotic G1-G1/S phases				Yes		1
REACTOME	Mitotic Metaphase and Anaphase				Yes		1
WikiPathways	mRNA Processing				Yes		1
REACTOME	mRNA Splicing				Yes		1
REACTOME	mRNA Splicing - Major Pathway				Yes		1
REACTOME	Neddylation				Yes		1
REACTOME	Nonsense-Mediated Decay (NMD)				Yes		1
REACTOME	Nonsense Mediated Decay (NMD) enhanced by the Exon Junction Complex (EJC)				Yes		1
REACTOME	Nonsense Mediated Decay (NMD) independent of the Exon Junction Complex (EJC)				Yes		1
BioCarta	opposing roles of aif in apoptosis and cell survival				Yes		1
REACTOME	Organelle biogenesis and maintenance				Yes		1
ACSN2	PARTHANATOS				Yes		1
REACTOME	PCNA-Dependent Long Patch Base Excision Repair				Yes		1
REACTOME	Processing of Capped Intron-Containing Pre-mRNA				Yes		1
KEGG	Propanoate metabolism				Yes		1
REACTOME	Pyruvate metabolism				Yes		1
REACTOME	RAF/MAP kinase cascade				Yes		1
REACTOME	Recognition of DNA damage by PCNA-containing replication complex				Yes		1
REACTOME	Resolution of Abasic Sites (AP sites)				Yes		1
REACTOME	Resolution of AP sites via the multiple-nucleotide patch replacement				Yes		1
WikiPathways	Retinoblastoma Gene in Cancer				Yes		1
KEGG	Ribosome				Yes		1
KEGG	Ribosome biogenesis in eukaryotes				Yes		1
KEGG	RNA degradation				Yes		1
REACTOME	rRNA modification in the nucleus and cytosol				Yes		1
REACTOME	Separation of Sister Chromatids				Yes		1
REACTOME	Signaling by Hedgehog				Yes		1
REACTOME	Signaling by Interleukins				Yes		1
REACTOME	Signaling by the B Cell Receptor (BCR)				Yes		1
REACTOME	Signaling by WNT				Yes		1
REACTOME	Smooth Muscle Contraction				Yes		1
BioCarta	sonic hedgehog receptor ptc1 regulates cell cycle				Yes		1
BioCarta	spliceosomal assembly				Yes		1
KEGG	Spliceosome				Yes		1
REACTOME	SRP-dependent cotranslational protein targeting to membrane				Yes		1
REACTOME	TCF dependent signaling in response to WNT				Yes		1
NetPath	TCR				Yes		1
REACTOME	TCR signaling				Yes		1
REACTOME	Termination of translesion DNA synthesis				Yes		1
SignaLink2.0	TGF(core)				Yes		1
NetPath	TNFalpha				Yes		1
REACTOME	Transcriptional regulation by RUNX1				Yes		1
REACTOME	Translation				Yes		1
REACTOME	Translesion Synthesis by POLH				Yes		1
REACTOME	Translesion synthesis by POLI				Yes		1
REACTOME	Translesion synthesis by POLK				Yes		1
REACTOME	Translesion synthesis by REV1				Yes		1
Panther_Pathway	ubiquitin_proteasome				Yes		1
PID	Validated targets of C-MYC transcriptional activation				Yes		1
REACTOME	Viral mRNA Translation				Yes		1
INOH	Wnt Canonical					Yes	1
INOH	Wnt Mammals					Yes	1
