# Supplementary material for: The IMEx coronavirus interactome: an evolving map of Coronaviridae–host molecular interactions
Source: Database (Oxford). 2020 Nov 18;2020:baaa096. doi: 10.1093/database/baaa096 (PMC7673336; doi:10.1093/database/baaa096)
Supplement: baaa096_Supp [file baaa096_supp.zip › Supplementary_table_3.xlsx]

## Sheet: Legend
	Supplementary table 3: Tissue enrichment analysis as performed with TissueEnrich
	Supplementary table 3A: Tissue enrichments for SARS-CoV-1-interacting human proteins
	Supplementary table 3B: Tissue enrichments for SARS-CoV-2-interacting human proteins
	Supplementary table 3C: Tissue enrichments for human proteins found in Gordon et al. 2020 (PMID:32353859) and low throughtput studies
	Supplementary table 3D: Tissue enrichments for human proteins found in Li et al. 2020 (DOI:10.1101/2020.03.31.019216) and low throughtput studies
	Supplementary table 3E: Tissue enrichments for human proteins found in Stukalov et al. 2020 (doi: https://doi.org/10.1101/2020.06.17.156455 ) and low throughtput studies

## Sheet: ST.3A SARS-CoV-1
Tissue	Log10PValue	Tissue.Specific.Genes	fold.change	samples
Prostate	0	2	2.96735	9
Lung	0	1	1.41303	9
Seminal Vesicle	0	1	1.2364	3
Skin	0	2	0.638141	3
Liver	0	3	0.563422	10
Cerebral Cortex	0	7	0.466775	3
Testis	0	6	0.171358	10
Adipose Tissue	0	0	0	5
Adrenal Gland	0	0	0	3
Appendix	0	0	0	3
Bone Marrow	0	0	0	4
Breast	0	0	0	4
Cervix, uterine	0	0	0	2
Colon	0	0	0	13
Duodenum	0	0	0	2
Endometrium	0	0	0	5
Esophagus	0	0	0	3
Fallopian Tube	0	0	0	5
Gallbladder	0	0	0	3
Heart Muscle	0	0	0	4
Kidney	0	0	0	9
Ovary	0	0	0	3
Pancreas	0	0	0	2
Placenta	0	0	0	8
Rectum	0	0	0	4
Salivary Gland	0	0	0	3
Skeletal Muscle	0	0	0	5
Small Intestine	0	0	0	4
Spleen	0	0	0	5
Stomach	0	0	0	4
Thyroid Gland	0	0	0	5
Tonsil	0	0	0	5
Urinary Bladder	0	0	0	2
Lymph Node	0	0	NA	5
Smooth Muscle	0	0	NA	3

## Sheet: ST.3B SARS-CoV-2
Tissue	Log10PValue	Tissue.Specific.Genes	fold.change	samples
Prostate	0	2	2.96735	9
Lung	0	1	1.41303	9
Seminal Vesicle	0	1	1.2364	3
Skin	0	2	0.638141	3
Liver	0	3	0.563422	10
Cerebral Cortex	0	7	0.466775	3
Testis	0	6	0.171358	10
Adipose Tissue	0	0	0	5
Adrenal Gland	0	0	0	3
Appendix	0	0	0	3
Bone Marrow	0	0	0	4
Breast	0	0	0	4
Cervix, uterine	0	0	0	2
Colon	0	0	0	13
Duodenum	0	0	0	2
Endometrium	0	0	0	5
Esophagus	0	0	0	3
Fallopian Tube	0	0	0	5
Gallbladder	0	0	0	3
Heart Muscle	0	0	0	4
Kidney	0	0	0	9
Ovary	0	0	0	3
Pancreas	0	0	0	2
Placenta	0	0	0	8
Rectum	0	0	0	4
Salivary Gland	0	0	0	3
Skeletal Muscle	0	0	0	5
Small Intestine	0	0	0	4
Spleen	0	0	0	5
Stomach	0	0	0	4
Thyroid Gland	0	0	0	5
Tonsil	0	0	0	5
Urinary Bladder	0	0	0	2
Lymph Node	0	0	NA	5
Smooth Muscle	0	0	NA	3

## Sheet: ST.3C Gordon_LT
Tissue	Log10PValue	Tissue.Specific.Genes	fold.change	samples
Placenta	0	1	0.698657	8
Liver	0	1	0.35375	10
Cerebral Cortex	0	2	0.251202	3
Testis	0	3	0.161384	10
Adipose Tissue	0	0	0	5
Adrenal Gland	0	0	0	3
Appendix	0	0	0	3
Bone Marrow	0	0	0	4
Breast	0	0	0	4
Cervix, uterine	0	0	0	2
Colon	0	0	0	13
Duodenum	0	0	0	2
Endometrium	0	0	0	5
Esophagus	0	0	0	3
Fallopian Tube	0	0	0	5
Gallbladder	0	0	0	3
Heart Muscle	0	0	0	4
Kidney	0	0	0	9
Lung	0	0	0	9
Ovary	0	0	0	3
Pancreas	0	0	0	2
Prostate	0	0	0	9
Rectum	0	0	0	4
Salivary Gland	0	0	0	3
Seminal Vesicle	0	0	0	3
Skeletal Muscle	0	0	0	5
Skin	0	0	0	3
Small Intestine	0	0	0	4
Spleen	0	0	0	5
Stomach	0	0	0	4
Thyroid Gland	0	0	0	5
Tonsil	0	0	0	5
Urinary Bladder	0	0	0	2
Lymph Node	0	0	NA	5
Smooth Muscle	0	0	NA	3

## Sheet: ST.3D Li_LT
Tissue	Log10PValue	Tissue.Specific.Genes	fold.change	samples
Skeletal Muscle	0	2	1.74729	5
Testis	0	5	0.395201	10
Cerebral Cortex	0	1	0.184546	3
Adipose Tissue	0	0	0	5
Adrenal Gland	0	0	0	3
Appendix	0	0	0	3
Bone Marrow	0	0	0	4
Breast	0	0	0	4
Cervix, uterine	0	0	0	2
Colon	0	0	0	13
Duodenum	0	0	0	2
Endometrium	0	0	0	5
Esophagus	0	0	0	3
Fallopian Tube	0	0	0	5
Gallbladder	0	0	0	3
Heart Muscle	0	0	0	4
Kidney	0	0	0	9
Liver	0	0	0	10
Lung	0	0	0	9
Ovary	0	0	0	3
Pancreas	0	0	0	2
Placenta	0	0	0	8
Prostate	0	0	0	9
Rectum	0	0	0	4
Salivary Gland	0	0	0	3
Seminal Vesicle	0	0	0	3
Skin	0	0	0	3
Small Intestine	0	0	0	4
Spleen	0	0	0	5
Stomach	0	0	0	4
Thyroid Gland	0	0	0	5
Tonsil	0	0	0	5
Urinary Bladder	0	0	0	2
Lymph Node	0	0	NA	5
Smooth Muscle	0	0	NA	3

## Sheet: ST.3E Stukalov_LT
Tissue	Log10PValue	Tissue.Specific.Genes	fold.change	samples
Prostate	0	2	2.22905	9
Adipose Tissue	0	1	1.3112	5
Seminal Vesicle	0	1	0.92877	3
Adrenal Gland	0	1	0.636871	3
Placenta	0	2	0.557262	8
Liver	0	3	0.423237	10
Cerebral Cortex	0	8	0.400728	3
Testis	0	5	0.107269	10
Appendix	0	0	0	3
Bone Marrow	0	0	0	4
Breast	0	0	0	4
Cervix, uterine	0	0	0	2
Colon	0	0	0	13
Duodenum	0	0	0	2
Endometrium	0	0	0	5
Esophagus	0	0	0	3
Fallopian Tube	0	0	0	5
Gallbladder	0	0	0	3
Heart Muscle	0	0	0	4
Kidney	0	0	0	9
Lung	0	0	0	9
Ovary	0	0	0	3
Pancreas	0	0	0	2
Rectum	0	0	0	4
Salivary Gland	0	0	0	3
Skeletal Muscle	0	0	0	5
Skin	0	0	0	3
Small Intestine	0	0	0	4
Spleen	0	0	0	5
Stomach	0	0	0	4
Thyroid Gland	0	0	0	5
Tonsil	0	0	0	5
Urinary Bladder	0	0	0	2
Lymph Node	0	0	NA	5
Smooth Muscle	0	0	NA	3
