# Supplementary material for: The IMEx coronavirus interactome: an evolving map of Coronaviridae–host molecular interactions
Source: Database (Oxford). 2020 Nov 18;2020:baaa096. doi: 10.1093/database/baaa096 (PMC7673336; doi:10.1093/database/baaa096)
Supplement: baaa096_Supp [file baaa096_supp.zip › Supplementary_table_4.xlsx]

## Sheet: Legend
	Supplementary table 4: Representation of targets detected in SARS-CoV-2 HT studies and human complexes as represented in the Complex Portal
	Overlap for human proteins found in the three main high-throughput SARS-CoV-2 subsets curated in the IMEx Coronavirus dataset with respect to human complexes currently available in the Complex Portal (www.ebi.ac.uk/complexportal)
	Specific proteins found in each subset are counted and provided, along with the percentage of the complex components represented.

## Sheet: ST4 - Subsets&human complexes
complex_ID	Complex_name	size.complex	complex.components	in.Gordon	in.Li	in.Stukalov	Gordon.coverage.percentage	Gordon.nr.prots.represented	Gordon.prots.represented	Li.coverage.percentage	Li.nr.prots.represented	Li.prots.represented	Stukalov.coverage.percentage	Stukalov.nr.prots.represented	Stukalov.prots.represented
CPX-593	Exosome complex, DIS3 variant	CHEBI:18420|Q9Y2L1|Q06265|Q96B26|Q15024|Q5RKV6|Q9NQT4|Q9NPD3|Q9Y3B2|Q9NQT5|Q13868	11	yes	yes	yes	36.3636	4	Q96B26|Q9NQT4|Q9NQT5|Q13868	18.1818	2	Q15024|Q13868	9.09091	1	Q9Y2L1
CPX-476	Nuclear exosome complex, DIS3-EXOSC10 variant	CHEBI:18420|CHEBI:18420|Q01780|Q9Y2L1|Q06265|Q96B26|Q15024|Q5RKV6|Q9NQT4|Q9NPD3|Q9NQT5|Q13868|Q9Y3B2	13	yes	yes	yes	30.7692	4	Q96B26|Q9NQT4|Q9NQT5|Q13868	15.3846	2	Q15024|Q13868	7.69231	1	Q9Y2L1
CPX-873	Nuclear pore complex	Q9NRG9|Q9UKX7|P49790|P12270|Q96HA1|Q8TEM1|Q9BTX1|P52948-PRO_0000019929|P35658|Q99567|Q9BVL2|Q7Z3B4|P37198|Q8NFH5|Q8N1F7|O75694|Q92621|Q5SRE5|Q8NFH4|Q8WYP5|Q8NFH3|P49792|Q8WUM0|P57740|P55735|Q96EE3|Q9BW27|Q12769|P78406|Q53GS7|O15504|P52948-PRO_0000019930	32	yes	yes	yes	21.875	7	Q8TEM1|P35658|Q99567|Q9BVL2|Q7Z3B4|P37198|P78406	3.125	1	P78406	12.5	4	Q9BTX1|Q8N1F7|Q92621|Q5SRE5
CPX-125	Sodium:potassium-exchanging ATPase complex	P54710|P05026|P05023	3	yes	yes	yes	33.3333	1	P05026	33.3333	1	P05023	33.3333	1	P54710
CPX-5225	28S mitochondrial small ribosomal subunit	URS000044DFF6_9606|Q96EY7|P82933|Q9Y2R9|P82932|P82675|P82673|P82930|Q9Y291|Q92665|Q9Y2Q9|Q92552|Q9BYN8|P82663|Q96EL2|Q9Y3D9|P82650|P82921|Q9Y399|Q9Y3D5|Q9Y676|Q9Y2R5|Q9Y3D3|P82914|O60783|O15235|P82912|P82664|P51398|Q96BP2|Q9NWT8	31	yes	yes		12.9032	4	P82675|Q92552|P82663|Q9Y399	6.45161	2	Q92552|P82650
CPX-592	Cytoplasmic exosome complex, DIS3L variant	Q8TF46|CHEBI:18420|Q06265|Q96B26|Q15024|Q5RKV6|Q9NQT4|Q9NPD3|Q9NQT5|Q13868|Q9Y3B2	11	yes	yes		36.3636	4	Q96B26|Q9NQT4|Q9NQT5|Q13868	18.1818	2	Q15024|Q13868
CPX-600	Cytoplasmic exosome complex, DIS3L-EXOSC10 variant	Q8TF46|CHEBI:18420|CHEBI:18420|Q01780|Q06265|Q96B26|Q15024|Q5RKV6|Q9NQT4|Q9NPD3|Q9NQT5|Q13868|Q9Y3B2	13	yes	yes		30.7692	4	Q96B26|Q9NQT4|Q9NQT5|Q13868	15.3846	2	Q15024|Q13868
CPX-880	MBD2/NuRD nucleosome remodeling and deacetylase complex	Q9UBB5|Q16576|Q09028|Q92769|Q13547|Q9BTC8|O94776|Q13330|Q12873|Q14839|Q8WXI9|Q86YP4	12	yes	yes		8.33333	1	Q92769	8.33333	1	Q16576
CPX-922	MBD3/NuRD nucleosome remodeling and deacetylase complex	O95983|Q16576|Q09028|Q92769|Q13547|Q9BTC8|O94776|Q13330|Q12873|Q14839|Q8WXI9|Q86YP4	12	yes	yes		8.33333	1	Q92769	8.33333	1	Q16576
CPX-591	Nucleolar exosome complex, EXOSC10 variant	CHEBI:18420|Q01780|Q06265|Q96B26|Q15024|Q5RKV6|Q9NQT4|Q9NPD3|Q9NQT5|Q13868|Q9Y3B2	11	yes	yes		36.3636	4	Q96B26|Q9NQT4|Q9NQT5|Q13868	18.1818	2	Q15024|Q13868
CPX-3321	SIN3A histone deacetylase complex	Q9H7L9|Q96ST3|Q9HAJ7|O75446|Q15393|Q16576|Q09028|Q9H160|Q9UK53|Q92769|Q13547|P29374|Q5PSV4|Q9HCU9|Q4LE39	15	yes	yes		6.66667	1	Q92769	6.66667	1	Q16576
CPX-3323	SIN3A histone deacetylase complex, ES cell-specific variant	Q15393|Q8NFU7|O15294|Q9NP50|Q9H7L9|Q96ST3|Q9HAJ7|O75446|Q16576|Q09028|Q9H160|Q9UK53|Q92769|Q13547|P29374|Q5PSV4|Q9HCU9|Q4LE39	18	yes	yes		5.55556	1	Q92769	5.55556	1	Q16576
CPX-3322	SIN3B histone deacetylase complex	Q9H7L9|O75182|Q9HAJ7|O75446|Q15393|Q16576|Q09028|Q9H160|Q9UK53|Q92769|Q13547|P29374|Q5PSV4|Q9HCU9|Q4LE39	15	yes	yes		6.66667	1	Q92769	6.66667	1	Q16576
CPX-5848	Endoplasmic reticulum membrane complex, ECM8 variant	Q8N4V1|Q9P0I2|Q9NPA0|O43402|Q5J8M3|Q5UCC4|Q8N766|Q9BV81|Q15006	9	yes		yes	11.1111	1	Q8N766				55.5556	5	Q9P0I2|O43402|Q5J8M3|Q5UCC4|Q15006
CPX-5881	Endoplasmic reticulum membrane complex, ECM9 variant	Q8N4V1|Q9P0I2|Q9NPA0|Q9Y3B6|Q5J8M3|Q5UCC4|Q8N766|Q9BV81|Q15006	9	yes		yes	11.1111	1	Q8N766				44.4444	4	Q9P0I2|Q5J8M3|Q5UCC4|Q15006
CPX-1797	Integrin alpha3-beta1 complex	P05556|P26006	2	yes		yes	50	1	P05556				50	1	P26006
CPX-1803	Integrin alpha6-beta1 complex	P23229|P05556	2	yes		yes	50	1	P05556				50	1	P23229
CPX-1076	mCRD-poly(A)-bridging complex	Q14103|O75534|Q9H074|P11940|O60506	5	yes		yes	40	2	O75534|P11940				20	1	O75534
CPX-577	Mitochondrial respiratory chain complex I	CHEBI:49601|CHEBI:64607|CHEBI:64607|CHEBI:58210|CHEBI:64607|CHEBI:30408|CHEBI:49601|CHEBI:16238|CHEBI:64607|CHEBI:64607|Q86Y39|Q9UI09|O00217|O95139|P03915|O95182|O75438|O95299|O43677|O96000|O43678|P56556|O14561|P03905|O43674|P03897|Q16795|O95178|P17568|P03886|O43676|O43181|Q9Y6M9|P19404|O75251|P03891|P49821|Q9NX14|O95169|O75380|O95167|O95298|P03901|O75489|Q16718|O75306|P28331|O95168|O15239|P51970…	54	yes		yes	1.85185	1	Q9Y6M9				12.963	7	Q9UI09|O00217|O95299|P03905|O43674|Q9NX14|O75306
CPX-494	tPA-PAI-1 complex	P00750|P05121	2	yes		yes	50	1	P00750				50	1	P05121
CPX-79	Transcription factor TFIIF complex	P35269|P13984	2	yes		yes	50	1	P13984				50	1	P13984
CPX-5226	39S mitochondrial large ribosomal subunit	Q9NVS2|Q7Z7F7|Q6P161|Q4U2R6|Q8N5N7|Q9BYC8|Q9NRX2|URS000080E36F_9606|Q9BQC6|Q9NP92|Q9BYD2|Q14197|Q96EL3|Q86TS9|Q13405|Q96GC5|Q9HD33|Q9H2W6|Q9BRJ2|Q9H9J2|Q8N983|Q9Y6G3|Q8IXM3|Q9NQ50|Q9BYD3|Q9NYK5|Q96DV4|Q9BZE1|Q9P0J6|Q9NZE8|Q9BQ48|O75394|Q8TCC3|P09001|Q13084|Q9P0M9|Q96A35|Q16540|Q9NWU5|Q7Z2W9|Q9BYC9|Q5T653|P49406|Q9H0U6|Q9NX20|Q9P015|Q6P1L8|Q9BYD1|P52815|Q9Y3B7|Q7Z7H8|Q9BYD6|Q8TAE8|URS000047A7F4_96…	54		yes	yes				1.85185	1	Q9P015	3.7037	2	Q13084|Q9BYD6
CPX-132	BAT3 complex	P11441|P46379|Q7L5D6	3		yes	yes				33.3333	1	P46379	66.6667	2	P46379|Q7L5D6
CPX-985	Condensin II complex	Q6IBW4|Q86XI2|P42695|Q9NTJ3|O95347	5		yes	yes				40	2	Q9NTJ3|O95347	60	3	Q6IBW4|Q86XI2|P42695
CPX-1847	HAUS complex	O94927|Q99871|Q96CS2|Q7Z4H7|Q9BT25|Q68CZ6|Q9NVX0|Q9H6D7	8		yes	yes				12.5	1	Q7Z4H7	12.5	1	Q7Z4H7
CPX-1072	RISC-loading complex, PRKRA variant	Q9UKV8|Q9UPY3|O75569	3		yes	yes				33.3333	1	O75569	33.3333	1	Q9UPY3
CPX-5183	60S cytosolic large ribosomal subunit	URS000075D341_9606|URS0000ABD82A_9606|URS00000F9D45_9606|EBI-25396203|EBI-25396200|EBI-25396188|EBI-25396136|EBI-25396133|EBI-25396130|P05387|P05386|P05388|P32969|P62917|P62424|P18124|Q02878|P46777|P62945|P62987|P36578|P63173|P61513|P61927|Q9Y3U8|P18077|P42766|P49207|P62910|P62899|P62888|P47914|P46779|P46776|P61353|P83731|P62750|P62829|P46778|P84098|Q02543|Q07020|P18621|P61313|P50914|P40429|P2637…	50	yes			2	1	Q9Y3U8
CPX-5149	AP-2 Adaptor complex, alpha1 variant	Q96CW1|P53680|P63010|O95782	4	yes			25	1	Q96CW1
CPX-5150	AP-2 Adaptor complex, alpha2 variant	Q96CW1|P53680|P63010|O94973	4	yes			50	2	Q96CW1|O94973
CPX-1099	B-WICH chromatin remodelling complex	O75533|O00159-3|Q9BQG0|Q03468|P35659|Q9NR30|O60264|Q9UIG0|CHEBI:18111	9	yes			11.1111	1	Q9NR30
CPX-1736	Collagen type VI trimer	P12111|P12109|P12110	3	yes			33.3333	1	P12109
CPX-477	CRL4-DDB2 E3 ubiquitin ligase complex, CUL4A variant	Q16531|Q13619|P62877|Q92466	4	yes			25	1	P62877
CPX-648	CRL4-DDB2 E3 ubiquitin ligase complex, CUL4B variant	Q16531|Q13620|P62877|Q92466	4	yes			25	1	P62877
CPX-2087	DNA polymerase alpha:primase complex	P49642|P09884|Q14181|P49643	4	yes			100	4	P49642|P09884|Q14181|P49643
CPX-2731	Electron transfer flavoprotein complex	CHEBI:57692|CHEBI:456215|P38117|P13804	4	yes			25	1	P13804
CPX-329	ESCRT-III complex	Q9Y3E7|Q7LBR1|Q8WUX9|Q96FZ7|Q9NZZ3|Q96CF2|Q9BY43|Q9UQN3|Q9HD42|O43633|Q9H444	11	yes			9.09091	1	O43633
CPX-1798	Integrin alpha1-beta1 complex	P56199|P05556	2	yes			50	1	P05556
CPX-1817	Integrin alpha10-beta1 complex	O75578|P05556	2	yes			50	1	P05556
CPX-1818	Integrin alpha11-beta1 complex	P05556|Q9UKX5	2	yes			50	1	P05556
CPX-1801	Integrin alpha2-beta1 complex	P05556|P17301	2	yes			50	1	P05556
CPX-1802	Integrin alpha4-beta1 complex	P13612|P05556	2	yes			50	1	P05556
CPX-1794	Integrin alpha5-beta1 complex	P05556|P08648	2	yes			50	1	P05556
CPX-1804	Integrin alpha7-beta1 complex	Q13683|P05556	2	yes			50	1	P05556
CPX-1815	Integrin alpha8-beta1 complex	P05556|P53708	2	yes			50	1	P05556
CPX-1816	Integrin alpha9-beta1 complex	P05556|Q13797	2	yes			50	1	P05556
CPX-1819	Integrin alphav-beta1 complex	P05556|P06756	2	yes			50	1	P05556
CPX-1907	Ripoptosome	Q14790|Q13546|Q13158	3	yes			33.3333	1	Q13546
CPX-5051	Ubiquitous AP-3 Adaptor complex, sigma3a variant	Q92572|Q9Y2T2|O14617|O00203	4	yes			25	1	O00203
CPX-5052	Ubiquitous AP-3 Adaptor complex, sigma3b variant	P59780|Q9Y2T2|O14617|O00203	4	yes			25	1	O00203
CPX-1173	WASH complex, variant WASH2P/WASHC2A	Q6VEQ5|Q12768|Q2M389|Q9Y3C0|Q641Q2	5	yes			20	1	Q2M389
CPX-1168	WASH complex, variant WASH2P/WASHC2C	Q6VEQ5|Q12768|Q2M389|Q9Y3C0|Q9Y4E1	5	yes			20	1	Q2M389
CPX-1174	WASH complex, variant WASH3P/WASHC2A	C4AMC7|Q12768|Q2M389|Q9Y3C0|Q641Q2	5	yes			20	1	Q2M389
CPX-1169	WASH complex, variant WASH3P/WASHC2C	C4AMC7|Q12768|Q2M389|Q9Y3C0|Q9Y4E1	5	yes			20	1	Q2M389
CPX-1175	WASH complex, variant WASH4P/WASHC2A	A8MWX3|Q12768|Q2M389|Q9Y3C0|Q641Q2	5	yes			20	1	Q2M389
CPX-1170	WASH complex, variant WASH4P/WASHC2C	A8MWX3|Q12768|Q2M389|Q9Y3C0|Q9Y4E1	5	yes			20	1	Q2M389
CPX-1176	WASH complex, variant WASH6P/WASHC2A	Q9NQA3|Q12768|Q2M389|Q9Y3C0|Q641Q2	5	yes			20	1	Q2M389
CPX-1171	WASH complex, variant WASH6P/WASHC2C	Q9NQA3|Q12768|Q2M389|Q9Y3C0|Q9Y4E1	5	yes			20	1	Q2M389
CPX-1172	WASH complex, variant WASHC1/WASHC2A	A8K0Z3|Q12768|Q2M389|Q9Y3C0|Q641Q2	5	yes			20	1	Q2M389
CPX-1163	WASH complex, variant WASHC1/WASHC2C	A8K0Z3|Q12768|Q2M389|Q9Y3C0|Q9Y4E1	5	yes			20	1	Q2M389
CPX-5223	40S cytosolic small ribosomal subunit	P08865|P46781|P62241|P62081|P62753|P46782|EBI-25401924|P61247|P23396|P62273|P62857|P62979|EBI-25401948|P62854|P62851|P62847|P62266|P63220|P60866|P15880|P39019|P62269|P08708|P62249|P62244|P62841|P62263|P62277|P25398|P62280|P46783|P62861|URS0000704D22_9606	33		yes					21.2121	7	P08865|P46782|P62269|P08708|P62263|P25398|P46783
CPX-1995	6-phosphofructo-2-kinase/fructose-2,6-biphosphatase 3 complex	Q16875	1		yes					100	1	Q16875
CPX-850	AHNAK - Annexin A2 - S100-A10 complex	CHEBI:29108|CHEBI:29108|Q09666|P60903|P60903|P07355|P07355	7		yes					28.5714	2	P07355|P07355
CPX-853	Annexin A2 - S100-A10 complex	P60903|P60903|P07355|P07355|CHEBI:29108|CHEBI:29108	6		yes					33.3333	2	P07355|P07355
CPX-130	ANXA2-PCSK9 complex	Q8NBP7|P07355	2		yes					50	1	P07355
CPX-1003	Calcineurin-Calmodulin complex, alpha-R1 variant	CHEBI:29108|CHEBI:29108|CHEBI:29108|CHEBI:29108|P0DP25|CHEBI:29108|CHEBI:29105|CHEBI:29034|P63098|Q08209|CHEBI:29108|CHEBI:29108|CHEBI:29108	13		yes					7.69231	1	P0DP25
CPX-1048	Calcineurin-Calmodulin complex, alpha-R2 variant	CHEBI:29105|CHEBI:29108|CHEBI:29108|CHEBI:29108|CHEBI:29108|P0DP25|CHEBI:29108|CHEBI:29034|Q96LZ3|Q08209|CHEBI:29108|CHEBI:29108|CHEBI:29108	13		yes					7.69231	1	P0DP25
CPX-1009	Calcineurin-Calmodulin complex, beta-R1 variant	CHEBI:29108|CHEBI:29108|CHEBI:29108|CHEBI:29108|P0DP25|CHEBI:29108|CHEBI:29105|CHEBI:29034|P63098|P16298|CHEBI:29108|CHEBI:29108|CHEBI:29108	13		yes					7.69231	1	P0DP25
CPX-1002	Calcineurin-Calmodulin complex, beta-R2 variant	CHEBI:29108|CHEBI:29108|CHEBI:29108|CHEBI:29108|P0DP25|CHEBI:29108|CHEBI:29105|CHEBI:29034|Q96LZ3|P16298|CHEBI:29108|CHEBI:29108|CHEBI:29108	13		yes					7.69231	1	P0DP25
CPX-1001	Calcineurin-Calmodulin complex, gamma-R1 variant	CHEBI:29108|CHEBI:29108|CHEBI:29105|CHEBI:29034|P63098|P48454|CHEBI:29108|CHEBI:29108|CHEBI:29108|CHEBI:29108|CHEBI:29108|CHEBI:29108|P0DP25	13		yes					7.69231	1	P0DP25
CPX-1050	Calcineurin-Calmodulin complex, gamma-R2 variant	CHEBI:29108|CHEBI:29108|CHEBI:29105|CHEBI:29034|Q96LZ3|P48454|CHEBI:29108|CHEBI:29108|CHEBI:29108|CHEBI:29108|CHEBI:29108|CHEBI:29108|P0DP25	13		yes					7.69231	1	P0DP25
CPX-674	Calcineurin-Calmodulin-AKAP5 complex, alpha-R1 variant	CHEBI:29108|CHEBI:29105|CHEBI:29034|P24588|P63098|Q08209|CHEBI:29108|CHEBI:29108|CHEBI:29108|CHEBI:29108|CHEBI:29108|CHEBI:29108|CHEBI:29108|P0DP25	14		yes					7.14286	1	P0DP25
CPX-1114	Calcineurin-Calmodulin-AKAP5 complex, alpha-R2 variant	CHEBI:29108|CHEBI:29105|CHEBI:29034|P24588|Q96LZ3|Q08209|CHEBI:29108|CHEBI:29108|CHEBI:29108|CHEBI:29108|CHEBI:29108|CHEBI:29108|CHEBI:29108|P0DP25	14		yes					7.14286	1	P0DP25
CPX-998	Calcineurin-Calmodulin-AKAP5 complex, beta-R1 variant	CHEBI:29108|CHEBI:29105|CHEBI:29034|P24588|P63098|P16298|CHEBI:29108|CHEBI:29108|CHEBI:29108|CHEBI:29108|CHEBI:29108|CHEBI:29108|CHEBI:29108|P0DP25	14		yes					7.14286	1	P0DP25
CPX-1116	Calcineurin-Calmodulin-AKAP5 complex, beta-R2 variant	CHEBI:29108|CHEBI:29108|CHEBI:29105|CHEBI:29034|P24588|Q96LZ3|P16298|CHEBI:29108|CHEBI:29108|CHEBI:29108|CHEBI:29108|CHEBI:29108|CHEBI:29108|P0DP25	14		yes					7.14286	1	P0DP25
CPX-1112	Calcineurin-Calmodulin-AKAP5 complex, gamma-R1 variant	CHEBI:29108|CHEBI:29105|CHEBI:29034|P24588|P63098|P48454|CHEBI:29108|CHEBI:29108|CHEBI:29108|CHEBI:29108|CHEBI:29108|CHEBI:29108|CHEBI:29108|P0DP25	14		yes					7.14286	1	P0DP25
CPX-1118	Calcineurin-Calmodulin-AKAP5 complex, gamma-R2 variant	CHEBI:29108|CHEBI:29105|CHEBI:29034|P24588|Q96LZ3|P48454|CHEBI:29108|CHEBI:29108|CHEBI:29108|CHEBI:29108|CHEBI:29108|CHEBI:29108|CHEBI:29108|P0DP25	14		yes					7.14286	1	P0DP25
CPX-4526	CMG helicase complex	Q9BRX5|Q9BRT9|Q9Y248|Q14691|O75419|P33991|P33993|P33992|P25205|Q14566|P49736	11		yes					9.09091	1	P25205
CPX-979	Condensin I complex	Q15003|Q9BPX3|Q15021|Q9NTJ3|O95347	5		yes					40	2	Q9NTJ3|O95347
CPX-2003	Cyclin A1-CDK1 complex	P78396|P06493	2		yes					50	1	P06493
CPX-2004	Cyclin A2-CDK1 complex	P20248|P06493	2		yes					50	1	P06493
CPX-2007	Cyclin B1-CDK1 complex	P14635|P06493	2		yes					50	1	P06493
CPX-2008	Cyclin B2-CDK1 complex	P06493|O95067	2		yes					50	1	P06493
CPX-102	DAPK1 - calmodulin complex	P0DP25|P53355|CHEBI:29108	3		yes					33.3333	1	P0DP25
CPX-415	DNA replication factor C complex	P35251|P35250|P35249|P40938|P40937	5		yes					60	3	P35251|P35250|P40938
CPX-846	INO80 chromatin remodeling complex	Q53TQ3|Q96EZ8|Q8NBZ0|Q9C086|O96019|Q9H981|P25490|Q9H9F9|Q6PI98|Q9Y5K5|Q9ULG1|Q9Y230|Q9Y265|Q6P4R8|P0C1Z6	15		yes					6.66667	1	Q9Y265
CPX-902	Kv7.1 channel complex	P0DP25|P51787|CHEBI:29108|CHEBI:29108|CHEBI:29108|CHEBI:29108|CHEBI:29108|CHEBI:29108|CHEBI:29108|CHEBI:29108|P0DP25|P51787	12		yes					16.6667	2	P0DP25|P0DP25
CPX-2940	MCM complex	P33991|P33993|P33992|P25205|Q14566|P49736	6		yes					16.6667	1	P25205
CPX-978	NuA4 histone acetyltransferase complex	P60709|Q9NV56|O96019|Q9H0E9|Q9NPF5|Q9HAF1|Q9H2F5|Q52LR7|Q9NXR8|Q92993|Q9UBU8|Q15014|Q9Y265|Q9Y230|Q15906|O95619|Q96L91|Q9Y4A5|Q05BQ5	19		yes					5.26316	1	Q9Y265
CPX-688	NuRF chromatin remodelling complex	Q16576|Q09028|Q12830|P28370	4		yes					25	1	Q16576
CPX-538	PCNA homotrimer	P12004	1		yes					100	1	P12004
CPX-5824	PRP19-CDC5L complex	O43660|Q9P013|O75934|P11142|Q8WYA6|Q9UMS4|Q99459	7		yes					28.5714	2	O43660|O75934
CPX-856	SMARCA3 - Annexin A2 - S100-A10 complex	Q14527|Q14527|P60903|P60903|P07355|P07355	6		yes					33.3333	2	P07355|P07355
CPX-974	SRCAP histone exchanging complex	O43257|Q15906|Q9NPF5|O95619|Q9GZN1|O96019|Q9Y230|Q9Y265|Q6ZRS2	9		yes					11.1111	1	Q9Y265
CPX-265	Telomerase holoenzyme complex	Q9NX24|Q9NPE3|O60832|Q9NY12|O60832|Q9NY12|URS00004A7003_9606|O14746|Q9NX24|Q9NPE3	10		yes					20	2	O60832|O60832
CPX-1999	6-phosphofructokinase, P4 homotetramer	Q01813	1			yes							100	1	Q01813
CPX-3622	ATR-ATRIP DNA damage-sensing kinase complex	Q8WXE1|Q13535	2			yes							100	2	Q8WXE1|Q13535
CPX-107	Beta-catenin destruction core complex, variant 5	P48729|P25054|P49840|O15169	4			yes							25	1	P49840
CPX-442	Beta-catenin destruction core complex, variant 6	P48729|P49840|O15169|O95996	4			yes							25	1	P49840
CPX-441	Beta-catenin destruction core complex, variant 7	P48729|P49840|Q9Y2T1|P25054	4			yes							25	1	P49840
CPX-443	Beta-catenin destruction core complex, variant 8	O95996|Q9Y2T1|P48729|P49840	4			yes							25	1	P49840
CPX-5044	BLOC-2 complex	Q969F9|Q9UPZ3|Q86YV9	3			yes							33.3333	1	Q86YV9
CPX-3301	BTR double Holliday Junction dissolution complex	Q9H9A7|P54132|Q13472|Q96E14|CHEBI:18420|CHEBI:29105	6			yes							16.6667	1	P54132
CPX-890	C3PO endoribonuclease complex	Q99598|Q15631|CHEBI:18420	3			yes							33.3333	1	Q15631
CPX-98	Cathepsin-B - cystatin-A complex	P01040|P07858	2			yes							50	1	P07858
CPX-1870	COP9 signalosome variant 1	CHEBI:29105|Q7L5N1|Q9UNS2|Q99627|Q9UBW8|P61201|Q9BT78|Q13098|Q92905	9			yes							11.1111	1	Q9BT78
CPX-1871	COP9 signalosome variant 2	CHEBI:29105|Q9H9Q2|Q92905|Q9BT78|Q99627|Q9UNS2|Q13098|P61201|Q7L5N1	9			yes							11.1111	1	Q9BT78
CPX-3642	CoQ biosynthetic complex	CHEBI:57692|O75208|Q9Y2Z9|Q9Y3A0|Q9NZJ6|Q5HYK3|Q99807|CHEBI:24875|CHEBI:24875	9			yes							11.1111	1	Q9Y2Z9
CPX-3227	Core mediator complex	Q9BTT4|O43513|Q9NX70|Q96G25|Q96RN5|Q15528|Q6P2C8|A0JLT2|O95402|Q9ULK4|O75448|Q15648|Q9Y3C7|Q9NVC6|Q9P086|Q9Y2X0|Q9BUE0|Q96HR3|Q9H204|Q9NPJ6|O60244|O75586|Q13503|Q9H944|Q9NWA0|Q71SY5	26			yes							3.84615	1	O75448
CPX-2097	Delta DNA polymerase complex	Q15054|P49005|P28340|Q9HCU8	4			yes							25	1	Q15054
CPX-3403	DNA-dependent protein kinase complex	P13010|P12956|P78527	3			yes							33.3333	1	P78527
CPX-4943	Exocyst, EXOC6 variant	Q9NV70|Q96KP1|O60645|Q96A65|O00471|Q8TAG9|Q9UPT5|Q8IYI6	8			yes							12.5	1	Q8IYI6
CPX-4944	Exocyst, EXOC6B variant	Q9NV70|Q96KP1|O60645|Q96A65|O00471|Q9Y2D4|Q9UPT5|Q8IYI6	8			yes							25	2	Q9Y2D4|Q8IYI6
CPX-1922	Fibrinogen	P02675|P02671|P02679	3			yes							66.6667	2	P02675|P02671
CPX-2176	Gamma-secretase complex, APH1A-PSEN1 variant	P49768-PRO_0000236055|Q96BI3|Q9NZ42|Q92542|P49768-PRO_0000025591	5			yes							20	1	Q96BI3
CPX-4231	Gamma-secretase complex, APH1A-PSEN2 variant	P49810-PRO_0000025604|Q96BI3|Q9NZ42|Q92542|P49810-PRO_0000025603	5			yes							20	1	Q96BI3
CPX-4084	GBAF (SWI/SNF) ATP-dependent chromatin remodeling complex, ACTL6A-BICRA-SMARCA2 variant	P51531|Q8WUZ0|Q9NZM4|Q15532|Q9BQE9|Q4VC05|Q96GM5|Q92922|Q9H8M2|P60709|O96019	11			yes							18.1818	2	Q9NZM4|Q15532
CPX-4206	GBAF (SWI/SNF) ATP-dependent chromatin remodeling complex, ACTL6A-BICRA-SMARCA4 variant	Q8WUZ0|Q9NZM4|Q15532|Q9BQE9|Q4VC05|Q96GM5|Q92922|P51532|Q9H8M2|P60709|O96019	11			yes							18.1818	2	Q9NZM4|Q15532
CPX-4203	GBAF (SWI/SNF) ATP-dependent chromatin remodeling complex, ACTL6A-BICRAL-SMARCA2 variant	P51531|Q8WUZ0|Q6AI39|Q15532|Q9BQE9|Q4VC05|Q96GM5|Q92922|Q9H8M2|P60709|O96019	11			yes							9.09091	1	Q15532
CPX-4207	GBAF (SWI/SNF) ATP-dependent chromatin remodeling complex, ACTL6A-BICRAL-SMARCA4 variant	Q8WUZ0|Q6AI39|Q15532|Q9BQE9|Q4VC05|Q96GM5|Q92922|P51532|Q9H8M2|P60709|O96019	11			yes							9.09091	1	Q15532
CPX-4223	GBAF (SWI/SNF) ATP-dependent chromatin remodeling complex, ACTL6B-BICRA-SMARCA2 variant	P51531|Q8WUZ0|Q9BQE9|Q4VC05|Q96GM5|Q92922|Q9H8M2|P60709|O94805|Q9NZM4|Q15532	11			yes							18.1818	2	Q9NZM4|Q15532
CPX-4225	GBAF (SWI/SNF) ATP-dependent chromatin remodeling complex, ACTL6B-BICRA-SMARCA4 variant	Q8WUZ0|Q9NZM4|Q15532|Q9BQE9|Q4VC05|Q96GM5|Q92922|P51532|Q9H8M2|P60709|O94805	11			yes							18.1818	2	Q9NZM4|Q15532
CPX-4224	GBAF (SWI/SNF) ATP-dependent chromatin remodeling complex, ACTL6B-BICRAL-SMARCA2 variant	P51531|Q8WUZ0|O94805|Q6AI39|Q15532|Q9BQE9|Q4VC05|Q96GM5|Q92922|Q9H8M2|P60709	11			yes							9.09091	1	Q15532
CPX-4226	GBAF (SWI/SNF) ATP-dependent chromatin remodeling complex, ACTL6B-BICRAL-SMARCA4 variant	Q8WUZ0|Q6AI39|Q15532|Q9BQE9|Q4VC05|Q96GM5|Q92922|P51532|Q9H8M2|P60709|O94805	11			yes							9.09091	1	Q15532
CPX-915	General transcription factor complex TFIID	Q16594|O00268|P49848|Q15543|Q16514|Q15544|Q12962|Q16594|Q7Z7C8|Q15545|P49848|Q15542|O00268|Q5VWG9|Q6P1X5|P21675|P20226|Q15542|Q16514	19			yes							10.5263	2	O00268|O00268
CPX-1822	Integrin alpha6-beta4 complex	P16144|P23229	2			yes							50	1	P23229
CPX-382	Interleukin-12-receptor complex	O60674|P29597|Q99665-PRO_0000010920|P42701-PRO_0000010917|P29459-PRO_0000015604|P29460-PRO_0000010930	6			yes							16.6667	1	O60674
CPX-383	Interleukin-23-receptor complex	O60674|P29597|P42701-PRO_0000010917|Q5VWK5-PRO_0000268662|Q9NPF7-PRO_0000259488|P29460-PRO_0000010930	6			yes							16.6667	1	O60674
CPX-128	LDLR-PCSK9 complex	P01130|Q8NBP7-PRO_0000027121|Q8NBP7-PRO_0000027120	3			yes							33.3333	1	P01130
CPX-1880	Nuclear origin of replication recognition complex	Q9Y5N6|O43913|Q13415|Q9UBD5|Q13416|O43929	6			yes							16.6667	1	O43929
CPX-5621	Oligosaccharyltransferase complex A	Q9NRP0|A0A024RAD5|P04844|P04843|P61803|P61165|P0C6T2|P46977	8			yes							50	4	Q9NRP0|P61803|P61165|P46977
CPX-5622	Oligosaccharyltransferase complex B	P61165|Q9H0U3|Q14165|A0A024RAD5|P04844|P04843|P61803|P0C6T2|Q8TCJ2	9			yes							22.2222	2	P61165|P61803
CPX-156	PPP4C-PPP4R2 protein phosphatase 4 complex	Q9NY27|P60510	2			yes							50	1	Q9NY27
CPX-1843	PPP4C-PPP4R2-PPP4R3A protein phosphatase 4 complex	Q9NY27|P60510|Q6IN85	3			yes							33.3333	1	Q9NY27
CPX-1844	PPP4C-PPP4R2-PPP4R3B protein phosphatase 4 complex	P60510|Q9NY27|Q5MIZ7	3			yes							33.3333	1	Q9NY27
CPX-5741	Prohibitin complex	Q99623|P35232	2			yes							100	2	Q99623|P35232
CPX-134	RISC-loading complex, TARBP2 variant	Q9UKV8|Q9UPY3|Q15633	3			yes							66.6667	2	Q9UPY3|Q15633
CPX-630	Signal recognition particle receptor complex	Q9Y5M8|CHEBI:15996|P08240	3			yes							33.3333	1	P08240
CPX-2375	Tapasin-ERp57 complex	P30101|O15533	2			yes							50	1	P30101
CPX-903	TFTC histone acetylation complex	CHEBI:27363|Q9NPA8|Q9UPT9|O15265|Q14CW9|Q6P1X5|O00268|Q15542|P49848|Q15545|Q9Y4A5|Q16594|O75529|Q16514|Q12962|O75528|Q92830|O75486	18			yes							5.55556	1	O00268
CPX-529	TGF-beta-1-TGFR complex	P01137-PRO_0000033763|P37173|P36897|P01137-PRO_0000033763|P37173|P36897	6			yes							66.6667	4	P37173|P36897|P37173|P36897
CPX-834	TGF-beta-2-TGFR complex	P61812-PRO_0000033785|P37173|P36897|P61812-PRO_0000033785|P37173|P36897	6			yes							66.6667	4	P37173|P36897|P37173|P36897
CPX-2544	TGF-beta-3-TGFR complex	P37173|P36897|P10600-PRO_0000033797|P37173|P10600-PRO_0000033797|P36897	6			yes							66.6667	4	P37173|P36897|P37173|P36897
CPX-4749	TRAPP II complex	Q9UL33|A5PLN9|P48553|Q96Q05|Q86SZ2|Q8IUR0|Q9Y296|O43617|P0DI81|Q9Y5R8	10			yes							10	1	Q8IUR0
CPX-4750	TRAPP III complex	Q9UL33|Q8WVT3|Q7Z392|Q9Y2L5|O75865|Q8IUR0|Q9Y296|O43617|P0DI81|Q9Y5R8	10			yes							10	1	Q8IUR0
CPX-373	ULK1-ATG13-RB1CC1-ATG101 autophagy initiation complex	Q9BSB4|Q8TDY2|O75385|O75143	4			yes							25	1	Q8TDY2
CPX-483	uPA-PAI-1 complex	P05121|P00749	2			yes							100	2	P05121|P00749
CPX-487	uPA-uPAR complex	Q03405|P00749	2			yes							50	1	P00749
CPX-501	uPA-uPAR-vitronectin complex	Q03405|P00749|P04004	3			yes							33.3333	1	P00749
CPX-137	VCP-NPL4-UFD1 AAA ATPase complex	Q8TAT6|Q92890|P55072	3			yes							66.6667	2	Q8TAT6|Q92890
CPX-475	Vitronectin-PAI-1 complex	P05121|P04004	2			yes							50	1	P05121
