# Supplementary material for: The IMEx coronavirus interactome: an evolving map of Coronaviridae–host molecular interactions
Source: Database (Oxford). 2020 Nov 18;2020:baaa096. doi: 10.1093/database/baaa096 (PMC7673336; doi:10.1093/database/baaa096)
Supplement: baaa096_Supp [file baaa096_supp.zip › Supplementary_table_5.xlsx]

## Sheet: Legend
	Supplementary table 5: Unique interaction data files used in the analysis
	All table files contain only unique interacting pairs based on UniProt accession identifiers (where available) or IntAct internal identifiers (if no suitable UniProt accession is available).
	Isoforms are taken into account if known and polyprotein-derived viral proteins are identified by their UniProt accession followed by the specific PRO_... Identifier for the resulting post-processed chain as provided by UniProt.
	Supplementary table 5A: Unique interacting pairs involving SARS-CoV-1 - human proteins
	Supplementary table 5B: Unique interacting pairs involving SARS-CoV-2 - human proteins
	Supplementary table 5C: Unique interacting pairs involving SARS-CoV-2 - human proteins extracted from Gordon et al. 2020 (PMID:32353859) and low throughtput studies
	Supplementary table 5D: Unique interacting pairs involving SARS-CoV-2 - human proteins extracted from Li et al. 2020 (PMID: 32838362) and low throughtput studies
	Supplementary table 5E: Unique interacting pairs involving SARS-CoV-2 - human proteins extracted from Stukalov et al. 2020 (doi: https://doi.org/10.1101/2020.06.17.156455 ) and low throughtput studies
	Supplementary table 5F: Interactions used to build the network in Figure 1

## Sheet: ST.5A SARS-CoV-1
uniprot1	uniprot2	symbol1	symbol2
Q9BYF1-1	P59594	ACE2	S
P62753	P0C6U8	RPS6	1a
P62937	P0C6X7-PRO_0000037309	PPIA	nsp1
Q9UQN3	P0C6X7-PRO_0000037309	CHMP2B	nsp1
Q5SQN1	P0C6X7-PRO_0000037318	SNAP47	nsp12
Q9Y4W2	P0C6X7-PRO_0000037309	LAS1L	nsp1
Q9UKA8	P0C6X7-PRO_0000037309	RCAN3	nsp1
O43447	P0C6X7-PRO_0000037309	PPIH	nsp1
Q13427	P0C6X7-PRO_0000037309	PPIG	nsp1
P62942	P0C6X7-PRO_0000037309	FKBP1A	nsp1
O95299	P0C6X7-PRO_0000037318	NDUFA10	nsp12
Q8TD31	P0C6X7-PRO_0000037318	CCHCR1	nsp12
P20231	P0C6X7-PRO_0000037318	TPSB2	nsp12
P30876	P0C6X7-PRO_0000037318	POLR2B	nsp12
Q15661	P0C6X7-PRO_0000037318	TPSAB1	nsp12
Q99471	P0C6X7-PRO_0000037318	PFDN5	nsp12
Q99426	P0C6X7-PRO_0000037318	TBCB	nsp12
P51948	P0C6X7-PRO_0000037318	MNAT1	nsp12
Q13064	P0C6X7-PRO_0000037311	MKRN3	nsp3
P09630	P0C6X7-PRO_0000037318	HOXC6	nsp12
Q8N488	P0C6X7-PRO_0000037319	RYBP	nsp13
P27448	P0C6X7-PRO_0000037319	MARK3	nsp13
Q7KZI7	P0C6X7-PRO_0000037319	MARK2	nsp13
O96017	P0C6X7-PRO_0000037319	CHEK2	nsp13
P05155	P0C6X7-PRO_0000037319	SERPING1	nsp13
Q56VL3	P0C6X7-PRO_0000037319	OCIAD2	nsp13
Q92802	P0C6X7-PRO_0000037319	N4BP2L2	nsp13
P05155	P0C6X7-PRO_0000037320	SERPING1	nsp14
Q13561	P0C6X7-PRO_0000037320	DCTN2	nsp14
P62937	P0C6X7-PRO_0000037321	PPIA	nsp15
Q8WXF8	P0C6X7-PRO_0000037310	DEDD2	nsp2
P05155	P0C6X7-PRO_0000037310	SERPING1	nsp2
Q9H000	P0C6X7-PRO_0000037311	MKRN2	nsp3
Q7Z3Q1	P0C6X7-PRO_0000037310	SLC46A3	nsp2
Q7Z494	P0C6X7-PRO_0000037310	NPHP3	nsp2
Q13564	P0C6X7-PRO_0000037314	NAE1	nsp7
A9UHW6	P0C6X7-PRO_0000037314	MIF4GD	nsp7
P62258	P0C6X7-PRO_0000037314	YWHAE	nsp7
Q9HCD5	P0C6X7-PRO_0000037314	NCOA5	nsp7
P49703	P0C6X7-PRO_0000037314	ARL4D	nsp7
Q92560	P0C6X7-PRO_0000037314	BAP1	nsp7
Q8TEB7	P0C6X7-PRO_0000037314	RNF128	nsp7
O95865	P0C6X7-PRO_0000037314	DDAH2	nsp7
O14498	P0C6X7-PRO_0000037313	ISLR	nsp6
Q9GZN8	P0C6X7-PRO_0000037312	C20orf27	nsp5
P23025	P0C6X7-PRO_0000037312	XPA	nsp5
Q92802	P0C6X7-PRO_0000037312	N4BP2L2	nsp5
P62942	P0C6X7-PRO_0000037312	FKBP1A	nsp5
Q9Y4W2	P0C6X7-PRO_0000283841	LAS1L	nsp4
P08949	P0C6X7-PRO_0000283841	NMB	nsp4
Q96GS6	P0C6X7-PRO_0000037311	ABHD17A	nsp3
Q86VK4	P0C6X7-PRO_0000037311	ZNF410	nsp3
Q53GL0	P0C6X7-PRO_0000037314	PLEKHO1	nsp7
P13796	P0C6X7-PRO_0000037314	LCP1	nsp7
Q6P587	P0C6X7-PRO_0000037316	FAHD1	nsp9
Q9UQN3	P0C6X7-PRO_0000037316	CHMP2B	nsp9
P23588	P0C6X7-PRO_0000037315	EIF4B	nsp8
P54274	P0C6X7-PRO_0000037315	TERF1	nsp8
Q9P0M6	P0C6X7-PRO_0000037315	H2AFY2	nsp8
Q9Y6E2	P0C6X7-PRO_0000037315	BZW2	nsp8
P69849	P0C6X7-PRO_0000037315	NOMO3	nsp8
Q7Z494	P0C6X7-PRO_0000037316	NPHP3	nsp9
Q9BUV0	P0C6X7-PRO_0000037316	RSRP1	nsp9
P05155	P0C6X7-PRO_0000037315	SERPING1	nsp8
P06733	P0C6X7-PRO_0000037316	ENO1	nsp9
Q5SQN1	P0C6X7-PRO_0000037316	SNAP47	nsp9
O14964	Q7TLC7	HGS	ORF14
P05155	Q7TLC7	SERPING1	ORF14
Q13561	Q7TLC7	DCTN2	ORF14
Q9NRH1	Q7TLC7	YAE1	ORF14
Q13561	J9TC74	DCTN2	sars3a
P62258	J9TC74	YWHAE	sars3a
Q99471	J9TC74	PFDN5	sars3a
Q13561	P59633	DCTN2	3b
P05155	P59633	SERPING1	3b
P02768	P59633	ALB	3b
P08708	Q6S8E0	RPS17	ORF9b
P25787	Q6S8E0	PSMA2	ORF9b
Q13561	P59634	DCTN2	6
Q92994	P59634	BRF1	6
Q9BQB6	Q19QW4	VKORC1	ORF7a
Q9H4F8	Q19QW4	SMOC1	ORF7a
P49069	Q7T6S2	CAMLG	NS7b
P05155	Q7T6S2	SERPING1	NS7b
P60866	Q6S8E0	RPS20	ORF9b
P27448	Q6S8E0	MARK3	ORF9b
P46379	Q19QW2	BAG6	orf8a
P23284	P0C6X7-PRO_0000037309	PPIB	nsp1
Q5SQN1	P0C6X7-PRO_0000037309	SNAP47	nsp1
Q99471	P0C6X7-PRO_0000037309	PFDN5	nsp1
O95299	P0C6X7-PRO_0000037309	NDUFA10	nsp1
Q15661	P0C6X7-PRO_0000037309	TPSAB1	nsp1
Q96GS6	P0C6X7-PRO_0000037312	ABHD17A	nsp5
Q9BYF1	P59594	ACE2	S
Q9BYF1	P59594-PRO_0000037209	ACE2	S1
Q9BYF1	P59594-PRO_0000037210	ACE2	S2
P61769	P59595	B2M	N
P61769	P59596	B2M	M
P61769	P59637	B2M	E
Q07817	P59637	BCL2L1	E
P20290	P0C6X7-PRO_0000037317	BTF3	nsp10
P03901	P0C6X7-PRO_0000037317	MT-ND4L	nsp10
P00403	P0C6X7-PRO_0000037317	MT-CO2	nsp10
Q9Y2D1	P0C6X7-PRO_0000037317	ATF5	nsp10
P08865	P0C6X7-PRO_0000037322	RPSA	nsp16
P62879	P0C6X7-PRO_0000037322	GNB2	nsp16
P00403	P0C6X7-PRO_0000037322	MT-CO2	nsp16
Q15047	P0C6X7-PRO_0000037322	SETDB1	nsp16
Q9NY15	P0C6X7-PRO_0000037322	STAB1	nsp16
Q9BW92	P0C6X7-PRO_0000037322	TARS2	nsp16
P40337	P0C6X7-PRO_0000037322	VHL	nsp16
O95433	P0C6X7-PRO_0000037322	AHSA1	nsp16
Q8TF42	P0C6X7-PRO_0000037322	UBASH3B	nsp16
Q0VD86	P0C6X7-PRO_0000037322	INCA1	nsp16
Q14653	P0C6X7-PRO_0000037322	IRF3	nsp16
Q53F19	EBI-20623174	NCBP3	cvhsa-oligo
O60573	EBI-20623174	EIF4E2	cvhsa-oligo
Q9BXP5	EBI-20623174	SRRT	cvhsa-oligo
B1ANR0	EBI-20623174	PABPC4	cvhsa-oligo
P11940	EBI-20623174	PABPC1	cvhsa-oligo
P18615	EBI-20623174	NELFE	cvhsa-oligo
Q8IXH7	EBI-20623174	NELFCD	cvhsa-oligo
Q8WX92	EBI-20623174	NELFB	cvhsa-oligo
P52298	EBI-20623174	NCBP2	cvhsa-oligo
Q09161	EBI-20623174	NCBP1	cvhsa-oligo
O00629	EBI-20623174	KPNA4	cvhsa-oligo
O00505	EBI-20623174	KPNA3	cvhsa-oligo
P52292	EBI-20623174	KPNA2	cvhsa-oligo
O14879	EBI-20623174	IFIT3	cvhsa-oligo
P09913	EBI-20623174	IFIT2	cvhsa-oligo
P09914	EBI-20623174	IFIT1	cvhsa-oligo
Q8TEQ6	EBI-20623174	GEMIN5	cvhsa-oligo
Q8N1G2	EBI-20623174	CMTR1	cvhsa-oligo
Q8IYT2	EBI-20623174	CMTR2	cvhsa-oligo
Q04637	EBI-20623174	EIF4G1	cvhsa-oligo
Q9NRA8	EBI-20623174	EIF4ENIF1	cvhsa-oligo
P06730	EBI-20623174	EIF4E	cvhsa-oligo
O43143	EBI-20623174	DHX15	cvhsa-oligo
Q5JRX3	P0C6X7-PRO_0000037322	PITRM1	nsp16
Q99873	P0C6X7-PRO_0000037322	PRMT1	nsp16
P62487	P0C6X7-PRO_0000037322	POLR2G	nsp16
Q14653	P0C6X7-PRO_0000037311	IRF3	nsp3
Q07817	P59635	BCL2L1	7a
P10415	P59635	BCL2	7a
Q07820	P59635	MCL1	7a
Q16548	P59635	BCL2A1	7a
Q92843	P59635	BCL2L2	7a
P00747	P59594	PLG	S
Q6ZMR5	P59594	TMPRSS11A	S
P63279	P59595	UBE2I	N
O00303	P59594	EIF3F	S
Q05639	P59595	EEF1A2	N
P62937	P59595	PPIA	N
P35247	P59594	SFTPD	S
O43765	P59635	SGTA	7a
Q8TBF4	EBI-25589618	ZCRB1	EBI-25589618
O00165	EBI-25620513	HAX1	EBI-25620513
P46776	EBI-25620513	RPL27A	EBI-25620513
O00429	P59636	DNM1L	9b
Q15366	P59636	PCBP2	9b
Q7Z434	P59636	MAVS	9b
O00560-1	P59637	SDCBP	E
Q53GL7	P0C6U8-PRO_0000338257	PARP10	1a
Q8N3R9-1	P59637	MPP5	E
Q9NNX6	P59594-PRO_0000037209	CD209	S1
Q9H2X3	P59594-PRO_0000037209	CLEC4M	S1
Q9BTC0	P0C6X7-PRO_0000037309	DIDO1	nsp1
Q93009	P0C6X7-PRO_0000037309	USP7	nsp1
Q6IEG0	P0C6X7-PRO_0000037309	SNRNP48	nsp1
P78345	P0C6X7-PRO_0000037309	RPP38	nsp1
P35250-2	P0C6X7-PRO_0000037309	RFC2	nsp1
O75131	P0C6X7-PRO_0000037309	CPNE3	nsp1
Q14008	P0C6X7-PRO_0000037309	CKAP5	nsp1
Q6Y7W6	P0C6X7-PRO_0000037310	GIGYF2	nsp2
P21796	P0C6X7-PRO_0000037310	VDAC1	nsp2
Q9UJZ1	P0C6X7-PRO_0000037310	STOML2	nsp2
Q96T58	P0C6X7-PRO_0000037310	SPEN	nsp2
Q15758	P0C6X7-PRO_0000037310	SLC1A5	nsp2
Q99623	P0C6X7-PRO_0000037310	PHB2	nsp2
P35232	P0C6X7-PRO_0000037310	PHB	nsp2
Q15154	P0C6X7-PRO_0000037310	PCM1	nsp2
O14686	P0C6X7-PRO_0000037310	KMT2D	nsp2
O60573	P0C6X7-PRO_0000037310	EIF4E2	nsp2
Q7L2H7	P0C6X7-PRO_0000037310	EIF3M	nsp2
P35232	P0C6X7-PRO_0000037311	PHB	nsp3
Q99623	P0C6X7-PRO_0000037311	PHB2	nsp3
Q99623	P0C6X7-PRO_0000283841	PHB2	nsp4
P35232	P0C6X7-PRO_0000283841	PHB	nsp4
P13645	P59595	KRT10	N
P04264	P59595	KRT1	N
P62333	P59595	PSMC6	N
O75569	P59595	PRKRA	N
Q01196-1	P59633	RUNX1	3b
Q9HC16	P59595	APOBEC3G	N
Q13287	Q19QW5	NMI	ORF6
O95295	Q19QW5	SNAPIN	ORF6
Q5XPI4	Q19QW5	RNF123	ORF6
Q9UMX0	Q19QW5	UBQLN1	ORF6
P25685	Q19QW5	DNAJB1	ORF6
P98161	Q19QW5	PKD1	ORF6
Q13009	Q19QW5	TIAM1	ORF6
Q5TBA9	Q19QW5	FRY	ORF6
Q9BRX9	P0C6X7-PRO_0000037319	WDR83	nsp13
Q9NZM4	P0C6X7-PRO_0000037319	BICRA	nsp13
Q9H9G7	P0C6X7-PRO_0000037319	AGO3	nsp13
Q9BT78	P0C6X7-PRO_0000037319	COPS4	nsp13
Q99798	P0C6X7-PRO_0000037319	ACO2	nsp13
Q8TDY2	P0C6X7-PRO_0000037319	RB1CC1	nsp13
Q6NWY9	P0C6X7-PRO_0000037319	PRPF40B	nsp13
Q15631	P0C6X7-PRO_0000037319	TSN	nsp13
Q15532	P0C6X7-PRO_0000037319	SS18	nsp13
Q13228	P0C6X7-PRO_0000037319	SELENBP1	nsp13
P55786	P0C6X7-PRO_0000037319	NPEPPS	nsp13
P52756	P0C6X7-PRO_0000037319	RBM5	nsp13
P49903	P0C6X7-PRO_0000037319	SEPHS1	nsp13
P40925	P0C6X7-PRO_0000037319	MDH1	nsp13
P28066	P0C6X7-PRO_0000037319	PSMA5	nsp13
P25789	P0C6X7-PRO_0000037319	PSMA4	nsp13
P07954	P0C6X7-PRO_0000037319	FH	nsp13
O76064	P0C6X7-PRO_0000037319	RNF8	nsp13
O15498	P0C6X7-PRO_0000037319	YKT6	nsp13
O14979	P0C6X7-PRO_0000037319	HNRNPDL	nsp13
O14732	P0C6X7-PRO_0000037319	IMPA2	nsp13
O00268	P0C6X7-PRO_0000037319	TAF4	nsp13
P54132	P59596	BLM	M
P01031	P59596	C5	M
O94919	P59596	ENDOD1	M
Q9Y6A1	P59596	POMT1	M
Q9Y672	P59596	ALG6	M
Q9NY27	P59596	PPP4R2	M
Q9NV66	P59596	TYW1	M
Q9H9S5	P59596	FKRP	M
Q9BYC5	P59596	FUT8	M
Q9BXI2	P59596	SLC25A2	M
Q9BSH4	P59596	TACO1	M
Q96RL7	P59596	VPS13A	M
Q96HV5	P59596	TMEM41A	M
Q969S0	P59596	SLC35B4	M
Q7Z3C6	P59596	ATG9A	M
Q6P4E1	P59596	CASC4	M
Q68DH5	P59596	LMBRD2	M
Q5SWX8	P59596	ODR4	M
Q15363	P59596	TMED2	M
Q13948	P59596	CUX1	M
Q13021	P59596	MALL	M
Q03135	P59596	CAV1	M
P54707	P59596	ATP12A	M
P51636	P59596	CAV2	M
P19634	P59596	SLC9A1	M
O75943	P59596	RAD17	M
O75841	P59596	UPK1B	M
B7ZAQ6	P59596	GPR89A	M
A4D1U4	P59596	DENND11	M
Q9NV58	P59632	RNF19A	3a
P10586	P59632	PTPRF	3a
Q9Y666	P59632	SLC12A7	3a
Q9Y2G1	P59632	MYRF	3a
Q9UNE7	P59632	STUB1	3a
Q9UM47	P59632	NOTCH3	3a
Q9UL15	P59632	BAG5	3a
Q9UHW9	P59632	SLC12A6	3a
Q9UHN6	P59632	CEMIP2	3a
Q9NQX7	P59632	ITM2C	3a
Q9NPB0	P59632	SAYSD1	3a
Q99999	P59632	GAL3ST1	3a
Q99650	P59632	OSMR	3a
Q96S66	P59632	CLCC1	3a
Q96M27	P59632	PRRC1	3a
Q8WTV0	P59632	SCARB1	3a
Q8TBA6	P59632	GOLGA5	3a
Q8NC42	P59632	RNF149	3a
Q86Y82	P59632	STX12	3a
Q86SJ2	P59632	AMIGO2	3a
Q7Z5G4	P59632	GOLGA7	3a
Q6U841	P59632	SLC4A10	3a
Q15075	P59632	EEA1	3a
Q15036	P59632	SNX17	3a
Q12959	P59632	DLG1	3a
Q12913	P59632	PTPRJ	3a
Q08345	P59632	DDR1	3a
Q04941	P59632	PLP2	3a
P82094	P59632	TMF1	3a
P54920	P59632	NAPA	3a
P51149	P59632	RAB7A	3a
P50851	P59632	LRBA	3a
P41273	P59632	TNFSF9	3a
P36894	P59632	BMPR1A	3a
P29317	P59632	EPHA2	3a
P19440	P59632	GGT1	3a
P19438	P59632	TNFRSF1A	3a
P15313	P59632	ATP6V1B1	3a
P15291	P59632	B4GALT1	3a
P15260	P59632	IFNGR1	3a
P11362	P59632	FGFR1	3a
O60503	P59632	ADCY9	3a
O60499	P59632	STX10	3a
O43556	P59632	SGCE	3a
O43493	P59632	TGOLN2	3a
O15127	P59632	SCAMP2	3a
O00220	P59632	TNFRSF10A	3a
Q15751	P0C6X7-PRO_0000037315	HERC1	nsp8
Q16719	P0C6X7-PRO_0000037314	KYNU	nsp7
O43570	P0C6X7-PRO_0000037314	CA12	nsp7
Q9Y4F5	P59637	CEP170B	E
Q96D42	P59637	HAVCR1	E
Q96D05	P59637	FAM241B	E
Q96CS3	P59637	FAF2	E
Q92890	P59637	UFD1	E
Q8TAT6	P59637	NPLOC4	E
P0DI83	P59637	RAB34	E
Q86TG7	P0C6X7-PRO_0000037320	PEG10	nsp14
P09525	P0C6X7-PRO_0000037321	ANXA4	nsp15
A6NHR9	P0C6X7-PRO_0000037321	SMCHD1	nsp15
O75781	P0C6X7-PRO_0000037322	PALM	nsp16
P07858	P0C6X7-PRO_0000037322	CTSB	nsp16
Q13315	P59635	ATM	7a
Q9H0H0	P59635	INTS2	7a
Q9UJZ1	P59635	STOML2	7a
Q9NXE4	P59635	SMPD4	7a
Q9NVI1	P59635	FANCI	7a
Q9HD20	P59635	ATP13A1	7a
Q9HAV4	P59635	XPO5	7a
Q9H6E5	P59635	TUT1	7a
Q9H0V1	P59635	TMEM168	7a
Q96JB5	P59635	CDK5RAP3	7a
Q96HW7	P59635	INTS4	7a
Q96CB8	P59635	INTS12	7a
Q92621	P59635	NUP205	7a
Q8N201	P59635	INTS1	7a
Q8N1F8	P59635	STK11IP	7a
Q70CQ2	P59635	USP34	7a
Q5SRE5	P59635	NUP188	7a
Q13535	P59635	ATR	7a
P78527	P59635	PRKDC	7a
P46459	P59635	NSF	7a
P42695	P59635	NCAPD3	7a
O75063	P59635	FAM20B	7a
Q9NV58	P59633	RNF19A	3b
Q7Z6Z7	P59633	HUWE1	3b
P78552	P59633	IL13RA1	3b
O14545	P59633	TRAFD1	3b
Q9P2K5	P59633	MYEF2	3b
Q9HC78	P59633	ZBTB20	3b
Q96PD2	P59633	DCBLD2	3b
Q8IY22	P59633	CMIP	3b
P53004	P59633	BLVRA	3b
P10586	P59633	PTPRF	3b
Q9Y6M5	P59633	SLC30A1	3b
Q9Y666	P59633	SLC12A7	3b
Q9Y5V3	P59633	MAGED1	3b
Q9Y561	P59633	LRP12	3b
Q9Y2G1	P59633	MYRF	3b
Q9UPY3	P59633	DICER1	3b
Q9UNE7	P59633	STUB1	3b
Q9UM47	P59633	NOTCH3	3b
Q9UL15	P59633	BAG5	3b
Q9UBN6	P59633	TNFRSF10D	3b
Q9NZV1	P59633	CRIM1	3b
Q9NV92	P59633	NDFIP2	3b
Q9NR56	P59633	MBNL1	3b
Q9HC56	P59633	PCDH9	3b
Q9C026	P59633	TRIM9	3b
Q9BT67	P59633	NDFIP1	3b
Q9BQ04	P59633	RBM4B	3b
Q99650	P59633	OSMR	3b
Q96SB8	P59633	SMC6	3b
Q96RG2	P59633	PASK	3b
Q96L92	P59633	SNX27	3b
Q969T9	P59633	WBP2	3b
Q93062	P59633	RBPMS	3b
Q92628	P59633	KIAA0232	3b
Q8NC42	P59633	RNF149	3b
Q8N1G4	P59633	LRRC47	3b
Q8N163	P59633	CCAR2	3b
Q86X29	P59633	LSR	3b
Q7Z4F1	P59633	LRP10	3b
Q7L5D6	P59633	GET4	3b
Q6U841	P59633	SLC4A10	3b
Q5W0B1	P59633	OBI1	3b
Q5VW32	P59633	BROX	3b
Q15813	P59633	TBCE	3b
Q15773	P59633	MLF2	3b
Q15751	P59633	HERC1	3b
Q15633	P59633	TARBP2	3b
Q15036	P59633	SNX17	3b
Q14914	P59633	PTGR1	3b
Q14596	P59633	NBR1	3b
Q14517	P59633	FAT1	3b
Q14344	P59633	GNA13	3b
Q13873	P59633	BMPR2	3b
Q13838	P59633	DDX39B	3b
Q13145	P59633	BAMBI	3b
Q12913	P59633	PTPRJ	3b
Q08345	P59633	DDR1	3b
Q04771	P59633	ACVR1	3b
Q04760	P59633	GLO1	3b
Q02297	P59633	NRG1	3b
Q00987	P59633	MDM2	3b
P62195	P59633	PSMC5	3b
P61289	P59633	PSME3	3b
P55036	P59633	PSMD4	3b
P54920	P59633	NAPA	3b
P52272	P59633	HNRNPM	3b
P51513	P59633	NOVA1	3b
P49773	P59633	HINT1	3b
P49754	P59633	VPS41	3b
P46379	P59633	BAG6	3b
P43686	P59633	PSMC4	3b
P40818	P59633	USP8	3b
P40189	P59633	IL6ST	3b
P37173	P59633	TGFBR2	3b
P36897	P59633	TGFBR1	3b
P36896	P59633	ACVR1B	3b
P36894	P59633	BMPR1A	3b
P35998	P59633	PSMC2	3b
P35869	P59633	AHR	3b
P31948	P59633	STIP1	3b
P29317	P59633	EPHA2	3b
P28827	P59633	PTPRM	3b
P25685	P59633	DNAJB1	3b
P23458	P59633	JAK1	3b
P21399	P59633	ACO1	3b
P19438	P59633	TNFRSF1A	3b
P18433	P59633	PTPRA	3b
P15313	P59633	ATP6V1B1	3b
P15260	P59633	IFNGR1	3b
P13164	P59633	IFITM1	3b
P11362	P59633	FGFR1	3b
P08581	P59633	MET	3b
P04637	P59633	TP53	3b
O95817	P59633	BAG3	3b
O95816	P59633	BAG2	3b
O95164	P59633	UBL3	3b
O94854	P59633	KIAA0754	3b
O75886	P59633	STAM2	3b
O75674	P59633	TOM1L1	3b
O75509	P59633	TNFRSF21	3b
O60884	P59633	DNAJA2	3b
O60291	P59633	MGRN1	3b
O43752	P59633	STX6	3b
O15525	P59633	MAFG	3b
O14763	P59633	TNFRSF10B	3b
O00308	P59633	WWP2	3b
O00232	P59633	PSMD12	3b
O00231	P59633	PSMD11	3b
O00220	P59633	TNFRSF10A	3b
P36941	P59633	LTBR	3b
Q9Y2Z9	Q80H93	COQ6	8b
Q9NUJ1	Q80H93	ABHD10	8b
Q9NTG7	Q80H93	SIRT3	8b
Q9NSE4	Q80H93	IARS2	8b
Q9NP81	Q80H93	SARS2	8b
Q9H9P8	Q80H93	L2HGDH	8b
Q9H2U2	Q80H93	PPA2	8b
Q9BYT8	Q80H93	NLN	8b
Q9BXW7	Q80H93	HDHD5	8b
Q9BW92	Q80H93	TARS2	8b
Q9BSH4	Q80H93	TACO1	8b
Q9BSE5	Q80H93	AGMAT	8b
Q96RP9	Q80H93	GFM1	8b
Q96I59	Q80H93	NARS2	8b
Q96DC8	Q80H93	ECHDC3	8b
Q96CM8	Q80H93	ACSF2	8b
Q93062	Q80H93	RBPMS	8b
Q92506	Q80H93	HSD17B8	8b
Q8NCN5	Q80H93	PDPR	8b
Q8N2H3	Q80H93	PYROXD2	8b
Q86YV9	Q80H93	HPS6	8b
Q86TG7	Q80H93	PEG10	8b
Q7Z3D6	Q80H93	DGLUCY	8b
Q6UB35	Q80H93	MTHFD1L	8b
Q6JQN1	Q80H93	ACAD10	8b
Q5JRX3	Q80H93	PITRM1	8b
Q10713	Q80H93	PMPCA	8b
Q08257	Q80H93	CRYZ	8b
Q05932	Q80H93	FPGS	8b
Q02218	Q80H93	OGDH	8b
P61604	Q80H93	HSPE1	8b
P51649	Q80H93	ALDH5A1	8b
P31937	Q80H93	HIBADH	8b
P24752	Q80H93	ACAT1	8b
P16219	Q80H93	ACADS	8b
P11498	Q80H93	PC	8b
P05166	Q80H93	PCCB	8b
P05165	Q80H93	PCCA	8b
P05091	Q80H93	ALDH2	8b
O75439	Q80H93	PMPCB	8b
O00330	Q80H93	PDHX	8b
A8MXV4	Q80H93	NUDT19	8b
A0JNW5	Q7TFA0	UHRF1BP1L	8a
Q9NV58	Q7TFA1	RNF19A	7b
Q9H2V7	Q7TFA1	SPNS1	7b
Q7Z434	Q7TFA1	MAVS	7b
O95297	Q7TFA1	MPZL1	7b
Q9H6K4	Q7TFA1	OPA3	7b
Q96SQ9	Q7TFA1	CYP2S1	7b
Q96GQ5	Q7TFA1	C16orf58	7b
Q96B96	Q7TFA1	TMEM159	7b
Q8IXL6	Q7TFA1	FAM20C	7b
Q8IXK2	Q7TFA1	GALNT12	7b
Q86SR1	Q7TFA1	GALNT10	7b
Q6UXV4	Q7TFA1	APOOL	7b
Q53TN4	Q7TFA1	CYBRD1	7b
Q13454	Q7TFA1	TUSC3	7b
P43304	Q7TFA1	GPD2	7b
P10586	Q7TFA1	PTPRF	7b
O94923	Q7TFA1	GLCE	7b
O43761	Q7TFA1	SYNGR3	7b
O43291	Q7TFA1	SPINT2	7b
O43194	Q7TFA1	GPR39	7b
Q9Y6M5	Q7TFA1	SLC30A1	7b
Q9Y673	Q7TFA1	ALG5	7b
Q9Y672	Q7TFA1	ALG6	7b
Q9Y561	Q7TFA1	LRP12	7b
Q9Y3B3	Q7TFA1	TMED7	7b
Q9Y2U9	Q7TFA1	KLHDC2	7b
Q9Y2U8	Q7TFA1	LEMD3	7b
Q9Y2G1	Q7TFA1	MYRF	7b
Q9Y2C4	Q7TFA1	EXOG	7b
Q9Y227	Q7TFA1	ENTPD4	7b
Q9ULT6	Q7TFA1	ZNRF3	7b
Q9UJ14	Q7TFA1	GGT7	7b
Q9UHJ9	Q7TFA1	PGAP2	7b
Q9UG56	Q7TFA1	PISD	7b
Q9UBV7	Q7TFA1	B4GALT7	7b
Q9P244	Q7TFA1	LRFN1	7b
Q9NZV1	Q7TFA1	CRIM1	7b
Q9NZU0	Q7TFA1	FLRT3	7b
Q9NZJ7	Q7TFA1	MTCH1	7b
Q9NX14	Q7TFA1	NDUFB11	7b
Q9NV92	Q7TFA1	NDFIP2	7b
Q9NUE0	Q7TFA1	ZDHHC18	7b
Q9NU53	Q7TFA1	GINM1	7b
Q9NRW7	Q7TFA1	VPS45	7b
Q9NRP0	Q7TFA1	OSTC	7b
Q9NRC1	Q7TFA1	ST7	7b
Q9NPR2	Q7TFA1	SEMA4B	7b
Q9NP73	Q7TFA1	ALG13	7b
Q9HCU4	Q7TFA1	CELSR2	7b
Q9HBH5	Q7TFA1	RDH14	7b
Q9H9S5	Q7TFA1	FKRP	7b
Q9H8Y8	Q7TFA1	GORASP2	7b
Q9H813	Q7TFA1	PACC1	7b
Q9H6V9	Q7TFA1	LDAH	7b
Q9H6R6	Q7TFA1	ZDHHC6	7b
Q9H5J4	Q7TFA1	ELOVL6	7b
Q9H228	Q7TFA1	S1PR5	7b
Q9H1Y3	Q7TFA1	OPN3	7b
Q9H1C4	Q7TFA1	UNC93B1	7b
Q9H0V9	Q7TFA1	LMAN2L	7b
Q9H0P0	Q7TFA1	NT5C3A	7b
Q9C0C4	Q7TFA1	SEMA4C	7b
Q9BZ76	Q7TFA1	CNTNAP3	7b
Q9BYC5	Q7TFA1	FUT8	7b
Q9BX79	Q7TFA1	STRA6	7b
Q9BW72	Q7TFA1	HIGD2A	7b
Q9BVX2	Q7TFA1	TMEM106C	7b
Q9BVT8	Q7TFA1	TMUB1	7b
Q9BVK6	Q7TFA1	TMED9	7b
Q9BVK2	Q7TFA1	ALG8	7b
Q9BUP3	Q7TFA1	HTATIP2	7b
Q9BUB7	Q7TFA1	TMEM70	7b
Q9BRX8	Q7TFA1	PRXL2A	7b
Q99999	Q7TFA1	GAL3ST1	7b
Q99805	Q7TFA1	TM9SF2	7b
Q99747	Q7TFA1	NAPG	7b
Q99541	Q7TFA1	PLIN2	7b
Q99523	Q7TFA1	SORT1	7b
Q99500	Q7TFA1	S1PR3	7b
Q96NT0	Q7TFA1	CCDC115	7b
Q96LU5	Q7TFA1	IMMP1L	7b
Q96LT4	Q7TFA1	SAMD8	7b
Q96L58	Q7TFA1	B3GALT6	7b
Q96HA4	Q7TFA1	C1orf159	7b
Q96G97	Q7TFA1	BSCL2	7b
Q96F25	Q7TFA1	ALG14	7b
Q96F05	Q7TFA1	C11orf24	7b
Q96ET8	Q7TFA1	TVP23C	7b
Q96BI3	Q7TFA1	APH1A	7b
Q96AJ9	Q7TFA1	VTI1A	7b
Q96AA3	Q7TFA1	RFT1	7b
Q969W9	Q7TFA1	PMEPA1	7b
Q969V5	Q7TFA1	MUL1	7b
Q969E2	Q7TFA1	SCAMP4	7b
Q92968	Q7TFA1	PEX13	7b
Q92859	Q7TFA1	NEO1	7b
Q92629	Q7TFA1	SGCD	7b
Q92544	Q7TFA1	TM9SF4	7b
Q8WZA1	Q7TFA1	POMGNT1	7b
Q8WVX3	Q7TFA1	C4orf3	7b
Q8WVM8	Q7TFA1	SCFD1	7b
Q8WTV0	Q7TFA1	SCARB1	7b
Q8WTS1	Q7TFA1	ABHD5	7b
Q8TEQ8	Q7TFA1	PIGO	7b
Q8TAD4	Q7TFA1	SLC30A5	7b
Q8NHS3	Q7TFA1	MFSD8	7b
Q8NFT2	Q7TFA1	STEAP2	7b
Q8NCH0	Q7TFA1	CHST14	7b
Q8NC42	Q7TFA1	RNF149	7b
Q8NBX0	Q7TFA1	SCCPDH	7b
Q8NBN3	Q7TFA1	TMEM87A	7b
Q8NBJ4	Q7TFA1	GOLM1	7b
Q8NBI6	Q7TFA1	XXYLT1	7b
Q8NB49	Q7TFA1	ATP11C	7b
Q8N6M3	Q7TFA1	FITM2	7b
Q8N697	Q7TFA1	SLC15A4	7b
Q8N614	Q7TFA1	TMEM156	7b
Q8N5M9	Q7TFA1	JAGN1	7b
Q8N511	Q7TFA1	TMEM199	7b
Q8N490	Q7TFA1	PNKD	7b
Q8N2U0	Q7TFA1	TMEM256	7b
Q8N0U8	Q7TFA1	VKORC1L1	7b
Q8IY95	Q7TFA1	TMEM192	7b
Q8IWT6	Q7TFA1	LRRC8A	7b
Q8IV08	Q7TFA1	PLD3	7b
Q86Y82	Q7TFA1	STX12	7b
Q86XS8	Q7TFA1	RNF130	7b
Q86W50	Q7TFA1	METTL16	7b
Q86VL8	Q7TFA1	SLC47A2	7b
Q7Z7H5	Q7TFA1	TMED4	7b
Q7Z388	Q7TFA1	DPY19L4	7b
Q7Z2K6	Q7TFA1	ERMP1	7b
Q7RTP0	Q7TFA1	NIPA1	7b
Q7L1W4	Q7TFA1	LRRC8D	7b
Q6ZRP7	Q7TFA1	QSOX2	7b
Q6ZPD9	Q7TFA1	DPY19L3	7b
Q6UX65	Q7TFA1	DRAM2	7b
Q6UWP7	Q7TFA1	LCLAT1	7b
Q6PJF5	Q7TFA1	RHBDF2	7b
Q6PIU2	Q7TFA1	NCEH1	7b
Q6P9B6	Q7TFA1	MEAK7	7b
Q6P4E1	Q7TFA1	CASC4	7b
Q6P1Q0	Q7TFA1	LETMD1	7b
Q6NZ63	Q7TFA1	STEAP1B	7b
Q6NXT6	Q7TFA1	TAPT1	7b
Q6NUT2	Q7TFA1	DPY19L2	7b
Q6NUQ4	Q7TFA1	TMEM214	7b
Q658P3	Q7TFA1	STEAP3	7b
Q643R3	Q7TFA1	LPCAT4	7b
Q5U3C3	Q7TFA1	TMEM164	7b
Q5HYI8	Q7TFA1	RABL3	7b
Q4KMQ2	Q7TFA1	ANO6	7b
Q2TAA5	Q7TFA1	ALG11	7b
Q16585	Q7TFA1	SGCB	7b
Q16394	Q7TFA1	EXT1	7b
Q15904	Q7TFA1	ATP6AP1	7b
Q15836	Q7TFA1	VAMP3	7b
Q15363	Q7TFA1	TMED2	7b
Q15036	Q7TFA1	SNX17	7b
Q15012	Q7TFA1	LAPTM4A	7b
Q14789	Q7TFA1	GOLGB1	7b
Q14728	Q7TFA1	MFSD10	7b
Q14344	Q7TFA1	GNA13	7b
Q13948	Q7TFA1	CUX1	7b
Q13488	Q7TFA1	TCIRG1	7b
Q13190	Q7TFA1	STX5	7b
Q12913	Q7TFA1	PTPRJ	7b
Q12907	Q7TFA1	LMAN2	7b
Q12846	Q7TFA1	STX4	7b
Q10472	Q7TFA1	GALNT1	7b
Q08345	Q7TFA1	DDR1	7b
Q07065	Q7TFA1	CKAP4	7b
Q06124	Q7TFA1	PTPN11	7b
Q04771	Q7TFA1	ACVR1	7b
Q02297	Q7TFA1	NRG1	7b
P98187	Q7TFA1	CYP4F8	7b
P98172	Q7TFA1	EFNB1	7b
P61803	Q7TFA1	DAD1	7b
P61165	Q7TFA1	TMEM258	7b
P60880	Q7TFA1	SNAP25	7b
P60604	Q7TFA1	UBE2G2	7b
P60468	Q7TFA1	SEC61B	7b
P60059	Q7TFA1	SEC61G	7b
P54920	Q7TFA1	NAPA	7b
P54710	Q7TFA1	FXYD2	7b
P53367	Q7TFA1	ARFIP1	7b
P51809	Q7TFA1	VAMP7	7b
P51153	Q7TFA1	RAB13	7b
P51149	Q7TFA1	RAB7A	7b
P50895	Q7TFA1	BCAM	7b
P49810	Q7TFA1	PSEN2	7b
P49257	Q7TFA1	LMAN1	7b
P48960	Q7TFA1	CD97	7b
P46977	Q7TFA1	STT3A	7b
P42892	Q7TFA1	ECE1	7b
P41273	Q7TFA1	TNFSF9	7b
P40189	Q7TFA1	IL6ST	7b
P36896	Q7TFA1	ACVR1B	7b
P32970	Q7TFA1	CD70	7b
P32856	Q7TFA1	STX2	7b
P30519	Q7TFA1	HMOX2	7b
P29317	Q7TFA1	EPHA2	7b
P28907	Q7TFA1	CD38	7b
P28827	Q7TFA1	PTPRM	7b
P28328	Q7TFA1	PEX2	7b
P25445	Q7TFA1	FAS	7b
P21964	Q7TFA1	COMT	7b
P21860	Q7TFA1	ERBB3	7b
P19438	Q7TFA1	TNFRSF1A	7b
P18433	Q7TFA1	PTPRA	7b
P16070	Q7TFA1	CD44	7b
P14209	Q7TFA1	CD99	7b
P11717	Q7TFA1	IGF2R	7b
P10620	Q7TFA1	MGST1	7b
P08240	Q7TFA1	SRPRA	7b
P04626	Q7TFA1	ERBB2	7b
P03905	Q7TFA1	MT-ND4	7b
P01130	Q7TFA1	LDLR	7b
O95476	Q7TFA1	CTDNEP1	7b
O95249	Q7TFA1	GOSR1	7b
O95159	Q7TFA1	ZFPL1	7b
O95150	Q7TFA1	TNFSF15	7b
O94766	Q7TFA1	B3GAT3	7b
O75973	Q7TFA1	C1QL1	7b
O75844	Q7TFA1	ZMPSTE24	7b
O75509	Q7TFA1	TNFRSF21	7b
O75379	Q7TFA1	VAMP4	7b
O75325	Q7TFA1	LRRN2	7b
O60831	Q7TFA1	PRAF2	7b
O60830	Q7TFA1	TIMM17B	7b
O60683	Q7TFA1	PEX10	7b
O60499	Q7TFA1	STX10	7b
O60238	Q7TFA1	BNIP3L	7b
O43752	Q7TFA1	STX6	7b
O43505	Q7TFA1	B4GAT1	7b
O15400	Q7TFA1	STX7	7b
O15321	Q7TFA1	TM9SF1	7b
O15228	Q7TFA1	GNPAT	7b
O15155	Q7TFA1	BET1	7b
O15121	Q7TFA1	DEGS1	7b
O14763	Q7TFA1	TNFRSF10B	7b
O14662	Q7TFA1	STX16	7b
O14653	Q7TFA1	GOSR2	7b
O00461	Q7TFA1	GOLIM4	7b
O00400	Q7TFA1	SLC33A1	7b
O00391	Q7TFA1	QSOX1	7b
B7ZAQ6	Q7TFA1	GPR89A	7b
B2RUZ4	Q7TFA1	SMIM1	7b
A1L3X0	Q7TFA1	ELOVL7	7b
A0PJW6	Q7TFA1	TMEM223	7b
P36941	Q7TFA1	LTBR	7b
Q9C0B5	P59594	ZDHHC5	S
P08107	P59595	P08107	N
Q92617	P59634	NPIPB3	6
Q9UK58	P59634	CCNL1	6
O75526	P59634	RBMXL2	6
P06400	P0C6X7-PRO_0000037321	RB1	nsp15
P20701	P59635	ITGAL	7a
P63165	P59595	SUMO1	N
P09651	P59595	HNRNPA1	N
O75348	P0C6X7	ATP6V1G1	rep

## Sheet: ST.5B SARS-CoV-2
uniprot1	uniprot2	symbol1	symbol2
Q9BYF1	P0DTC2	ACE2	S
Q8IWA5	P0DTC4	SLC44A2	E
Q86VM9	P0DTC4	ZC3H18	E
Q6UX04	P0DTC4	CWC27	E
P25440	P0DTC4	BRD2	E
O60885	P0DTC4	BRD4	E
O00203	P0DTC4	AP3B1	E
Q9Y3U8	P0DTC9	RPL36	N
Q9NW13	P0DTC9	RBM28	N
Q9NR30	P0DTC9	DDX21	N
Q9UN86	P0DTC9	G3BP2	N
Q9HCE1	P0DTC9	MOV10	N
Q92900	P0DTC9	UPF1	N
Q8TAD8	P0DTC9	SNIP1	N
Q8NCA5	P0DTC9	FAM98A	N
Q6PKG0	P0DTC9	LARP1	N
Q13310	P0DTC9	PABPC4	N
Q13283	P0DTC9	G3BP1	N
P67870	P0DTC9	CSNK2B	N
P19784	P0DTC9	CSNK2A2	N
P11940	P0DTC9	PABPC1	N
O43818	P0DTC9	RRP9	N
Q9C0B5	P0DTC2	ZDHHC5	S
Q7Z5G4	P0DTC2	GOLGA7	S
Q9Y6E2	P0DTC5	BZW2	M
Q9Y312	P0DTC5	AAR2	M
Q9ULX6	P0DTC5	AKAP8L	M
Q9UDR5	P0DTC5	AASS	M
Q9UBU6	P0DTC5	FAM8A1	M
Q9NQC3	P0DTC5	RTN4	M
Q9BW92	P0DTC5	TARS2	M
Q9BSJ2	P0DTC5	TUBGCP2	M
Q9BQT8	P0DTC5	SLC25A21	M
Q96HW7	P0DTC5	INTS4	M
Q96HR9	P0DTC5	REEP6	M
Q96ER3	P0DTC5	SAAL1	M
Q96D53	P0DTC5	COQ8B	M
Q96CW5	P0DTC5	TUBGCP3	M
Q8NEW0	P0DTC5	SLC30A7	M
Q7L8L6	P0DTC5	FASTKD5	M
Q6PML9	P0DTC5	SLC30A9	M
Q5JRX3	P0DTC5	PITRM1	M
Q4KMQ2	P0DTC5	ANO6	M
Q10713	P0DTC5	PMPCA	M
Q00765	P0DTC5	REEP5	M
P48556	P0DTC5	PSMD8	M
P38606	P0DTC5	ATP6V1A	M
P38435	P0DTC5	GGCX	M
P27105	P0DTC5	STOM	M
P13804	P0DTC5	ETFA	M
P11310	P0DTC5	ACADM	M
P05026	P0DTC5	ATP1B1	M
O95070	P0DTC5	YIF1A	M
O75439	P0DTC5	PMPCB	M
Q14181	P0DTD1-PRO_0000449619	POLA2	nsp1
P49643	P0DTD1-PRO_0000449619	PRIM2	nsp1
P49642	P0DTD1-PRO_0000449619	PRIM1	nsp1
P09884	P0DTD1-PRO_0000449619	POLA1	nsp1
Q99959	P0DTD1-PRO_0000449619	PKP2	nsp1
Q8NBJ5	P0DTD1-PRO_0000449619	COLGALT1	nsp1
O75347	P0DTC1-PRO_0000449645	TBCA	nsp11
Q9HAV7	P0DTD1-PRO_0000449628	GRPEL1	nsp10
Q96CW1	P0DTD1-PRO_0000449628	AP2M1	nsp10
Q969X5	P0DTD1-PRO_0000449628	ERGIC1	nsp10
P55789	P0DTD1-PRO_0000449628	GFER	nsp10
O94973	P0DTD1-PRO_0000449628	AP2A2	nsp10
Q9HAU0	P0DTD1-PRO_0000449629	PLEKHA5	nsp12
Q9H2H8	P0DTD1-PRO_0000449629	PPIL3	nsp12
Q99081	P0DTD1-PRO_0000449629	TCF12	nsp12
Q96IZ5	P0DTD1-PRO_0000449629	RBM41	nsp12
Q92615	P0DTD1-PRO_0000449629	LARP4B	nsp12
Q8IWR0	P0DTD1-PRO_0000449629	ZC3H7A	nsp12
Q70EL1	P0DTD1-PRO_0000449629	USP54	nsp12
Q6UUV7	P0DTD1-PRO_0000449629	CRTC3	nsp12
Q5VUA4	P0DTD1-PRO_0000449629	ZNF318	nsp12
Q5T6F2	P0DTD1-PRO_0000449629	UBAP2	nsp12
Q5JSZ5	P0DTD1-PRO_0000449629	PRRC2B	nsp12
Q5EBL8	P0DTD1-PRO_0000449629	PDZD11	nsp12
Q2T9J0	P0DTD1-PRO_0000449629	TYSND1	nsp12
Q14157	P0DTD1-PRO_0000449629	UBAP2L	nsp12
Q13546	P0DTD1-PRO_0000449629	RIPK1	nsp12
O95391	P0DTD1-PRO_0000449629	SLU7	nsp12
O75592	P0DTD1-PRO_0000449629	MYCBP2	nsp12
O43823	P0DTD1-PRO_0000449629	AKAP8	nsp12
O14874	P0DTD1-PRO_0000449629	BCKDK	nsp12
A3KN83	P0DTD1-PRO_0000449629	SBNO1	nsp12
P17612	P0DTD1-PRO_0000449630	PRKACA	nsp13
O14578	P0DTD1-PRO_0000449630	CIT	nsp13
Q9Y2I6	P0DTD1-PRO_0000449630	NINL	nsp13
Q9UJC3	P0DTD1-PRO_0000449630	HOOK1	nsp13
Q9UHD2	P0DTD1-PRO_0000449630	TBK1	nsp13
Q9BV73	P0DTD1-PRO_0000449630	CEP250	nsp13
Q9BV19	P0DTD1-PRO_0000449630	C1orf50	nsp13
Q9BQS8	P0DTD1-PRO_0000449630	FYCO1	nsp13
Q9BQQ3	P0DTD1-PRO_0000449630	GORASP1	nsp13
Q99996	P0DTD1-PRO_0000449630	AKAP9	nsp13
Q96SN8	P0DTD1-PRO_0000449630	CDK5RAP2	nsp13
Q96N16	P0DTD1-PRO_0000449630	JAKMIP1	nsp13
Q96CN9	P0DTD1-PRO_0000449630	GCC1	nsp13
Q92995	P0DTD1-PRO_0000449630	USP13	nsp13
Q8TD10	P0DTD1-PRO_0000449630	MIPOL1	nsp13
Q8N8E3	P0DTD1-PRO_0000449630	CEP112	nsp13
Q8N4C6	P0DTD1-PRO_0000449630	NIN	nsp13
Q8N3C7	P0DTD1-PRO_0000449630	CLIP4	nsp13
Q8IWJ2	P0DTD1-PRO_0000449630	GCC2	nsp13
Q8IUD2	P0DTD1-PRO_0000449630	ERC1	nsp13
Q7Z7A1	P0DTD1-PRO_0000449630	CNTRL	nsp13
Q76N32	P0DTD1-PRO_0000449630	CEP68	nsp13
Q66GS9	P0DTD1-PRO_0000449630	CEP135	nsp13
Q5VU43	P0DTD1-PRO_0000449630	PDE4DIP	nsp13
Q5VT06	P0DTD1-PRO_0000449630	CEP350	nsp13
Q4V328	P0DTD1-PRO_0000449630	GRIPAP1	nsp13
Q14789	P0DTD1-PRO_0000449630	GOLGB1	nsp13
Q08379	P0DTD1-PRO_0000449630	GOLGA2	nsp13
Q08378	P0DTD1-PRO_0000449630	GOLGA3	nsp13
Q08117	P0DTD1-PRO_0000449630	TLE5	nsp13
Q04726	P0DTD1-PRO_0000449630	TLE3	nsp13
Q04724	P0DTD1-PRO_0000449630	TLE1	nsp13
P49454	P0DTD1-PRO_0000449630	CENPF	nsp13
P35241	P0DTD1-PRO_0000449630	RDX	nsp13
P31323	P0DTD1-PRO_0000449630	PRKAR2B	nsp13
P13861	P0DTD1-PRO_0000449630	PRKAR2A	nsp13
O95684	P0DTD1-PRO_0000449630	FGFR1OP	nsp13
O95613	P0DTD1-PRO_0000449630	PCNT	nsp13
O75506	P0DTD1-PRO_0000449630	HSBP1	nsp13
A7MCY6	P0DTD1-PRO_0000449630	TBKBP1	nsp13
Q9NXA8	P0DTD1-PRO_0000449631	SIRT5	nsp14
P12268	P0DTD1-PRO_0000449631	IMPDH2	nsp14
P06280	P0DTD1-PRO_0000449631	GLA	nsp14
P07203	P0DTD1-PRO_0000449623	GPX1	nsp5
Q9NXH9	P0DTD1-PRO_0000449623	TRMT1	nsp5
Q9H7F0	P0DTD1-PRO_0000449624	ATP13A3	nsp6
Q99720	P0DTD1-PRO_0000449624	SIGMAR1	nsp6
Q15904	P0DTD1-PRO_0000449624	ATP6AP1	nsp6
O75964	P0DTD1-PRO_0000449624	ATP5MG	nsp6
Q92769	P0DTD1-PRO_0000449623	HDAC2	nsp5
Q8WVC6	P0DTD1-PRO_0000449625	DCAKD	nsp7
Q9NP72	P0DTD1-PRO_0000449625	RAB18	nsp7
Q9H7Z7	P0DTD1-PRO_0000449625	PTGES2	nsp7
Q9BQE4	P0DTD1-PRO_0000449625	SELENOS	nsp7
Q96DA6	P0DTD1-PRO_0000449625	DNAJC19	nsp7
Q96A26	P0DTD1-PRO_0000449625	FAM162A	nsp7
Q8WUY8	P0DTD1-PRO_0000449625	NAT14	nsp7
Q8WTV0	P0DTD1-PRO_0000449625	SCARB1	nsp7
Q8NBX0	P0DTD1-PRO_0000449625	SCCPDH	nsp7
Q8N183	P0DTD1-PRO_0000449625	NDUFAF2	nsp7
Q7LGA3	P0DTD1-PRO_0000449625	HS2ST1	nsp7
Q6ZRP7	P0DTD1-PRO_0000449625	QSOX2	nsp7
Q5VT66	P0DTD1-PRO_0000449625	MTARC1	nsp7
Q5JTV8	P0DTD1-PRO_0000449625	TOR1AIP1	nsp7
Q13724	P0DTD1-PRO_0000449625	MOGS	nsp7
Q12907	P0DTD1-PRO_0000449625	LMAN2	nsp7
P63218	P0DTD1-PRO_0000449625	GNG5	nsp7
P62873	P0DTD1-PRO_0000449625	GNB1	nsp7
P62820	P0DTD1-PRO_0000449625	RAB1A	nsp7
P61586	P0DTD1-PRO_0000449625	RHOA	nsp7
P61106	P0DTD1-PRO_0000449625	RAB14	nsp7
P61026	P0DTD1-PRO_0000449625	RAB10	nsp7
P61019	P0DTD1-PRO_0000449625	RAB2A	nsp7
P61006	P0DTD1-PRO_0000449625	RAB8A	nsp7
P51149	P0DTD1-PRO_0000449625	RAB7A	nsp7
P51148	P0DTD1-PRO_0000449625	RAB5C	nsp7
P21964	P0DTD1-PRO_0000449625	COMT	nsp7
P11233	P0DTD1-PRO_0000449625	RALA	nsp7
P00387	P0DTD1-PRO_0000449625	CYB5R3	nsp7
O95573	P0DTD1-PRO_0000449625	ACSL3	nsp7
O43169	P0DTD1-PRO_0000449625	CYB5B	nsp7
O00116	P0DTD1-PRO_0000449625	AGPS	nsp7
Q9H4P4	P0DTD1-PRO_0000449632	RNF41	nsp15
P62330	P0DTD1-PRO_0000449632	ARF6	nsp15
P61970	P0DTD1-PRO_0000449632	NUTF2	nsp15
Q6Y7W6	P0DTD1-PRO_0000449620	GIGYF2	nsp2
Q5T1M5	P0DTD1-PRO_0000449620	FKBP15	nsp2
Q2M389	P0DTD1-PRO_0000449620	WASHC4	nsp2
P52306	P0DTD1-PRO_0000449620	RAP1GDS1	nsp2
P16435	P0DTD1-PRO_0000449620	POR	nsp2
O60573	P0DTD1-PRO_0000449620	EIF4E2	nsp2
O14975	P0DTD1-PRO_0000449620	SLC27A2	nsp2
Q9Y5J7	P0DTD1-PRO_0000449622	TIMM9	nsp4
Q9Y5J6	P0DTD1-PRO_0000449622	TIMM10B	nsp4
Q9NVH1	P0DTD1-PRO_0000449622	DNAJC11	nsp4
Q9BSF4	P0DTD1-PRO_0000449622	TIMM29	nsp4
Q8TEM1	P0DTD1-PRO_0000449622	NUP210	nsp4
Q2TAA5	P0DTD1-PRO_0000449622	ALG11	nsp4
P62072	P0DTD1-PRO_0000449622	TIMM10	nsp4
P14735	P0DTD1-PRO_0000449622	IDE	nsp4
Q9UJZ1	EBI-25475912	STOML2	orf3b
Q9NZJ7	P0DTC6	MTCH1	6
P78406	P0DTC6	RAE1	6
P52948	P0DTC6	NUP98	6
Q9Y673	P0DTC3	ALG5	3a
Q9UH99	P0DTC3	SUN2	3a
Q9H270	P0DTC3	VPS11	3a
Q96S66	P0DTC3	CLCC1	3a
Q96JC1	P0DTC3	VPS39	3a
Q8N6S5	P0DTC3	ARL6IP6	3a
Q8IWR1	P0DTC3	TRIM59	3a
P09601	P0DTC3	HMOX1	3a
Q9C0D3	A0A663DJA2	ZYG11B	ORF10
Q15370	A0A663DJA2	ELOB	ORF10
Q15369	A0A663DJA2	ELOC	ORF10
P62877	A0A663DJA2	RBX1	ORF10
Q9Y5J9	A0A663DJA2	TIMM8B	ORF10
Q9BU02	A0A663DJA2	THTPA	ORF10
Q3KQU3	A0A663DJA2	MAP7D1	ORF10
Q13617	A0A663DJA2	CUL2	ORF10
P50897	A0A663DJA2	PPT1	ORF10
Q9HD40	P0DTD1-PRO_0000449626	SEPSECS	nsp8
Q9BSC4	P0DTD1-PRO_0000449626	NOL10	nsp8
Q92552	P0DTD1-PRO_0000449626	MRPS27	nsp8
Q13868	P0DTD1-PRO_0000449626	EXOSC2	nsp8
P82675	P0DTD1-PRO_0000449626	MRPS5	nsp8
Q9Y399	P0DTD1-PRO_0000449626	MRPS2	nsp8
Q9ULT8	P0DTD1-PRO_0000449626	HECTD1	nsp8
Q9NY61	P0DTD1-PRO_0000449626	AATF	nsp8
Q9NQT5	P0DTD1-PRO_0000449626	EXOSC3	nsp8
Q9NQT4	P0DTD1-PRO_0000449626	EXOSC5	nsp8
Q9H6F5	P0DTD1-PRO_0000449626	CCDC86	nsp8
Q96I59	P0DTD1-PRO_0000449626	NARS2	nsp8
Q96B26	P0DTD1-PRO_0000449626	EXOSC8	nsp8
Q8NEJ9	P0DTD1-PRO_0000449626	NGDN	nsp8
Q7L2J0	P0DTD1-PRO_0000449626	MEPCE	nsp8
Q4G0J3	P0DTD1-PRO_0000449626	LARP7	nsp8
Q13206	P0DTD1-PRO_0000449626	DDX10	nsp8
P82663	P0DTD1-PRO_0000449626	MRPS25	nsp8
P61011	P0DTD1-PRO_0000449626	SRP54	nsp8
P09132	P0DTD1-PRO_0000449626	SRP19	nsp8
O96028	P0DTD1-PRO_0000449626	NSD2	nsp8
O95260	P0DTD1-PRO_0000449626	ATE1	nsp8
O76094	P0DTD1-PRO_0000449626	SRP72	nsp8
O00566	P0DTD1-PRO_0000449626	MPHOSPH10	nsp8
P35556	P0DTD1-PRO_0000449627	FBN2	nsp9
Q9UBX5	P0DTD1-PRO_0000449627	FBLN5	nsp9
Q9NZL9	P0DTD1-PRO_0000449627	MAT2B	nsp9
Q9BVL2	P0DTD1-PRO_0000449627	NUP58	nsp9
Q99567	P0DTD1-PRO_0000449627	NUP88	nsp9
Q96F45	P0DTD1-PRO_0000449627	ZNF503	nsp9
Q8TD19	P0DTD1-PRO_0000449627	NEK9	nsp9
Q8N0X7	P0DTD1-PRO_0000449627	SPART	nsp9
Q86YT6	P0DTD1-PRO_0000449627	MIB1	nsp9
Q7Z3B4	P0DTD1-PRO_0000449627	NUP54	nsp9
Q15056	P0DTD1-PRO_0000449627	EIF4H	nsp9
P61962	P0DTD1-PRO_0000449627	DCAF7	nsp9
P37198	P0DTD1-PRO_0000449627	NUP62	nsp9
P35658	P0DTD1-PRO_0000449627	NUP214	nsp9
P35555	P0DTD1-PRO_0000449627	FBN1	nsp9
P13984	P0DTD1-PRO_0000449627	GTF2F2	nsp9
Q9NU22	P0DTC7	MDN1	7a
Q7Z4Q2	P0DTC7	HEATR3	7a
Q96IV0	P0DTC8	NGLY1	ns8
Q8N0Z8	P0DTC8	PUSL1	ns8
Q96AY3	P0DTC8	FKBP10	ns8
Q13443	P0DTC8	ADAM9	ns8
Q9Y680	P0DTC8	FKBP7	ns8
Q9Y4L1	P0DTC8	HYOU1	ns8
Q9UHI8	P0DTC8	ADAMTS1	ns8
Q9P2E5	P0DTC8	CHPF2	ns8
Q9NYU1	P0DTC8	UGGT2	ns8
Q9NXK8	P0DTC8	FBXL12	ns8
Q9H8W4	P0DTC8	PLEKHF2	ns8
Q9H4F8	P0DTC8	SMOC1	ns8
Q9H488	P0DTC8	POFUT1	ns8
Q9H173	P0DTC8	SIL1	ns8
Q9BZQ6	P0DTC8	EDEM3	ns8
Q9BS26	P0DTC8	ERP44	ns8
Q9BRN9	P0DTC8	TM2D3	ns8
Q99988	P0DTC8	GDF15	ns8
Q99519	P0DTC8	NEU1	ns8
Q99470	P0DTC8	SDF2	ns8
Q96MM7	P0DTC8	HS6ST2	ns8
Q96F46	P0DTC8	IL17RA	ns8
Q96DZ1	P0DTC8	ERLEC1	ns8
Q92820	P0DTC8	GGH	ns8
Q8N766	P0DTC8	EMC1	ns8
Q8IZ52	P0DTC8	CHPF	ns8
Q8IWF2	P0DTC8	FOXRED2	ns8
Q8IV08	P0DTC8	PLD3	ns8
Q86YB8	P0DTC8	ERO1B	ns8
Q7Z4H8	P0DTC8	POGLUT3	ns8
Q6UW63	P0DTC8	POGLUT2	ns8
Q15818	P0DTC8	NPTX1	ns8
Q13438	P0DTC8	OS9	ns8
Q08431	P0DTC8	MFGE8	ns8
P61916	P0DTC8	NPC2	ns8
P58166	P0DTC8	INHBE	ns8
P29122	P0DTC8	PCSK6	ns8
P28300	P0DTC8	LOX	ns8
P26358	P0DTC8	DNMT1	ns8
P15151	P0DTC8	PVR	ns8
P12109	P0DTC8	COL6A1	ns8
P0C7P0	P0DTC8	CISD3	ns8
P05556	P0DTC8	ITGB1	ns8
P00750	P0DTC8	PLAT	ns8
O76061	P0DTC8	STC2	ns8
O14656	P0DTC8	TOR1A	ns8
O00469	P0DTC8	PLOD2	ns8
Q9UL15	P0DTD2	BAG5	ORF-9b
Q9UKA9	P0DTD2	PTBP2	ORF-9b
Q9P0L2	P0DTD2	MARK1	ORF-9b
Q9H773	P0DTD2	DCTPP1	ORF-9b
Q9H2P9	P0DTD2	DPH5	ORF-9b
Q7KZI7	P0DTD2	MARK2	ORF-9b
P27448	P0DTD2	MARK3	ORF-9b
O94826	P0DTD2	TOMM70	ORF-9b
O75534	P0DTD2	CSDE1	ORF-9b
O43633	P0DTD2	CHMP2A	ORF-9b
O14745	P0DTD2	SLC9A3R1	ORF-9b
Q9Y3A6	P0DTD3	TMED5	ORF14
Q2PZI1	P0DTD3	DPY19L1	ORF14
Q96S52	P0DTD3	PIGS	ORF14
Q9Y6M9	P0DTD3	NDUFB9	ORF14
Q9Y375	P0DTD3	NDUFAF1	ORF14
Q9Y276	P0DTD3	BCS1L	ORF14
Q9NV92	P0DTD3	NDFIP2	ORF14
Q9H845	P0DTD3	ACAD9	ORF14
Q9H3K2	P0DTD3	GHITM	ORF14
Q9GZU3	P0DTD3	TMEM39B	ORF14
Q9BVK2	P0DTD3	ALG8	ORF14
Q9BQ95	P0DTD3	ECSIT	ORF14
Q96K12	P0DTD3	FAR2	ORF14
Q8TEQ8	P0DTD3	PIGO	ORF14
Q86VR2	P0DTD3	RETREG3	ORF14
Q86UT6	P0DTD3	NLRX1	ORF14
Q7Z2K6	P0DTD3	ERMP1	ORF14
Q6NXT6	P0DTD3	TAPT1	ORF14
Q6NXT4	P0DTD3	SLC30A6	ORF14
Q5BJF2	P0DTD3	TMEM97	ORF14
Q12770	P0DTD3	SCAP	ORF14
P55085	P0DTD3	F2RL1	ORF14
P33527	P0DTD3	ABCC1	ORF14
O76024	P0DTD3	WFS1	ORF14
O43292	P0DTD3	GPAA1	ORF14
O00124	P0DTD3	UBXN8	ORF14
O14980	P0DTD1-PRO_0000449625	XPO1	nsp7
P30043	P0DTD1-PRO_0000449625	BLVRB	nsp7
Q99460	P0DTD1-PRO_0000449626	PSMD1	nsp8
P63244	P0DTD1-PRO_0000449626	RACK1	nsp8
P53396	P0DTD1-PRO_0000449626	ACLY	nsp8
P22234	P0DTD1-PRO_0000449626	PAICS	nsp8
Q9NNW5	P0DTD1-PRO_0000449626	WDR6	nsp8
P31689	P0DTD1-PRO_0000449626	DNAJA1	nsp8
P53621	P0DTD1-PRO_0000449626	COPA	nsp8
P06733	P0DTD1-PRO_0000449626	ENO1	nsp8
P25705	P0DTD1-PRO_0000449626	ATP5F1A	nsp8
P50991	P0DTD1-PRO_0000449626	CCT4	nsp8
P35998	P0DTD1-PRO_0000449626	PSMC2	nsp8
P27348	P0DTD1-PRO_0000449626	YWHAQ	nsp8
P06576	P0DTD1-PRO_0000449626	ATP5F1B	nsp8
P25205	P0DTD1-PRO_0000449626	MCM3	nsp8
O95347	P0DTD1-PRO_0000449626	SMC2	nsp8
P47756	P0DTD1-PRO_0000449626	CAPZB	nsp8
Q9P035	P0DTD1-PRO_0000449626	HACD3	nsp8
Q13200	P0DTD1-PRO_0000449626	PSMD2	nsp8
P48643	P0DTD1-PRO_0000449626	CCT5	nsp8
P52907	P0DTD1-PRO_0000449626	CAPZA1	nsp8
Q9ULV4	P0DTD1-PRO_0000449626	CORO1C	nsp8
P62140	P0DTD1-PRO_0000449626	PPP1CB	nsp8
Q9NYL9	P0DTD1-PRO_0000449626	TMOD3	nsp8
P09622	P0DTD1-PRO_0000449626	DLD	nsp8
P16615	P0DTD1-PRO_0000449626	ATP2A2	nsp8
P19105	P0DTD1-PRO_0000449626	MYL12A	nsp8
P00338	P0DTD1-PRO_0000449626	LDHA	nsp8
P05023	P0DTD1-PRO_0000449626	ATP1A1	nsp8
P22314	P0DTD1-PRO_0000449626	UBA1	nsp8
O95757	P0DTD1-PRO_0000449627	HSPA4L	nsp9
O15226	P0DTD1-PRO_0000449627	NKRF	nsp9
P11586	P0DTD1-PRO_0000449627	MTHFD1	nsp9
P40938	P0DTD1-PRO_0000449627	RFC3	nsp9
Q07021	P0DTD1-PRO_0000449627	C1QBP	nsp9
P62140	P0DTD1-PRO_0000449628	PPP1CB	nsp10
O95831	P0DTD1-PRO_0000449628	AIFM1	nsp10
P27348	P0DTD1-PRO_0000449628	YWHAQ	nsp10
P25205	P0DTD1-PRO_0000449628	MCM3	nsp10
P26599	P0DTD1-PRO_0000449628	PTBP1	nsp10
P12268	P0DTD1-PRO_0000449628	IMPDH2	nsp10
P47756	P0DTD1-PRO_0000449628	CAPZB	nsp10
P48643	P0DTD1-PRO_0000449628	CCT5	nsp10
Q14315	P0DTD1-PRO_0000449628	FLNC	nsp10
Q00325	P0DTD1-PRO_0000449628	SLC25A3	nsp10
P31689	P0DTD1-PRO_0000449628	DNAJA1	nsp10
Q16576	P0DTD1-PRO_0000449628	RBBP7	nsp10
O00148	P0DTD1-PRO_0000449628	DDX39A	nsp10
Q15366	P0DTD1-PRO_0000449628	PCBP2	nsp10
P25705	P0DTD1-PRO_0000449628	ATP5F1A	nsp10
O15226	P0DTD1-PRO_0000449628	NKRF	nsp10
P53396	P0DTD1-PRO_0000449628	ACLY	nsp10
Q15942	P0DTD1-PRO_0000449628	ZYX	nsp10
O14980	P0DTD1-PRO_0000449628	XPO1	nsp10
Q92945	P0DTD1-PRO_0000449628	KHSRP	nsp10
Q07021	P0DTD1-PRO_0000449628	C1QBP	nsp10
Q99615	P0DTD1-PRO_0000449628	DNAJC7	nsp10
P04406	P0DTD1-PRO_0000449628	GAPDH	nsp10
Q9NZ01	P0DTD1-PRO_0000449628	TECR	nsp10
P51570	P0DTD1-PRO_0000449628	GALK1	nsp10
P05023	P0DTD1-PRO_0000449628	ATP1A1	nsp10
P67936	P0DTD1-PRO_0000449628	TPM4	nsp10
Q9NRN7	P0DTD1-PRO_0000449628	AASDHPPT	nsp10
Q9UM54	P0DTC1-PRO_0000449645	MYO6	nsp11
O43795	P0DTC1-PRO_0000449645	MYO1B	nsp11
P61158	P0DTC1-PRO_0000449645	ACTR3	nsp11
P06576	P0DTD1-PRO_0000449629	ATP5F1B	nsp12
P25205	P0DTD1-PRO_0000449629	MCM3	nsp12
Q9NNW5	P0DTD1-PRO_0000449629	WDR6	nsp12
P47756	P0DTD1-PRO_0000449629	CAPZB	nsp12
P25789	P0DTD1-PRO_0000449629	PSMA4	nsp12
P31689	P0DTD1-PRO_0000449629	DNAJA1	nsp12
Q96N67	P0DTD1-PRO_0000449629	DOCK7	nsp12
O15226	P0DTD1-PRO_0000449629	NKRF	nsp12
P08621	P0DTD1-PRO_0000449629	SNRNP70	nsp12
P50990	P0DTD1-PRO_0000449629	CCT8	nsp12
Q9ULV4	P0DTD1-PRO_0000449629	CORO1C	nsp12
P50991	P0DTD1-PRO_0000449629	CCT4	nsp12
P40227	P0DTD1-PRO_0000449629	CCT6A	nsp12
Q16875	P0DTD1-PRO_0000449629	PFKFB3	nsp12
P06753	P0DTD1-PRO_0000449629	TPM3	nsp12
P09622	P0DTD1-PRO_0000449629	DLD	nsp12
Q5JWF2	P0DTD1-PRO_0000449629	GNAS	nsp12
Q9UM54	P0DTD1-PRO_0000449629	MYO6	nsp12
P47756	P0DTD1-PRO_0000449630	CAPZB	nsp13
Q9H0A0	P0DTD1-PRO_0000449630	NAT10	nsp13
Q9NNW5	P0DTD1-PRO_0000449630	WDR6	nsp13
P25789	P0DTD1-PRO_0000449630	PSMA4	nsp13
P62269	P0DTD1-PRO_0000449630	RPS18	nsp13
P49368	P0DTD1-PRO_0000449630	CCT3	nsp13
P52907	P0DTD1-PRO_0000449630	CAPZA1	nsp13
P63244	P0DTD1-PRO_0000449630	RACK1	nsp13
P50991	P0DTD1-PRO_0000449630	CCT4	nsp13
O15226	P0DTD1-PRO_0000449630	NKRF	nsp13
P04406	P0DTD1-PRO_0000449630	GAPDH	nsp13
Q96N67	P0DTD1-PRO_0000449630	DOCK7	nsp13
P62140	P0DTD1-PRO_0000449630	PPP1CB	nsp13
P26599	P0DTD1-PRO_0000449630	PTBP1	nsp13
P08621	P0DTD1-PRO_0000449630	SNRNP70	nsp13
P40227	P0DTD1-PRO_0000449630	CCT6A	nsp13
O75688	P0DTD1-PRO_0000449630	PPM1B	nsp13
Q16875	P0DTD1-PRO_0000449630	PFKFB3	nsp13
P48643	P0DTD1-PRO_0000449630	CCT5	nsp13
P04075	P0DTD1-PRO_0000449630	ALDOA	nsp13
P00338	P0DTD1-PRO_0000449630	LDHA	nsp13
P19105	P0DTD1-PRO_0000449630	MYL12A	nsp13
Q8NC51	P0DTD1-PRO_0000449630	SERBP1	nsp13
Q5JWF2	P0DTD1-PRO_0000449630	GNAS	nsp13
P61158	P0DTD1-PRO_0000449630	ACTR3	nsp13
Q9UM54	P0DTD1-PRO_0000449630	MYO6	nsp13
Q15365	P0DTD1-PRO_0000449631	PCBP1	nsp14
Q14315	P0DTD1-PRO_0000449631	FLNC	nsp14
Q15366	P0DTD1-PRO_0000449631	PCBP2	nsp14
P49368	P0DTD1-PRO_0000449631	CCT3	nsp14
P17987	P0DTD1-PRO_0000449631	TCP1	nsp14
Q92945	P0DTD1-PRO_0000449631	KHSRP	nsp14
P05023	P0DTD1-PRO_0000449631	ATP1A1	nsp14
P47756	P0DTD1-PRO_0000449631	CAPZB	nsp14
P53396	P0DTD1-PRO_0000449631	ACLY	nsp14
P46109	P0DTD1-PRO_0000449631	CRKL	nsp14
P60660	P0DTD1-PRO_0000449631	MYL6	nsp14
P40227	P0DTD1-PRO_0000449631	CCT6A	nsp14
P48643	P0DTD1-PRO_0000449631	CCT5	nsp14
P47755	P0DTD1-PRO_0000449631	CAPZA2	nsp14
P13797	P0DTD1-PRO_0000449631	PLS3	nsp14
P49327	P0DTD1-PRO_0000449631	FASN	nsp14
P59998	P0DTD1-PRO_0000449631	ARPC4	nsp14
Q8NC51	P0DTD1-PRO_0000449631	SERBP1	nsp14
P11586	P0DTD1-PRO_0000449631	MTHFD1	nsp14
P22314	P0DTD1-PRO_0000449631	UBA1	nsp14
P61158	P0DTD1-PRO_0000449631	ACTR3	nsp14
P35251	P0DTD1-PRO_0000449632	RFC1	nsp15
Q9NWT1	P0DTD1-PRO_0000449632	PAK1IP1	nsp15
Q9H0D6	P0DTD1-PRO_0000449632	XRN2	nsp15
Q13868	P0DTD1-PRO_0000449632	EXOSC2	nsp15
P0DN76	P0DTD1-PRO_0000449632	U2AF1L5	nsp15
Q15024	P0DTD1-PRO_0000449632	EXOSC7	nsp15
Q9Y383	P0DTD1-PRO_0000449632	LUC7L2	nsp15
P62263	P0DTD1-PRO_0000449632	RPS14	nsp15
P08865	P0DTD1-PRO_0000449632	RPSA	nsp15
Q14498	P0DTD1-PRO_0000449632	RBM39	nsp15
Q9UHX1	P0DTD1-PRO_0000449632	PUF60	nsp15
Q96SB4	P0DTD1-PRO_0000449632	SRPK1	nsp15
P46087	P0DTD1-PRO_0000449632	NOP2	nsp15
P62269	P0DTD1-PRO_0000449632	RPS18	nsp15
P08708	P0DTD1-PRO_0000449632	RPS17	nsp15
P63244	P0DTD1-PRO_0000449632	RACK1	nsp15
P42285	P0DTD1-PRO_0000449632	MTREX	nsp15
Q99848	P0DTD1-PRO_0000449632	EBNA1BP2	nsp15
Q12789	P0DTD1-PRO_0000449632	GTF3C1	nsp15
P46783	P0DTD1-PRO_0000449632	RPS10	nsp15
Q9P015	P0DTD1-PRO_0000449632	MRPL15	nsp15
Q13243	P0DTD1-PRO_0000449632	SRSF5	nsp15
Q1KMD3	P0DTD1-PRO_0000449632	HNRNPUL2	nsp15
P46782	P0DTD1-PRO_0000449632	RPS5	nsp15
O60293	P0DTD1-PRO_0000449632	ZFC3H1	nsp15
Q86UE4	P0DTD1-PRO_0000449632	MTDH	nsp15
O60832	P0DTD1-PRO_0000449632	DKC1	nsp15
P26599	P0DTD1-PRO_0000449632	PTBP1	nsp15
Q7Z2T5	P0DTD1-PRO_0000449632	TRMT1L	nsp15
O43395	P0DTD1-PRO_0000449632	PRPF3	nsp15
Q2NL82	P0DTD1-PRO_0000449632	TSR1	nsp15
O75569	P0DTD1-PRO_0000449632	PRKRA	nsp15
Q9NX58	P0DTD1-PRO_0000449632	LYAR	nsp15
Q8N9T8	P0DTD1-PRO_0000449632	KRI1	nsp15
Q9UJV9	P0DTD1-PRO_0000449632	DDX41	nsp15
Q9UKD2	P0DTD1-PRO_0000449632	MRTO4	nsp15
O15381	P0DTD1-PRO_0000449632	NVL	nsp15
O15226	P0DTD1-PRO_0000449632	NKRF	nsp15
O76021	P0DTD1-PRO_0000449632	RSL1D1	nsp15
Q15020	P0DTD1-PRO_0000449632	SART3	nsp15
P42696	P0DTD1-PRO_0000449632	RBM34	nsp15
O75934	P0DTD1-PRO_0000449632	BCAS2	nsp15
Q5SSJ5	P0DTD1-PRO_0000449632	HP1BP3	nsp15
Q13523	P0DTD1-PRO_0000449632	PRPF4B	nsp15
O95104	P0DTD1-PRO_0000449632	SCAF4	nsp15
P40938	P0DTD1-PRO_0000449632	RFC3	nsp15
Q14137	P0DTD1-PRO_0000449632	BOP1	nsp15
Q9BZE4	P0DTD1-PRO_0000449632	GTPBP4	nsp15
Q92974	P0DTD1-PRO_0000449632	ARHGEF2	nsp15
Q12788	P0DTD1-PRO_0000449632	TBL3	nsp15
Q9HC36	P0DTD1-PRO_0000449632	MRM3	nsp15
Q9UNQ2	P0DTD1-PRO_0000449632	DIMT1	nsp15
O00411	P0DTD1-PRO_0000449632	POLRMT	nsp15
P61158	P0DTD1-PRO_0000449633	ACTR3	nsp16
P62269	P0DTC2	RPS18	S
Q96N67	P0DTC2	DOCK7	S
P63244	P0DTC2	RACK1	S
P40227	P0DTC2	CCT6A	S
P07195	P0DTC2	LDHB	S
P08621	P0DTC2	SNRNP70	S
P60660	P0DTC2	MYL6	S
P47756	P0DTC2	CAPZB	S
P52907	P0DTC2	CAPZA1	S
Q9NYL9	P0DTC2	TMOD3	S
P13797	P0DTC2	PLS3	S
Q9ULV4	P0DTC2	CORO1C	S
P59998	P0DTC2	ARPC4	S
P61158	P0DTC2	ACTR3	S
Q9UM54	P0DTC2	MYO6	S
Q9ULX6	P0DTC4	AKAP8L	E
P50402	P0DTC4	EMD	E
Q00325	P0DTC4	SLC25A3	E
P05023	P0DTC4	ATP1A1	E
O75746	P0DTC4	SLC25A12	E
P16615	P0DTC4	ATP2A2	E
Q9P035	P0DTC4	HACD3	E
Q5H9R7	P0DTC4	PPP6R3	E
P30876	P0DTC5	POLR2B	M
O15397	P0DTC5	IPO8	M
Q9H078	P0DTC5	CLPB	M
P62195	P0DTC5	PSMC5	M
P26599	P0DTC5	PTBP1	M
O60762	P0DTC5	DPM1	M
Q9H936	P0DTC5	SLC25A22	M
O00231	P0DTC5	PSMD11	M
Q9UHI6	P0DTC5	DDX20	M
Q7Z4H7	P0DTC5	HAUS6	M
Q96EY1	P0DTC5	DNAJA3	M
Q00325	P0DTC5	SLC25A3	M
Q15008	P0DTC5	PSMD6	M
O14818	P0DTC5	PSMA7	M
P40939	P0DTC5	HADHA	M
P50402	P0DTC5	EMD	M
Q5H9R7	P0DTC5	PPP6R3	M
O95757	P0DTC5	HSPA4L	M
P57678	P0DTC5	GEMIN4	M
P31689	P0DTC5	DNAJA1	M
O15027	P0DTC5	SEC16A	M
P60900	P0DTC5	PSMA6	M
P25705	P0DTC5	ATP5F1A	M
P51665	P0DTC5	PSMD7	M
P62191	P0DTC5	PSMC1	M
P06576	P0DTC5	ATP5F1B	M
Q14257	P0DTC5	RCN2	M
Q99615	P0DTC5	DNAJC7	M
O95816	P0DTC5	BAG2	M
O95071	P0DTC5	UBR5	M
P46379	P0DTC5	BAG6	M
O75746	P0DTC5	SLC25A12	M
Q9Y5A9	P0DTC5	YTHDF2	M
Q13200	P0DTC5	PSMD2	M
P53618	P0DTC5	COPB1	M
Q9NZ01	P0DTC5	TECR	M
P35998	P0DTC5	PSMC2	M
Q16891	P0DTC5	IMMT	M
O60884	P0DTC5	DNAJA2	M
O43852	P0DTC5	CALU	M
Q99460	P0DTC5	PSMD1	M
Q9NTJ3	P0DTC5	SMC4	M
P53621	P0DTC5	COPA	M
P55786	P0DTC5	NPEPPS	M
Q15293	P0DTC5	RCN1	M
P34932	P0DTC5	HSPA4	M
Q9UBF2	P0DTC5	COPG2	M
O43592	P0DTC5	XPOT	M
P35606	P0DTC5	COPB2	M
P05023	P0DTC5	ATP1A1	M
O95347	P0DTC5	SMC2	M
P16615	P0DTC5	ATP2A2	M
O14980	P0DTC5	XPO1	M
Q96CS3	P0DTC5	FAF2	M
Q9P035	P0DTC5	HACD3	M
P09622	P0DTC9	DLD	N
P08621	P0DTC9	SNRNP70	N
P38159	P0DTC9	RBMX	N
Q13151	P0DTC9	HNRNPA0	N
Q9UM54	P0DTC9	MYO6	N
P40939	P0DTC3	HADHA	3a
Q14257	P0DTC3	RCN2	3a
P22314	P0DTC3	UBA1	3a
P04406	P0DTC3	GAPDH	3a
P57088	P0DTC3	TMEM33	3a
Q8IXB1	P0DTC3	DNAJC10	3a
Q00325	P0DTC3	SLC25A3	3a
P31689	P0DTC3	DNAJA1	3a
P25705	P0DTC3	ATP5F1A	3a
O43852	P0DTC3	CALU	3a
O95757	P0DTC3	HSPA4L	3a
P46379	P0DTC3	BAG6	3a
P53621	P0DTC3	COPA	3a
Q9H936	P0DTC3	SLC25A22	3a
O60884	P0DTC3	DNAJA2	3a
P26599	P0DTC3	PTBP1	3a
O75746	P0DTC3	SLC25A12	3a
P11586	P0DTC3	MTHFD1	3a
Q9NZ01	P0DTC3	TECR	3a
P53007	P0DTC3	SLC25A1	3a
P05023	P0DTC3	ATP1A1	3a
Q96CS3	P0DTC3	FAF2	3a
O43592	P0DTC3	XPOT	3a
O95347	P0DTC3	SMC2	3a
P16615	P0DTC3	ATP2A2	3a
Q16891	P0DTC3	IMMT	3a
O14980	P0DTC3	XPO1	3a
Q9P035	P0DTC3	HACD3	3a
Q5SW79	P0DTC6	CEP170	6
P25705	P0DTC6	ATP5F1A	6
Q92552	P0DTC6	MRPS27	6
P06576	P0DTC6	ATP5F1B	6
P15924	P0DTC6	DSP	6
P53396	P0DTC6	ACLY	6
P16615	P0DTC6	ATP2A2	6
Q5T9A4	P0DTC6	ATAD3B	6
P05023	P0DTC6	ATP1A1	6
O75592	P0DTC6	MYCBP2	6
O75934	P0DTC6	BCAS2	6
O14980	P0DTC6	XPO1	6
Q96CS3	P0DTC6	FAF2	6
Q9NVI7	P0DTC6	ATAD3A	6
P33176	P0DTC6	KIF5B	6
Q13561	P0DTC6	DCTN2	6
Q6P2E9	P0DTC6	EDC4	6
P30153	P0DTC7	PPP2R1A	7a
P06576	P0DTC7	ATP5F1B	7a
P40939	P0DTC7	HADHA	7a
Q8IXB1	P0DTC7	DNAJC10	7a
Q9UHI6	P0DTC7	DDX20	7a
O95816	P0DTC7	BAG2	7a
P53007	P0DTC7	SLC25A1	7a
Q96EY1	P0DTC7	DNAJA3	7a
P50402	P0DTC7	EMD	7a
O43852	P0DTC7	CALU	7a
Q9H936	P0DTC7	SLC25A22	7a
P62195	P0DTC7	PSMC5	7a
P30876	P0DTC7	POLR2B	7a
Q99615	P0DTC7	DNAJC7	7a
P55786	P0DTC7	NPEPPS	7a
P57678	P0DTC7	GEMIN4	7a
Q00325	P0DTC7	SLC25A3	7a
O75746	P0DTC7	SLC25A12	7a
O15027	P0DTC7	SEC16A	7a
P34932	P0DTC7	HSPA4	7a
Q15008	P0DTC7	PSMD6	7a
Q9UNM6	P0DTC7	PSMD13	7a
O95071	P0DTC7	UBR5	7a
O60884	P0DTC7	DNAJA2	7a
P62191	P0DTC7	PSMC1	7a
P05023	P0DTC7	ATP1A1	7a
P51665	P0DTC7	PSMD7	7a
P53618	P0DTC7	COPB1	7a
Q9NZ01	P0DTC7	TECR	7a
P35998	P0DTC7	PSMC2	7a
Q13200	P0DTC7	PSMD2	7a
P53621	P0DTC7	COPA	7a
Q5H9R7	P0DTC7	PPP6R3	7a
P16615	P0DTC7	ATP2A2	7a
Q99460	P0DTC7	PSMD1	7a
O43592	P0DTC7	XPOT	7a
Q9NXS2	P0DTC7	QPCTL	7a
P46379	P0DTC7	BAG6	7a
Q16891	P0DTC7	IMMT	7a
O95347	P0DTC7	SMC2	7a
P35606	P0DTC7	COPB2	7a
Q9UBF2	P0DTC7	COPG2	7a
Q9P035	P0DTC7	HACD3	7a
O14980	P0DTC7	XPO1	7a
Q96CS3	P0DTC7	FAF2	7a
Q14257	P0DTD8	RCN2	ns7b
O60762	P0DTD8	DPM1	ns7b
O43852	P0DTD8	CALU	ns7b
P25705	P0DTD8	ATP5F1A	ns7b
P31689	P0DTD8	DNAJA1	ns7b
P06576	P0DTD8	ATP5F1B	ns7b
Q8WTT2	P0DTD8	NOC3L	ns7b
Q7KZF4	P0DTD8	SND1	ns7b
Q9NVI7	P0DTD8	ATAD3A	ns7b
P05023	P0DTD8	ATP1A1	ns7b
P55786	P0DTD8	NPEPPS	ns7b
Q00325	P0DTD8	SLC25A3	ns7b
P53618	P0DTD8	COPB1	ns7b
P57088	P0DTD8	TMEM33	ns7b
O43592	P0DTD8	XPOT	ns7b
O95347	P0DTD8	SMC2	ns7b
Q9NZ01	P0DTD8	TECR	ns7b
Q16891	P0DTD8	IMMT	ns7b
P16615	P0DTD8	ATP2A2	ns7b
P53621	P0DTD8	COPA	ns7b
Q9NXS2	P0DTD8	QPCTL	ns7b
Q96CS3	P0DTD8	FAF2	ns7b
Q02978	P0DTD8	SLC25A11	ns7b
P35606	P0DTD8	COPB2	ns7b
Q9UBF2	P0DTD8	COPG2	ns7b
Q9P035	P0DTD8	HACD3	ns7b
O14980	P0DTD8	XPO1	ns7b
P10155	P0DTD8	RO60	ns7b
Q14152	P0DTC8	EIF3A	ns8
P50402	P0DTC8	EMD	ns8
Q9UHI6	P0DTC8	DDX20	ns8
P06576	P0DTC8	ATP5F1B	ns8
P62195	P0DTC8	PSMC5	ns8
P25705	P0DTC8	ATP5F1A	ns8
P40939	P0DTC8	HADHA	ns8
Q5JWF2	P0DTC8	GNAS	ns8
O14818	P0DTC8	PSMA7	ns8
P55786	P0DTC8	NPEPPS	ns8
P57678	P0DTC8	GEMIN4	ns8
O43852	P0DTC8	CALU	ns8
Q12789	P0DTC8	GTF3C1	ns8
Q9H936	P0DTC8	SLC25A22	ns8
P31689	P0DTC8	DNAJA1	ns8
Q15008	P0DTC8	PSMD6	ns8
Q9UNM6	P0DTC8	PSMD13	ns8
Q00325	P0DTC8	SLC25A3	ns8
O15027	P0DTC8	SEC16A	ns8
P30876	P0DTC8	POLR2B	ns8
Q7KZF4	P0DTC8	SND1	ns8
Q9NVI7	P0DTC8	ATAD3A	ns8
O60884	P0DTC8	DNAJA2	ns8
Q13200	P0DTC8	PSMD2	ns8
P05023	P0DTC8	ATP1A1	ns8
O95071	P0DTC8	UBR5	ns8
P35998	P0DTC8	PSMC2	ns8
O43592	P0DTC8	XPOT	ns8
Q02978	P0DTC8	SLC25A11	ns8
Q9NZ01	P0DTC8	TECR	ns8
P53618	P0DTC8	COPB1	ns8
Q99460	P0DTC8	PSMD1	ns8
O75746	P0DTC8	SLC25A12	ns8
P16615	P0DTC8	ATP2A2	ns8
P53621	P0DTC8	COPA	ns8
Q16891	P0DTC8	IMMT	ns8
O95347	P0DTC8	SMC2	ns8
O14980	P0DTC8	XPO1	ns8
Q9P035	P0DTC8	HACD3	ns8
Q9UBF2	P0DTC8	COPG2	ns8
P46379	P0DTC8	BAG6	ns8
P19105	P0DTD2	MYL12A	ORF-9b
Q14315	P0DTD2	FLNC	ORF-9b
P62140	P0DTD2	PPP1CB	ORF-9b
P0DP25	P0DTD2	CALM3	ORF-9b
P09622	P0DTD2	DLD	ORF-9b
P52907	P0DTD2	CAPZA1	ORF-9b
P60660	P0DTD2	MYL6	ORF-9b
Q9NYL9	P0DTD2	TMOD3	ORF-9b
P13797	P0DTD2	PLS3	ORF-9b
Q9UM54	P0DTD2	MYO6	ORF-9b
Q9ULV4	P0DTD2	CORO1C	ORF-9b
P59998	P0DTD2	ARPC4	ORF-9b
Q9BUQ8	P0DTD3	DDX23	ORF14
Q96N67	P0DTD3	DOCK7	ORF14
Q15365	P0DTD3	PCBP1	ORF14
P17987	P0DTD3	TCP1	ORF14
O00231	P0DTD3	PSMD11	ORF14
Q14257	P0DTD3	RCN2	ORF14
Q16576	P0DTD3	RBBP7	ORF14
P62269	P0DTD3	RPS18	ORF14
Q58FF8	P0DTD3	HSP90AB2P	ORF14
P27348	P0DTD3	YWHAQ	ORF14
P40227	P0DTD3	CCT6A	ORF14
P63244	P0DTD3	RACK1	ORF14
P49368	P0DTD3	CCT3	ORF14
Q9Y265	P0DTD3	RUVBL1	ORF14
P07355	P0DTD3	ANXA2	ORF14
P46379	P0DTD3	BAG6	ORF14
P48643	P0DTD3	CCT5	ORF14
Q99832	P0DTD3	CCT7	ORF14
Q9UHI6	P0DTD3	DDX20	ORF14
P31948	P0DTD3	STIP1	ORF14
Q3ZCQ8	P0DTD3	TIMM50	ORF14
Q9NVI7	P0DTD3	ATAD3A	ORF14
P46782	P0DTD3	RPS5	ORF14
P25205	P0DTD3	MCM3	ORF14
P30153	P0DTD3	PPP2R1A	ORF14
Q9ULX6	P0DTD3	AKAP8L	ORF14
P42677	P0DTD3	RPS27	ORF14
P61158	P0DTD3	ACTR3	ORF14
P09874	P0DTD3	PARP1	ORF14
P50402	P0DTD3	EMD	ORF14
P30876	P0DTD3	POLR2B	ORF14
Q9NXS2	P0DTD3	QPCTL	ORF14
P40939	P0DTD3	HADHA	ORF14
P06493	P0DTD3	CDK1	ORF14
P51570	P0DTD3	GALK1	ORF14
Q7Z4H7	P0DTD3	HAUS6	ORF14
P57088	P0DTD3	TMEM33	ORF14
Q14739	P0DTD3	LBR	ORF14
P10155	P0DTD3	RO60	ORF14
Q9UM54	P0DTD3	MYO6	ORF14
P04406	P0DTD3	GAPDH	ORF14
Q9H936	P0DTD3	SLC25A22	ORF14
P11586	P0DTD3	MTHFD1	ORF14
Q9UBX3	P0DTD3	SLC25A10	ORF14
Q5H9R7	P0DTD3	PPP6R3	ORF14
P53618	P0DTD3	COPB1	ORF14
P53007	P0DTD3	SLC25A1	ORF14
P12004	P0DTD3	PCNA	ORF14
P05023	P0DTD3	ATP1A1	ORF14
Q16891	P0DTD3	IMMT	ORF14
Q9NZ01	P0DTD3	TECR	ORF14
O14980	P0DTD3	XPO1	ORF14
O95347	P0DTD3	SMC2	ORF14
Q9NTJ3	P0DTD3	SMC4	ORF14
P53621	P0DTD3	COPA	ORF14
P16615	P0DTD3	ATP2A2	ORF14
O43592	P0DTD3	XPOT	ORF14
Q9UBF2	P0DTD3	COPG2	ORF14
P35606	P0DTD3	COPB2	ORF14
Q9P035	P0DTD3	HACD3	ORF14
P50991	A0A663DJA2	CCT4	ORF10
P08865	A0A663DJA2	RPSA	ORF10
P48643	A0A663DJA2	CCT5	ORF10
Q14257	A0A663DJA2	RCN2	ORF10
Q00325	A0A663DJA2	SLC25A3	ORF10
Q9Y5A9	A0A663DJA2	YTHDF2	ORF10
P57678	A0A663DJA2	GEMIN4	ORF10
P53618	A0A663DJA2	COPB1	ORF10
P53621	A0A663DJA2	COPA	ORF10
O15027	A0A663DJA2	SEC16A	ORF10
O43592	A0A663DJA2	XPOT	ORF10
P12268	A0A663DJA2	IMPDH2	ORF10
P05023	A0A663DJA2	ATP1A1	ORF10
Q9UBF2	A0A663DJA2	COPG2	ORF10
P16615	A0A663DJA2	ATP2A2	ORF10
Q9P035	A0A663DJA2	HACD3	ORF10
Q96CS3	A0A663DJA2	FAF2	ORF10
O14980	A0A663DJA2	XPO1	ORF10
Q16891	A0A663DJA2	IMMT	ORF10
O95347	A0A663DJA2	SMC2	ORF10
P35613	P0DTC2	BSG	S
Q53GL7	P0DTD1-PRO_0000449621	PARP10	nsp3
P04439	P0DTD1-PRO_0000449626	HLA-A	nsp8
P55884	P0DTD1-PRO_0000449619	EIF3B	nsp1
P08865	P0DTD1-PRO_0000449619	RPSA	nsp1
P60228	P0DTD1-PRO_0000449619	EIF3E	nsp1
P35251	P0DTD1-PRO_0000449620	RFC1	nsp2
P46782	P0DTD1-PRO_0000449620	RPS5	nsp2
P46783	P0DTD1-PRO_0000449620	RPS10	nsp2
O76021	P0DTD1-PRO_0000449620	RSL1D1	nsp2
Q9BUJ2	P0DTD1-PRO_0000449620	HNRNPUL1	nsp2
Q9BZE4	P0DTD1-PRO_0000449620	GTPBP4	nsp2
O95757	P0DTD1-PRO_0000449620	HSPA4L	nsp2
P82650	P0DTD1-PRO_0000449620	MRPS22	nsp2
P53007	P0DTD1-PRO_0000449620	SLC25A1	nsp2
P26599	P0DTD1-PRO_0000449620	PTBP1	nsp2
P08865	P0DTD1-PRO_0000449620	RPSA	nsp2
P05023	P0DTD1-PRO_0000449620	ATP1A1	nsp2
P16615	P0DTD1-PRO_0000449620	ATP2A2	nsp2
P34932	P0DTD1-PRO_0000449620	HSPA4	nsp2
O00411	P0DTD1-PRO_0000449620	POLRMT	nsp2
Q9UNQ2	P0DTD1-PRO_0000449620	DIMT1	nsp2
Q9H0A0	P0DTD1-PRO_0000449620	NAT10	nsp2
Q96CS3	P0DTD1-PRO_0000449620	FAF2	nsp2
P63244	P0DTD1-PRO_0000449621	RACK1	nsp3
P50991	P0DTD1-PRO_0000449621	CCT4	nsp3
P06576	P0DTD1-PRO_0000449621	ATP5F1B	nsp3
P31689	P0DTD1-PRO_0000449621	DNAJA1	nsp3
P25705	P0DTD1-PRO_0000449621	ATP5F1A	nsp3
P25205	P0DTD1-PRO_0000449621	MCM3	nsp3
P40227	P0DTD1-PRO_0000449621	CCT6A	nsp3
P48643	P0DTD1-PRO_0000449621	CCT5	nsp3
P22314	P0DTD1-PRO_0000449621	UBA1	nsp3
P53621	P0DTD1-PRO_0000449621	COPA	nsp3
P61158	P0DTD1-PRO_0000449621	ACTR3	nsp3
Q16875	P0DTD1-PRO_0000449621	PFKFB3	nsp3
Q9UM54	P0DTD1-PRO_0000449621	MYO6	nsp3
Q06787	P0DTD1-PRO_0000449621	FMR1	nsp3
P62195	P0DTD1-PRO_0000449621	PSMC5	nsp3
P62269	P0DTD1-PRO_0000449621	RPS18	nsp3
Q96N67	P0DTD1-PRO_0000449621	DOCK7	nsp3
P19105	P0DTD1-PRO_0000449621	MYL12A	nsp3
P60660	P0DTD1-PRO_0000449621	MYL6	nsp3
P35998	P0DTD1-PRO_0000449621	PSMC2	nsp3
Q9NTJ3	P0DTD1-PRO_0000449621	SMC4	nsp3
P04406	P0DTD1-PRO_0000449621	GAPDH	nsp3
Q9NZ01	P0DTD1-PRO_0000449621	TECR	nsp3
P05023	P0DTD1-PRO_0000449621	ATP1A1	nsp3
Q16891	P0DTD1-PRO_0000449621	IMMT	nsp3
Q9P035	P0DTD1-PRO_0000449621	HACD3	nsp3
P16615	P0DTD1-PRO_0000449621	ATP2A2	nsp3
P09012	P0DTD1-PRO_0000449622	SNRPA	nsp4
P35250	P0DTD1-PRO_0000449622	RFC2	nsp4
P35251	P0DTD1-PRO_0000449622	RFC1	nsp4
Q9NXF1	P0DTD1-PRO_0000449622	TEX10	nsp4
Q9H5H4	P0DTD1-PRO_0000449622	ZNF768	nsp4
P05023	P0DTD1-PRO_0000449622	ATP1A1	nsp4
P16989	P0DTD1-PRO_0000449622	YBX3	nsp4
P25398	P0DTD1-PRO_0000449622	RPS12	nsp4
Q14498	P0DTD1-PRO_0000449622	RBM39	nsp4
Q9UHX1	P0DTD1-PRO_0000449622	PUF60	nsp4
Q9NW13	P0DTD1-PRO_0000449622	RBM28	nsp4
O43660	P0DTD1-PRO_0000449622	PLRG1	nsp4
Q7Z2T5	P0DTD1-PRO_0000449622	TRMT1L	nsp4
O15381	P0DTD1-PRO_0000449622	NVL	nsp4
Q9NX58	P0DTD1-PRO_0000449622	LYAR	nsp4
O43395	P0DTD1-PRO_0000449622	PRPF3	nsp4
Q13610	P0DTD1-PRO_0000449622	PWP1	nsp4
O00567	P0DTD1-PRO_0000449622	NOP56	nsp4
P16615	P0DTD1-PRO_0000449622	ATP2A2	nsp4
Q9UKD2	P0DTD1-PRO_0000449622	MRTO4	nsp4
P11387	P0DTD1-PRO_0000449622	TOP1	nsp4
P46013	P0DTD1-PRO_0000449622	MKI67	nsp4
P26599	P0DTD1-PRO_0000449622	PTBP1	nsp4
Q86UE4	P0DTD1-PRO_0000449622	MTDH	nsp4
Q9UJV9	P0DTD1-PRO_0000449622	DDX41	nsp4
Q13523	P0DTD1-PRO_0000449622	PRPF4B	nsp4
O15226	P0DTD1-PRO_0000449622	NKRF	nsp4
P46782	P0DTD1-PRO_0000449622	RPS5	nsp4
Q92615	P0DTD1-PRO_0000449622	LARP4B	nsp4
P42696	P0DTD1-PRO_0000449622	RBM34	nsp4
O95104	P0DTD1-PRO_0000449622	SCAF4	nsp4
Q8N5C6	P0DTD1-PRO_0000449622	SRBD1	nsp4
P82650	P0DTD1-PRO_0000449622	MRPS22	nsp4
Q9GZR7	P0DTD1-PRO_0000449622	DDX24	nsp4
Q12788	P0DTD1-PRO_0000449622	TBL3	nsp4
P40938	P0DTD1-PRO_0000449622	RFC3	nsp4
Q9P035	P0DTD1-PRO_0000449622	HACD3	nsp4
Q9HC36	P0DTD1-PRO_0000449622	MRM3	nsp4
Q9H0A0	P0DTD1-PRO_0000449622	NAT10	nsp4
Q96N67	P0DTD1-PRO_0000449623	DOCK7	nsp5
Q8NC51	P0DTD1-PRO_0000449623	SERBP1	nsp5
P60660	P0DTD1-PRO_0000449623	MYL6	nsp5
P19105	P0DTD1-PRO_0000449623	MYL12A	nsp5
Q9UM54	P0DTD1-PRO_0000449623	MYO6	nsp5
P31689	P0DTD1-PRO_0000449625	DNAJA1	nsp7
Q00325	P0DTD1-PRO_0000449625	SLC25A3	nsp7
P06576	P0DTD1-PRO_0000449625	ATP5F1B	nsp7
P57088	P0DTD1-PRO_0000449625	TMEM33	nsp7
P25705	P0DTD1-PRO_0000449625	ATP5F1A	nsp7
Q9NZ01	P0DTD1-PRO_0000449625	TECR	nsp7
P55786	P0DTD1-PRO_0000449625	NPEPPS	nsp7
O43592	P0DTD1-PRO_0000449625	XPOT	nsp7
P05023	P0DTD1-PRO_0000449625	ATP1A1	nsp7
P16615	P0DTD1-PRO_0000449625	ATP2A2	nsp7
Q01523-PRO_0000417390	P0DTC2	DEFA5	S
P00403	P0DTC5	MT-CO2	M
Q96HU1	P0DTC5	SGSM3	M
Q53HI1	P0DTC5	UNC50	M
Q03169	P0DTC5	TNFAIP2	M
P25686	P0DTC5	DNAJB2	M
P01031	P0DTC5	C5	M
O94919	P0DTC5	ENDOD1	M
Q9Y6D6	P0DTC5	ARFGEF1	M
Q9Y6D5	P0DTC5	ARFGEF2	M
Q9Y6A1	P0DTC5	POMT1	M
Q9Y672	P0DTC5	ALG6	M
Q9Y5Y2	P0DTC5	NUBP2	M
Q9Y487	P0DTC5	ATP6V0A2	M
Q9Y426	P0DTC5	C2CD2	M
Q9Y2W3	P0DTC5	SLC45A1	M
Q9UBQ6	P0DTC5	EXTL2	M
Q9NVI1	P0DTC5	FANCI	M
Q9NV66	P0DTC5	TYW1	M
Q9H9P8	P0DTC5	L2HGDH	M
Q9H7F0	P0DTC5	ATP13A3	M
Q9H2U2	P0DTC5	PPA2	M
Q9H019	P0DTC5	MTFR1L	M
Q9C029	P0DTC5	TRIM7	M
Q9BZD2	P0DTC5	SLC29A3	M
Q9BXI2	P0DTC5	SLC25A2	M
Q9BRK5	P0DTC5	SDF4	M
Q99797	P0DTC5	MIPEP	M
Q96RQ1	P0DTC5	ERGIC2	M
Q96RL7	P0DTC5	VPS13A	M
Q96Q80	P0DTC5	DERL3	M
Q96NT5	P0DTC5	SLC46A1	M
Q96MT1	P0DTC5	RNF145	M
Q96JI7	P0DTC5	SPG11	M
Q96JB5	P0DTC5	CDK5RAP3	M
Q96I59	P0DTC5	NARS2	M
Q96ED9	P0DTC5	HOOK2	M
Q96CM8	P0DTC5	ACSF2	M
Q96CB8	P0DTC5	INTS12	M
Q969N2	P0DTC5	PIGT	M
Q93084	P0DTC5	ATP2A3	M
Q92820	P0DTC5	GGH	M
Q92791	P0DTC5	P3H4	M
Q92538	P0DTC5	GBF1	M
Q8WXA3	P0DTC5	RUFY2	M
Q8WWC4	P0DTC5	MAIP1	M
Q8NI22	P0DTC5	MCFD2	M
Q8NHH9	P0DTC5	ATL2	M
Q8NFQ8	P0DTC5	TOR1AIP2	M
Q8NDA8	P0DTC5	MROH1	M
Q8NCN5	P0DTC5	PDPR	M
Q8N5G2	P0DTC5	MACO1	M
Q8N442	P0DTC5	GUF1	M
Q8N2H3	P0DTC5	PYROXD2	M
Q8IZQ1	P0DTC5	WDFY3	M
Q86UT6	P0DTC5	NLRX1	M
Q86UA1	P0DTC5	PRPF39	M
Q7Z4R8	P0DTC5	C6orf120	M
Q7Z3D6	P0DTC5	DGLUCY	M
Q7Z3C6	P0DTC5	ATG9A	M
Q6UX65	P0DTC5	DRAM2	M
Q6UX53	P0DTC5	METTL7B	M
Q6UB35	P0DTC5	MTHFD1L	M
Q6SZW1	P0DTC5	SARM1	M
Q6P3X3	P0DTC5	TTC27	M
Q6NT16	P0DTC5	SLC18B1	M
Q6IBW4	P0DTC5	NCAPH2	M
Q68DH5	P0DTC5	LMBRD2	M
Q5T4D3	P0DTC5	TMTC4	M
Q5T3U5	P0DTC5	ABCC10	M
Q5SWX8	P0DTC5	ODR4	M
Q5BJH7	P0DTC5	YIF1B	M
Q58EX7	P0DTC5	PLEKHG4	M
Q53H96	P0DTC5	PYCR3	M
Q3MJ13	P0DTC5	WDR72	M
Q16585	P0DTC5	SGCB	M
Q16236	P0DTC5	NFE2L2	M
Q15386	P0DTC5	UBE3C	M
Q15054	P0DTC5	POLD3	M
Q13608	P0DTC5	PEX6	M
Q13232	P0DTC5	NME3	M
Q13021	P0DTC5	MALL	M
Q05932	P0DTC5	FPGS	M
Q03135	P0DTC5	CAV1	M
P98198	P0DTC5	ATP8B2	M
P78545	P0DTC5	ELF3	M
P78527	P0DTC5	PRKDC	M
P54707	P0DTC5	ATP12A	M
P51649	P0DTC5	ALDH5A1	M
P51636	P0DTC5	CAV2	M
P51617	P0DTC5	IRAK1	M
P49810	P0DTC5	PSEN2	M
P49590	P0DTC5	HARS2	M
P49116	P0DTC5	NR2C2	M
P45954	P0DTC5	ACADSB	M
P42695	P0DTC5	NCAPD3	M
P42126	P0DTC5	ECI1	M
P35670	P0DTC5	ATP7B	M
P27144	P0DTC5	AK4	M
P24752	P0DTC5	ACAT1	M
P19634	P0DTC5	SLC9A1	M
P16219	P0DTC5	ACADS	M
P11498	P0DTC5	PC	M
P08236	P0DTC5	GUSB	M
P07858	P0DTC5	CTSB	M
P07093	P0DTC5	SERPINE2	M
P05166	P0DTC5	PCCB	M
P05165	P0DTC5	PCCA	M
O95864	P0DTC5	FADS2	M
O95772	P0DTC5	STARD3NL	M
O95299	P0DTC5	NDUFA10	M
O94829	P0DTC5	IPO13	M
O94822	P0DTC5	LTN1	M
O94788	P0DTC5	ALDH1A2	M
O76082	P0DTC5	SLC22A5	M
O75841	P0DTC5	UPK1B	M
O75448	P0DTC5	MED24	M
O75306	P0DTC5	NDUFS2	M
O60674	P0DTC5	JAK2	M
O60318	P0DTC5	MCM3AP	M
O43929	P0DTC5	ORC4	M
O43826	P0DTC5	SLC37A4	M
O43251	P0DTC5	RBFOX2	M
O15374	P0DTC5	SLC16A4	M
O15354	P0DTC5	GPR37	M
O15287	P0DTC5	FANCG	M
O15063	P0DTC5	KIAA0355	M
O00482	P0DTC5	NR5A2	M
O00217	P0DTC5	NDUFS8	M
O00165	P0DTC5	HAX1	M
A6NFN3	P0DTC5	RBFOX3	M
A4D1U4	P0DTC5	DENND11	M
Q9Y264	P0DTC9	ANGPT4	N
Q8WW12	P0DTC9	PCNP	N
Q6NZI2	P0DTC9	CAVIN1	N
Q04837	P0DTC9	SSBP1	N
P38646	P0DTC9	HSPA9	N
P0DMV8	P0DTC9	HSPA1A	N
O95810	P0DTC9	CAVIN2	N
O76064	P0DTD1-PRO_0000449630	RNF8	nsp13
Q86TG7	P0DTD1-PRO_0000449631	PEG10	nsp14
P15622	P0DTD1-PRO_0000449631	ZNF250	nsp14
Q9H3R2	P0DTD1-PRO_0000449633	MUC13	nsp16
O60524	P0DTD1-PRO_0000449633	NEMF	nsp16
O00238	P0DTD1-PRO_0000449622	BMPR1B	nsp4
Q9UHN6	P0DTD1-PRO_0000449622	CEMIP2	nsp4
Q969N2	P0DTD1-PRO_0000449622	PIGT	nsp4
Q92820	P0DTD1-PRO_0000449622	GGH	nsp4
Q6NUS6	P0DTD1-PRO_0000449622	TCTN3	nsp4
Q30201	P0DTD1-PRO_0000449622	HFE	nsp4
Q16658	P0DTD1-PRO_0000449622	FSCN1	nsp4
P51690	P0DTD1-PRO_0000449622	ARSL	nsp4
P10321	P0DTD1-PRO_0000449622	HLA-C	nsp4
P11021	P0DTD1-PRO_0000449622	HSPA5	nsp4
O75354	P0DTD1-PRO_0000449622	ENTPD6	nsp4
Q5VW36	P0DTD1-PRO_0000449626	FOCAD	nsp8
Q15751	P0DTD1-PRO_0000449626	HERC1	nsp8
Q9BYW2	P0DTD1-PRO_0000449627	SETD2	nsp9
Q86VP1	P0DTD1-PRO_0000449627	TAX1BP1	nsp9
P42226	P0DTD1-PRO_0000449627	STAT6	nsp9
P00846	P0DTD1-PRO_0000449624	MT-ATP6	nsp6
O43264	P0DTD1-PRO_0000449624	ZW10	nsp6
Q9UPQ8	P0DTD1-PRO_0000449624	DOLK	nsp6
Q96B96	P0DTD1-PRO_0000449624	TMEM159	nsp6
O94919	P0DTD1-PRO_0000449624	ENDOD1	nsp6
Q9Y5Z9	P0DTD1-PRO_0000449624	UBIAD1	nsp6
Q9Y561	P0DTD1-PRO_0000449624	LRP12	nsp6
Q9Y3P4	P0DTD1-PRO_0000449624	RHBDD3	nsp6
Q9UBU6	P0DTD1-PRO_0000449624	FAM8A1	nsp6
Q9UBF2	P0DTD1-PRO_0000449624	COPG2	nsp6
Q9P0I2	P0DTD1-PRO_0000449624	EMC3	nsp6
Q9NWS8	P0DTD1-PRO_0000449624	RMND1	nsp6
Q9NUT2	P0DTD1-PRO_0000449624	ABCB8	nsp6
Q9H490	P0DTD1-PRO_0000449624	PIGU	nsp6
Q9H2J7	P0DTD1-PRO_0000449624	SLC6A15	nsp6
Q9C0H2	P0DTD1-PRO_0000449624	TTYH3	nsp6
Q9BVG9	P0DTD1-PRO_0000449624	PTDSS2	nsp6
Q9BT76	P0DTD1-PRO_0000449624	UPK3B	nsp6
Q9BSR8	P0DTD1-PRO_0000449624	YIPF4	nsp6
Q9BRR6	P0DTD1-PRO_0000449624	ADPGK	nsp6
Q96S52	P0DTD1-PRO_0000449624	PIGS	nsp6
Q96Q80	P0DTD1-PRO_0000449624	DERL3	nsp6
Q96HV5	P0DTD1-PRO_0000449624	TMEM41A	nsp6
Q96GC9	P0DTD1-PRO_0000449624	VMP1	nsp6
Q96G23	P0DTD1-PRO_0000449624	CERS2	nsp6
Q96ES6	P0DTD1-PRO_0000449624	MFSD3	nsp6
Q96CP7	P0DTD1-PRO_0000449624	TLCD1	nsp6
Q96C19	P0DTD1-PRO_0000449624	EFHD2	nsp6
Q969E2	P0DTD1-PRO_0000449624	SCAMP4	nsp6
Q92536	P0DTD1-PRO_0000449624	SLC7A6	nsp6
Q8WY22	P0DTD1-PRO_0000449624	BRI3BP	nsp6
Q8WVQ1	P0DTD1-PRO_0000449624	CANT1	nsp6
Q8WUD6	P0DTD1-PRO_0000449624	CHPT1	nsp6
Q8WTW3	P0DTD1-PRO_0000449624	COG1	nsp6
Q8N357	P0DTD1-PRO_0000449624	SLC35F6	nsp6
Q8N0U8	P0DTD1-PRO_0000449624	VKORC1L1	nsp6
Q7Z3C6	P0DTD1-PRO_0000449624	ATG9A	nsp6
Q6Y1H2	P0DTD1-PRO_0000449624	HACD2	nsp6
Q6SZW1	P0DTD1-PRO_0000449624	SARM1	nsp6
Q6P1A2	P0DTD1-PRO_0000449624	LPCAT3	nsp6
Q5UCC4	P0DTD1-PRO_0000449624	EMC10	nsp6
Q5J8M3	P0DTD1-PRO_0000449624	EMC4	nsp6
Q5HYI8	P0DTD1-PRO_0000449624	RABL3	nsp6
Q5BJH7	P0DTD1-PRO_0000449624	YIF1B	nsp6
Q16658	P0DTD1-PRO_0000449624	FSCN1	nsp6
Q15800	P0DTD1-PRO_0000449624	MSMO1	nsp6
Q15392	P0DTD1-PRO_0000449624	DHCR24	nsp6
Q15125	P0DTD1-PRO_0000449624	EBP	nsp6
Q15043	P0DTD1-PRO_0000449624	SLC39A14	nsp6
Q15006	P0DTD1-PRO_0000449624	EMC2	nsp6
Q14746	P0DTD1-PRO_0000449624	COG2	nsp6
Q14596	P0DTD1-PRO_0000449624	NBR1	nsp6
Q14019	P0DTD1-PRO_0000449624	COTL1	nsp6
Q13637	P0DTD1-PRO_0000449624	RAB32	nsp6
Q03135	P0DTD1-PRO_0000449624	CAV1	nsp6
P83436	P0DTD1-PRO_0000449624	COG7	nsp6
P58658	P0DTD1-PRO_0000449624	EVA1C	nsp6
P56381	P0DTD1-PRO_0000449624	ATP5F1E	nsp6
P51636	P0DTD1-PRO_0000449624	CAV2	nsp6
P30049	P0DTD1-PRO_0000449624	ATP5F1D	nsp6
P28328	P0DTD1-PRO_0000449624	PEX2	nsp6
P28068	P0DTD1-PRO_0000449624	HLA-DMB	nsp6
P26038	P0DTD1-PRO_0000449624	MSN	nsp6
P24539	P0DTD1-PRO_0000449624	ATP5PB	nsp6
P06576	P0DTD1-PRO_0000449624	ATP5F1B	nsp6
P04114	P0DTD1-PRO_0000449624	APOB	nsp6
P04035	P0DTD1-PRO_0000449624	HMGCR	nsp6
P03905	P0DTD1-PRO_0000449624	MT-ND4	nsp6
P00167	P0DTD1-PRO_0000449624	CYB5A	nsp6
O95395	P0DTD1-PRO_0000449624	GCNT3	nsp6
O76024	P0DTD1-PRO_0000449624	WFS1	nsp6
O75947	P0DTD1-PRO_0000449624	ATP5PD	nsp6
O60779	P0DTD1-PRO_0000449624	SLC19A2	nsp6
O43402	P0DTD1-PRO_0000449624	EMC8	nsp6
O43292	P0DTD1-PRO_0000449624	GPAA1	nsp6
O15260	P0DTD1-PRO_0000449624	SURF4	nsp6
O00400	P0DTD1-PRO_0000449624	SLC33A1	nsp6
O00151	P0DTD1-PRO_0000449624	PDLIM1	nsp6
B7ZAQ6	P0DTD1-PRO_0000449624	GPR89A	nsp6
Q9NZM1	P0DTC3	MYOF	3a
Q9NV58	P0DTC3	RNF19A	3a
Q86VZ4	P0DTC3	LRP11	3a
P78552	P0DTC3	IL13RA1	3a
O95297	P0DTC3	MPZL1	3a
Q9UP95	P0DTC3	SLC12A4	3a
Q9UIW2	P0DTC3	PLXNA1	3a
Q9NZU5	P0DTC3	LMCD1	3a
Q96PD2	P0DTC3	DCBLD2	3a
Q8WUA8	P0DTC3	TSKU	3a
Q8IY22	P0DTC3	CMIP	3a
Q6PJG9	P0DTC3	LRFN4	3a
Q14574	P0DTC3	DSC3	3a
P54868	P0DTC3	HMGCS2	3a
P53004	P0DTC3	BLVRA	3a
P10586	P0DTC3	PTPRF	3a
O43291	P0DTC3	SPINT2	3a
O00238	P0DTC3	BMPR1B	3a
Q9Y6R1	P0DTC3	SLC4A4	3a
Q9Y6M5	P0DTC3	SLC30A1	3a
Q9Y6D0	P0DTC3	SELENOK	3a
Q9Y666	P0DTC3	SLC12A7	3a
Q9Y617	P0DTC3	PSAT1	3a
Q9Y5I4	P0DTC3	PCDHAC2	3a
Q9Y561	P0DTC3	LRP12	3a
Q9Y4P3	P0DTC3	TBL2	3a
Q9Y4D7	P0DTC3	PLXND1	3a
Q9Y397	P0DTC3	ZDHHC9	3a
Q9Y2H0	P0DTC3	DLGAP4	3a
Q9Y2G1	P0DTC3	MYRF	3a
Q9Y287	P0DTC3	ITM2B	3a
Q9UNN8	P0DTC3	PROCR	3a
Q9UNE7	P0DTC3	STUB1	3a
Q9UN75	P0DTC3	PCDHA12	3a
Q9UN74	P0DTC3	PCDHA4	3a
Q9UN70	P0DTC3	PCDHGC3	3a
Q9UMX0	P0DTC3	UBQLN1	3a
Q9UM47	P0DTC3	NOTCH3	3a
Q9ULT6	P0DTC3	ZNRF3	3a
Q9UL25	P0DTC3	RAB21	3a
Q9UL15	P0DTC3	BAG5	3a
Q9UHW9	P0DTC3	SLC12A6	3a
Q9UHN6	P0DTC3	CEMIP2	3a
Q9UGH3	P0DTC3	SLC23A2	3a
Q9UBN6	P0DTC3	TNFRSF10D	3a
Q9UBG0	P0DTC3	MRC2	3a
Q9P253	P0DTC3	VPS18	3a
Q9P244	P0DTC3	LRFN1	3a
Q9NZV1	P0DTC3	CRIM1	3a
Q9NZU0	P0DTC3	FLRT3	3a
Q9NV92	P0DTC3	NDFIP2	3a
Q9NUQ9	P0DTC3	FAM49B	3a
Q9NSU2	P0DTC3	TREX1	3a
Q9NRX4	P0DTC3	PHPT1	3a
Q9NRW7	P0DTC3	VPS45	3a
Q9NQX7	P0DTC3	ITM2C	3a
Q9NQS3	P0DTC3	NECTIN3	3a
Q9NPR2	P0DTC3	SEMA4B	3a
Q9HC56	P0DTC3	PCDH9	3a
Q9HBJ8	P0DTC3	CLTRN	3a
Q9H813	P0DTC3	PACC1	3a
Q9H4A4	P0DTC3	RNPEP	3a
Q9H2G2	P0DTC3	SLK	3a
Q9H269	P0DTC3	VPS16	3a
Q9H1Y3	P0DTC3	OPN3	3a
Q9H0X4	P0DTC3	FAM234A	3a
Q9H0M0	P0DTC3	WWP1	3a
Q9GZP1	P0DTC3	NRSN2	3a
Q9C0C4	P0DTC3	SEMA4C	3a
Q9C0B5	P0DTC3	ZDHHC5	3a
Q9BZG1	P0DTC3	RAB34	3a
Q9BYN0	P0DTC3	SRXN1	3a
Q9BY44	P0DTC3	EIF2A	3a
Q9BVT8	P0DTC3	TMUB1	3a
Q9BTU6	P0DTC3	PI4K2A	3a
Q9BT76	P0DTC3	UPK3B	3a
Q9BT67	P0DTC3	NDFIP1	3a
Q99999	P0DTC3	GAL3ST1	3a
Q99747	P0DTC3	NAPG	3a
Q99685	P0DTC3	MGLL	3a
Q99650	P0DTC3	OSMR	3a
Q99426	P0DTC3	TBCB	3a
Q96Q45	P0DTC3	TMEM237	3a
Q96NT0	P0DTC3	CCDC115	3a
Q96MC5	P0DTC3	BMERB1	3a
Q96LD4	P0DTC3	TRIM47	3a
Q96L92	P0DTC3	SNX27	3a
Q96KP4	P0DTC3	CNDP2	3a
Q96J02	P0DTC3	ITCH	3a
Q96C19	P0DTC3	EFHD2	3a
Q96A54	P0DTC3	ADIPOR1	3a
Q969W9	P0DTC3	PMEPA1	3a
Q92859	P0DTC3	NEO1	3a
Q92692	P0DTC3	NECTIN2	3a
Q92597	P0DTC3	NDRG1	3a
Q8WUM9	P0DTC3	SLC20A1	3a
Q8WTV0	P0DTC3	SCARB1	3a
Q8TCZ2	P0DTC3	CD99L2	3a
Q8TAT6	P0DTC3	NPLOC4	3a
Q8NHV4	P0DTC3	NEDD1	3a
Q8NHP6	P0DTC3	MOSPD2	3a
Q8NFT2	P0DTC3	STEAP2	3a
Q8NE01	P0DTC3	CNNM3	3a
Q8NC67	P0DTC3	NETO2	3a
Q8NC54	P0DTC3	KCT2	3a
Q8NC42	P0DTC3	RNF149	3a
Q8NBJ7	P0DTC3	SUMF2	3a
Q8NB49	P0DTC3	ATP11C	3a
Q8N614	P0DTC3	TMEM156	3a
Q8N4L2	P0DTC3	PIP4P2	3a
Q8N1G4	P0DTC3	LRRC47	3a
Q8IWT6	P0DTC3	LRRC8A	3a
Q8IWK6	P0DTC3	ADGRA3	3a
Q8IUW5	P0DTC3	RELL1	3a
Q8IUR0	P0DTC3	TRAPPC5	3a
Q86Y82	P0DTC3	STX12	3a
Q86XS8	P0DTC3	RNF130	3a
Q86X29	P0DTC3	LSR	3a
Q86VS8	P0DTC3	HOOK3	3a
Q86VP1	P0DTC3	TAX1BP1	3a
Q86SJ2	P0DTC3	AMIGO2	3a
Q7Z5G4	P0DTC3	GOLGA7	3a
Q7Z4F1	P0DTC3	LRP10	3a
Q7L1W4	P0DTC3	LRRC8D	3a
Q6UXM1	P0DTC3	LRIG3	3a
Q6U841	P0DTC3	SLC4A10	3a
Q6PJF5	P0DTC3	RHBDF2	3a
Q6PIU2	P0DTC3	NCEH1	3a
Q6P9B6	P0DTC3	MEAK7	3a
Q6NZ63	P0DTC3	STEAP1B	3a
Q6ICG6	P0DTC3	KIAA0930	3a
Q658P3	P0DTC3	STEAP3	3a
Q5W0Z9	P0DTC3	ZDHHC20	3a
Q5VW32	P0DTC3	BROX	3a
Q5VV43	P0DTC3	KIAA0319	3a
Q58FF6	P0DTC3	HSP90AB4P	3a
Q4KMQ2	P0DTC3	ANO6	3a
Q3MIR4	P0DTC3	TMEM30B	3a
Q3LXA3	P0DTC3	TKFC	3a
Q30201	P0DTC3	HFE	3a
Q29983	P0DTC3	MICA	3a
Q16739	P0DTC3	UGCG	3a
Q16719	P0DTC3	KYNU	3a
Q16658	P0DTC3	FSCN1	3a
Q15904	P0DTC3	ATP6AP1	3a
Q15836	P0DTC3	VAMP3	3a
Q15813	P0DTC3	TBCE	3a
Q15691	P0DTC3	MAPRE1	3a
Q15382	P0DTC3	RHEB	3a
Q15257	P0DTC3	PTPA	3a
Q15181	P0DTC3	PPA1	3a
Q15075	P0DTC3	EEA1	3a
Q15036	P0DTC3	SNX17	3a
Q15025	P0DTC3	TNIP1	3a
Q14914	P0DTC3	PTGR1	3a
Q14789	P0DTC3	GOLGB1	3a
Q14596	P0DTC3	NBR1	3a
Q14344	P0DTC3	GNA13	3a
Q14114	P0DTC3	LRP8	3a
Q14019	P0DTC3	COTL1	3a
Q13873	P0DTC3	BMPR2	3a
Q13772	P0DTC3	NCOA4	3a
Q13641	P0DTC3	TPBG	3a
Q13637	P0DTC3	RAB32	3a
Q13636	P0DTC3	RAB31	3a
Q13596	P0DTC3	SNX1	3a
Q13443	P0DTC3	ADAM9	3a
Q13332	P0DTC3	PTPRS	3a
Q13145	P0DTC3	BAMBI	3a
Q12959	P0DTC3	DLG1	3a
Q12913	P0DTC3	PTPRJ	3a
Q12907	P0DTC3	LMAN2	3a
Q12864	P0DTC3	CDH17	3a
Q12846	P0DTC3	STX4	3a
Q08345	P0DTC3	DDR1	3a
Q08334	P0DTC3	IL10RB	3a
Q06124	P0DTC3	PTPN11	3a
Q05639	P0DTC3	EEF1A2	3a
Q04941	P0DTC3	PLP2	3a
Q04771	P0DTC3	ACVR1	3a
Q04760	P0DTC3	GLO1	3a
Q04721	P0DTC3	NOTCH2	3a
Q02297	P0DTC3	NRG1	3a
Q01973	P0DTC3	ROR1	3a
Q01518	P0DTC3	CAP1	3a
Q00688	P0DTC3	FKBP3	3a
P78536	P0DTC3	ADAM17	3a
P63027	P0DTC3	VAMP2	3a
P62942	P0DTC3	FKBP1A	3a
P62820	P0DTC3	RAB1A	3a
P62745	P0DTC3	RHOB	3a
P61769	P0DTC3	B2M	3a
P61106	P0DTC3	RAB14	3a
P61020	P0DTC3	RAB5B	3a
P61019	P0DTC3	RAB2A	3a
P61006	P0DTC3	RAB8A	3a
P60880	P0DTC3	SNAP25	3a
P60520	P0DTC3	GABARAPL2	3a
P58546	P0DTC3	MTPN	3a
P56749	P0DTC3	CLDN12	3a
P54920	P0DTC3	NAPA	3a
P54753	P0DTC3	EPHB3	3a
P54710	P0DTC3	FXYD2	3a
P52788	P0DTC3	SMS	3a
P51809	P0DTC3	VAMP7	3a
P51798	P0DTC3	CLCN7	3a
P51511	P0DTC3	MMP15	3a
P51153	P0DTC3	RAB13	3a
P51151	P0DTC3	RAB9A	3a
P51149	P0DTC3	RAB7A	3a
P50895	P0DTC3	BCAM	3a
P50851	P0DTC3	LRBA	3a
P50443	P0DTC3	SLC26A2	3a
P50148	P0DTC3	GNAQ	3a
P49840	P0DTC3	GSK3A	3a
P49773	P0DTC3	HINT1	3a
P49754	P0DTC3	VPS41	3a
P48960	P0DTC3	CD97	3a
P48723	P0DTC3	HSPA13	3a
P48506	P0DTC3	GCLC	3a
P48449	P0DTC3	LSS	3a
P46531	P0DTC3	NOTCH1	3a
P45877	P0DTC3	PPIC	3a
P42892	P0DTC3	ECE1	3a
P41273	P0DTC3	TNFSF9	3a
P41227	P0DTC3	NAA10	3a
P40925	P0DTC3	MDH1	3a
P40818	P0DTC3	USP8	3a
P40189	P0DTC3	IL6ST	3a
P37235	P0DTC3	HPCAL1	3a
P37173	P0DTC3	TGFBR2	3a
P36897	P0DTC3	TGFBR1	3a
P36896	P0DTC3	ACVR1B	3a
P36894	P0DTC3	BMPR1A	3a
P36871	P0DTC3	PGM1	3a
P31641	P0DTC3	SLC6A6	3a
P30622	P0DTC3	CLIP1	3a
P30530	P0DTC3	AXL	3a
P30519	P0DTC3	HMOX2	3a
P30046	P0DTC3	DDT	3a
P29353	P0DTC3	SHC1	3a
P29323	P0DTC3	EPHB2	3a
P29317	P0DTC3	EPHA2	3a
P28907	P0DTC3	CD38	3a
P28827	P0DTC3	PTPRM	3a
P27037	P0DTC3	ACVR2A	3a
P26038	P0DTC3	MSN	3a
P23919	P0DTC3	DTYMK	3a
P23634	P0DTC3	ATP2B4	3a
P23229	P0DTC3	ITGA6	3a
P21399	P0DTC3	ACO1	3a
P20339	P0DTC3	RAB5A	3a
P19440	P0DTC3	GGT1	3a
P19438	P0DTC3	TNFRSF1A	3a
P18433	P0DTC3	PTPRA	3a
P17931	P0DTC3	LGALS3	3a
P17693	P0DTC3	HLA-G	3a
P16422	P0DTC3	EPCAM	3a
P16152	P0DTC3	CBR1	3a
P16070	P0DTC3	CD44	3a
P15313	P0DTC3	ATP6V1B1	3a
P15311	P0DTC3	EZR	3a
P15260	P0DTC3	IFNGR1	3a
P15151	P0DTC3	PVR	3a
P15121	P0DTC3	AKR1B1	3a
P14550	P0DTC3	AKR1A1	3a
P14314	P0DTC3	PRKCSH	3a
P14209	P0DTC3	CD99	3a
P13747	P0DTC3	HLA-E	3a
P13164	P0DTC3	IFITM1	3a
P11908	P0DTC3	PRPS2	3a
P11717	P0DTC3	IGF2R	3a
P11362	P0DTC3	FGFR1	3a
P10909	P0DTC3	CLU	3a
P10321	P0DTC3	HLA-C	3a
P0DMM9	P0DTC3	SULT1A3	3a
P0DI83	P0DTC3	RAB34	3a
P09958	P0DTC3	FURIN	3a
P09936	P0DTC3	UCHL1	3a
P08758	P0DTC3	ANXA5	3a
P08581	P0DTC3	MET	3a
P08133	P0DTC3	ANXA6	3a
P06744	P0DTC3	GPI	3a
P04920	P0DTC3	SLC4A2	3a
P04439	P0DTC3	HLA-A	3a
P01130	P0DTC3	LDLR	3a
P00167	P0DTC3	CYB5A	3a
O95716	P0DTC3	RAB3D	3a
O95395	P0DTC3	GCNT3	3a
O95361	P0DTC3	TRIM16	3a
O95164	P0DTC3	UBL3	3a
O75976	P0DTC3	CPD	3a
O75886	P0DTC3	STAM2	3a
O75874	P0DTC3	IDH1	3a
O75674	P0DTC3	TOM1L1	3a
O75534	P0DTC3	CSDE1	3a
O75509	P0DTC3	TNFRSF21	3a
O75436	P0DTC3	VPS26A	3a
O75325	P0DTC3	LRRN2	3a
O75309	P0DTC3	CDH16	3a
O75121	P0DTC3	MFAP3L	3a
O60941	P0DTC3	DTNB	3a
O60749	P0DTC3	SNX2	3a
O60503	P0DTC3	ADCY9	3a
O60499	P0DTC3	STX10	3a
O60462	P0DTC3	NRP2	3a
O60291	P0DTC3	MGRN1	3a
O60271	P0DTC3	SPAG9	3a
O43865	P0DTC3	AHCYL1	3a
O43752	P0DTC3	STX6	3a
O43570	P0DTC3	CA12	3a
O43556	P0DTC3	SGCE	3a
O43520	P0DTC3	ATP8B1	3a
O43493	P0DTC3	TGOLN2	3a
O43488	P0DTC3	AKR7A2	3a
O43306	P0DTC3	ADCY6	3a
O15403	P0DTC3	SLC16A6	3a
O15400	P0DTC3	STX7	3a
O15305	P0DTC3	PMM2	3a
O14763	P0DTC3	TNFRSF10B	3a
O14657	P0DTC3	TOR1B	3a
O14656	P0DTC3	TOR1A	3a
O00308	P0DTC3	WWP2	3a
O00220	P0DTC3	TNFRSF10A	3a
O00186	P0DTC3	STXBP3	3a
O00151	P0DTC3	PDLIM1	3a
B7ZAP0	P0DTC3	RABGAP1L	3a
A0MZ66	P0DTC3	SHTN1	3a
P36941	P0DTC3	LTBR	3a
Q13315	P0DTC7	ATM	7a
Q9H0H0	P0DTC7	INTS2	7a
Q6P9B9	P0DTC7	INTS5	7a
Q9Y6D6	P0DTC7	ARFGEF1	7a
Q9Y617	P0DTC7	PSAT1	7a
Q9UI26	P0DTC7	IPO11	7a
Q9UI09	P0DTC7	NDUFA12	7a
Q9NVI1	P0DTC7	FANCI	7a
Q9HD20	P0DTC7	ATP13A1	7a
Q9HAV4	P0DTC7	XPO5	7a
Q9H9P8	P0DTC7	L2HGDH	7a
Q9H7D0	P0DTC7	DOCK5	7a
Q9H6E5	P0DTC7	TUT1	7a
Q9H0V1	P0DTC7	TMEM168	7a
Q9BXW9	P0DTC7	FANCD2	7a
Q9BSE5	P0DTC7	AGMAT	7a
Q96JJ3	P0DTC7	ELMO2	7a
Q96JB2	P0DTC7	COG3	7a
Q96HW7	P0DTC7	INTS4	7a
Q96CB8	P0DTC7	INTS12	7a
Q8WTW3	P0DTC7	COG1	7a
Q8TB37	P0DTC7	NUBPL	7a
Q8NCM8	P0DTC7	DYNC2H1	7a
Q8N9R8	P0DTC7	SCAI	7a
Q8N201	P0DTC7	INTS1	7a
Q8N1F8	P0DTC7	STK11IP	7a
Q8N1F7	P0DTC7	NUP93	7a
Q86XI2	P0DTC7	NCAPG2	7a
Q86UT6	P0DTC7	NLRX1	7a
Q75QN2	P0DTC7	INTS8	7a
Q70CQ2	P0DTC7	USP34	7a
Q6YHU6	P0DTC7	THADA	7a
Q6P3X3	P0DTC7	TTC27	7a
Q63HN8	P0DTC7	RNF213	7a
Q5UIP0	P0DTC7	RIF1	7a
Q5SRE5	P0DTC7	NUP188	7a
Q53R41	P0DTC7	FASTKD1	7a
Q29RF7	P0DTC7	PDS5A	7a
Q15386	P0DTC7	UBE3C	7a
Q14746	P0DTC7	COG2	7a
Q13535	P0DTC7	ATR	7a
Q01813	P0DTC7	PFKP	7a
P83436	P0DTC7	COG7	7a
P42695	P0DTC7	NCAPD3	7a
P21359	P0DTC7	NF1	7a
P11498	P0DTC7	PC	7a
P04181	P0DTC7	OAT	7a
O95759	P0DTC7	TBC1D8	7a
O94822	P0DTC7	LTN1	7a
O75063	P0DTC7	FAM20B	7a
O60518	P0DTC7	RANBP6	7a
O43156	P0DTC7	TTI1	7a
O14981	P0DTC7	BTAF1	7a
Q9NV58	P0DTD8	RNF19A	ns7b
Q9H2V7	P0DTD8	SPNS1	ns7b
Q7Z434	P0DTD8	MAVS	ns7b
P78552	P0DTD8	IL13RA1	ns7b
O95297	P0DTD8	MPZL1	ns7b
Q9NRK6	P0DTD8	ABCB10	ns7b
Q9H6K4	P0DTD8	OPA3	ns7b
Q96SQ9	P0DTD8	CYP2S1	ns7b
Q96PD2	P0DTD8	DCBLD2	ns7b
Q96GQ5	P0DTD8	C16orf58	ns7b
Q96B96	P0DTD8	TMEM159	ns7b
Q8WUK0	P0DTD8	PTPMT1	ns7b
Q8IXL6	P0DTD8	FAM20C	ns7b
Q8IXK2	P0DTD8	GALNT12	ns7b
Q86SR1	P0DTD8	GALNT10	ns7b
Q6UXV4	P0DTD8	APOOL	ns7b
Q53TN4	P0DTD8	CYBRD1	ns7b
Q14574	P0DTD8	DSC3	ns7b
Q13454	P0DTD8	TUSC3	ns7b
P43304	P0DTD8	GPD2	ns7b
P10586	P0DTD8	PTPRF	ns7b
O94923	P0DTD8	GLCE	ns7b
O43761	P0DTD8	SYNGR3	ns7b
O43291	P0DTD8	SPINT2	ns7b
O43194	P0DTD8	GPR39	ns7b
Q9Y6M5	P0DTD8	SLC30A1	ns7b
Q9Y6D0	P0DTD8	SELENOK	ns7b
Q9Y673	P0DTD8	ALG5	ns7b
Q9Y672	P0DTD8	ALG6	ns7b
Q9Y666	P0DTD8	SLC12A7	ns7b
Q9Y653	P0DTD8	ADGRG1	ns7b
Q9Y5I4	P0DTD8	PCDHAC2	ns7b
Q9Y561	P0DTD8	LRP12	ns7b
Q9Y4D7	P0DTD8	PLXND1	ns7b
Q9Y3E5	P0DTD8	PTRH2	ns7b
Q9Y3B3	P0DTD8	TMED7	ns7b
Q9Y397	P0DTD8	ZDHHC9	ns7b
Q9Y394	P0DTD8	DHRS7	ns7b
Q9Y2U9	P0DTD8	KLHDC2	ns7b
Q9Y2U8	P0DTD8	LEMD3	ns7b
Q9Y2L1	P0DTD8	DIS3	ns7b
Q9Y2G1	P0DTD8	MYRF	ns7b
Q9Y2C4	P0DTD8	EXOG	ns7b
Q9Y284	P0DTD8	WDR83OS	ns7b
Q9Y227	P0DTD8	ENTPD4	ns7b
Q9UNS1	P0DTD8	TIMELESS	ns7b
Q9UNN8	P0DTD8	PROCR	ns7b
Q9UNE7	P0DTD8	STUB1	ns7b
Q9UM47	P0DTD8	NOTCH3	ns7b
Q9UKM7	P0DTD8	MAN1B1	ns7b
Q9UHJ9	P0DTD8	PGAP2	ns7b
Q9UGQ3	P0DTD8	SLC2A6	ns7b
Q9UGH3	P0DTD8	SLC23A2	ns7b
Q9UG56	P0DTD8	PISD	ns7b
Q9UDX5	P0DTD8	MTFP1	ns7b
Q9UBV7	P0DTD8	B4GALT7	ns7b
Q9UBQ6	P0DTD8	EXTL2	ns7b
Q9UBN6	P0DTD8	TNFRSF10D	ns7b
Q9P244	P0DTD8	LRFN1	ns7b
Q9NZV1	P0DTD8	CRIM1	ns7b
Q9NZU0	P0DTD8	FLRT3	ns7b
Q9NZT1	P0DTD8	CALML5	ns7b
Q9NZJ7	P0DTD8	MTCH1	ns7b
Q9NYP7	P0DTD8	ELOVL5	ns7b
Q9NYG2	P0DTD8	ZDHHC3	ns7b
Q9NXK6	P0DTD8	PAQR5	ns7b
Q9NX14	P0DTD8	NDUFB11	ns7b
Q9NWD8	P0DTD8	TMEM248	ns7b
Q9NV92	P0DTD8	NDFIP2	ns7b
Q9NUE0	P0DTD8	ZDHHC18	ns7b
Q9NU53	P0DTD8	GINM1	ns7b
Q9NRZ7	P0DTD8	AGPAT3	ns7b
Q9NRW7	P0DTD8	VPS45	ns7b
Q9NRP0	P0DTD8	OSTC	ns7b
Q9NRC1	P0DTD8	ST7	ns7b
Q9NQX7	P0DTD8	ITM2C	ns7b
Q9NPR2	P0DTD8	SEMA4B	ns7b
Q9NP73	P0DTD8	ALG13	ns7b
Q9HD45	P0DTD8	TM9SF3	ns7b
Q9HCU4	P0DTD8	CELSR2	ns7b
Q9HBM0	P0DTD8	VEZT	ns7b
Q9HBH5	P0DTD8	RDH14	ns7b
Q9H9S5	P0DTD8	FKRP	ns7b
Q9H8Y8	P0DTD8	GORASP2	ns7b
Q9H813	P0DTD8	PACC1	ns7b
Q9H7M9	P0DTD8	VSIR	ns7b
Q9H6V9	P0DTD8	LDAH	ns7b
Q9H6R6	P0DTD8	ZDHHC6	ns7b
Q9H5J4	P0DTD8	ELOVL6	ns7b
Q9H3N1	P0DTD8	TMX1	ns7b
Q9H1Y3	P0DTD8	OPN3	ns7b
Q9H1C4	P0DTD8	UNC93B1	ns7b
Q9H0X4	P0DTD8	FAM234A	ns7b
Q9H0P0	P0DTD8	NT5C3A	ns7b
Q9GZP1	P0DTD8	NRSN2	ns7b
Q9C0C4	P0DTD8	SEMA4C	ns7b
Q9C0B5	P0DTD8	ZDHHC5	ns7b
Q9BZ76	P0DTD8	CNTNAP3	ns7b
Q9BYC5	P0DTD8	FUT8	ns7b
Q9BXT2	P0DTD8	CACNG6	ns7b
Q9BXB1	P0DTD8	LGR4	ns7b
Q9BX95	P0DTD8	SGPP1	ns7b
Q9BX79	P0DTD8	STRA6	ns7b
Q9BW72	P0DTD8	HIGD2A	ns7b
Q9BVX2	P0DTD8	TMEM106C	ns7b
Q9BVK6	P0DTD8	TMED9	ns7b
Q9BVK2	P0DTD8	ALG8	ns7b
Q9BUP3	P0DTD8	HTATIP2	ns7b
Q9BUB7	P0DTD8	TMEM70	ns7b
Q9BTX1	P0DTD8	NDC1	ns7b
Q9BT67	P0DTD8	NDFIP1	ns7b
Q9BRX8	P0DTD8	PRXL2A	ns7b
Q9BRR6	P0DTD8	ADPGK	ns7b
Q9BQE4	P0DTD8	SELENOS	ns7b
Q99999	P0DTD8	GAL3ST1	ns7b
Q99805	P0DTD8	TM9SF2	ns7b
Q99747	P0DTD8	NAPG	ns7b
Q99595	P0DTD8	TIMM17A	ns7b
Q99541	P0DTD8	PLIN2	ns7b
Q99523	P0DTD8	SORT1	ns7b
Q99500	P0DTD8	S1PR3	ns7b
Q96QD8	P0DTD8	SLC38A2	ns7b
Q96NT0	P0DTD8	CCDC115	ns7b
Q96MV1	P0DTD8	TLCD4	ns7b
Q96MH6	P0DTD8	TMEM68	ns7b
Q96LT4	P0DTD8	SAMD8	ns7b
Q96L58	P0DTD8	B3GALT6	ns7b
Q96J02	P0DTD8	ITCH	ns7b
Q96HA4	P0DTD8	C1orf159	ns7b
Q96G97	P0DTD8	BSCL2	ns7b
Q96F25	P0DTD8	ALG14	ns7b
Q96ET8	P0DTD8	TVP23C	ns7b
Q96D31	P0DTD8	ORAI1	ns7b
Q96CP7	P0DTD8	TLCD1	ns7b
Q96BW9	P0DTD8	TAMM41	ns7b
Q96AJ9	P0DTD8	VTI1A	ns7b
Q96AD5	P0DTD8	PNPLA2	ns7b
Q96AA3	P0DTD8	RFT1	ns7b
Q969W9	P0DTD8	PMEPA1	ns7b
Q969V5	P0DTD8	MUL1	ns7b
Q969E2	P0DTD8	SCAMP4	ns7b
Q92968	P0DTD8	PEX13	ns7b
Q92859	P0DTD8	NEO1	ns7b
Q92797	P0DTD8	SYMPK	ns7b
Q92692	P0DTD8	NECTIN2	ns7b
Q92633	P0DTD8	LPAR1	ns7b
Q92629	P0DTD8	SGCD	ns7b
Q92544	P0DTD8	TM9SF4	ns7b
Q8WZA1	P0DTD8	POMGNT1	ns7b
Q8WVQ1	P0DTD8	CANT1	ns7b
Q8WVM8	P0DTD8	SCFD1	ns7b
Q8WV83	P0DTD8	SLC35F5	ns7b
Q8WTV0	P0DTD8	SCARB1	ns7b
Q8WTS1	P0DTD8	ABHD5	ns7b
Q8TEQ8	P0DTD8	PIGO	ns7b
Q8TED1	P0DTD8	GPX8	ns7b
Q8TDX6	P0DTD8	CSGALNACT1	ns7b
Q8TD43	P0DTD8	TRPM4	ns7b
Q8TBM7	P0DTD8	TMEM254	ns7b
Q8TBA6	P0DTD8	GOLGA5	ns7b
Q8TAD4	P0DTD8	SLC30A5	ns7b
Q8NHS3	P0DTD8	MFSD8	ns7b
Q8NG11	P0DTD8	TSPAN14	ns7b
Q8NFT2	P0DTD8	STEAP2	ns7b
Q8NCH0	P0DTD8	CHST14	ns7b
Q8NCG7	P0DTD8	DAGLB	ns7b
Q8NC67	P0DTD8	NETO2	ns7b
Q8NC54	P0DTD8	KCT2	ns7b
Q8NC44	P0DTD8	RETREG2	ns7b
Q8NC42	P0DTD8	RNF149	ns7b
Q8NBX0	P0DTD8	SCCPDH	ns7b
Q8NBN3	P0DTD8	TMEM87A	ns7b
Q8NBJ4	P0DTD8	GOLM1	ns7b
Q8NBI6	P0DTD8	XXYLT1	ns7b
Q8NB49	P0DTD8	ATP11C	ns7b
Q8N6M3	P0DTD8	FITM2	ns7b
Q8N697	P0DTD8	SLC15A4	ns7b
Q8N614	P0DTD8	TMEM156	ns7b
Q8N511	P0DTD8	TMEM199	ns7b
Q8N490	P0DTD8	PNKD	ns7b
Q8N2U0	P0DTD8	TMEM256	ns7b
Q8N0U8	P0DTD8	VKORC1L1	ns7b
Q8IY95	P0DTD8	TMEM192	ns7b
Q8IWT6	P0DTD8	LRRC8A	ns7b
Q8IWR1	P0DTD8	TRIM59	ns7b
Q8IVQ6	P0DTD8	ZDHHC21	ns7b
Q8IV08	P0DTD8	PLD3	ns7b
Q8IUW5	P0DTD8	RELL1	ns7b
Q8IUH4	P0DTD8	ZDHHC13	ns7b
Q86Y82	P0DTD8	STX12	ns7b
Q86XS8	P0DTD8	RNF130	ns7b
Q86W50	P0DTD8	METTL16	ns7b
Q86VR2	P0DTD8	RETREG3	ns7b
Q86VL8	P0DTD8	SLC47A2	ns7b
Q86UL3	P0DTD8	GPAT4	ns7b
Q86UB9	P0DTD8	TMEM135	ns7b
Q86SQ4	P0DTD8	ADGRG6	ns7b
Q86SJ2	P0DTD8	AMIGO2	ns7b
Q7Z7H5	P0DTD8	TMED4	ns7b
Q7Z4F1	P0DTD8	LRP10	ns7b
Q7Z2K6	P0DTD8	ERMP1	ns7b
Q7RTP0	P0DTD8	NIPA1	ns7b
Q6ZT21	P0DTD8	TMPPE	ns7b
Q6ZRP7	P0DTD8	QSOX2	ns7b
Q6ZPD9	P0DTD8	DPY19L3	ns7b
Q6ZMJ2	P0DTD8	SCARA5	ns7b
Q6UX65	P0DTD8	DRAM2	ns7b
Q6UWP7	P0DTD8	LCLAT1	ns7b
Q6PJF5	P0DTD8	RHBDF2	ns7b
Q6PIU2	P0DTD8	NCEH1	ns7b
Q6P9B6	P0DTD8	MEAK7	ns7b
Q6P4E1	P0DTD8	CASC4	ns7b
Q6P1Q0	P0DTD8	LETMD1	ns7b
Q6NZ63	P0DTD8	STEAP1B	ns7b
Q6NUT2	P0DTD8	DPY19L2	ns7b
Q6NUQ4	P0DTD8	TMEM214	ns7b
Q6NTF9	P0DTD8	RHBDD2	ns7b
Q6N075	P0DTD8	MFSD5	ns7b
Q658P3	P0DTD8	STEAP3	ns7b
Q643R3	P0DTD8	LPCAT4	ns7b
Q5XKP0	P0DTD8	MICOS13	ns7b
Q5U3C3	P0DTD8	TMEM164	ns7b
Q5HYI8	P0DTD8	RABL3	ns7b
Q56VL3	P0DTD8	OCIAD2	ns7b
Q53S58	P0DTD8	TMEM177	ns7b
Q4KMQ2	P0DTD8	ANO6	ns7b
Q3SY17	P0DTD8	SLC25A52	ns7b
Q3MIR4	P0DTD8	TMEM30B	ns7b
Q3MIP1	P0DTD8	ITPRIPL2	ns7b
Q29983	P0DTD8	MICA	ns7b
Q16678	P0DTD8	CYP1B1	ns7b
Q16585	P0DTD8	SGCB	ns7b
Q16563	P0DTD8	SYPL1	ns7b
Q16394	P0DTD8	EXT1	ns7b
Q15904	P0DTD8	ATP6AP1	ns7b
Q15836	P0DTD8	VAMP3	ns7b
Q15363	P0DTD8	TMED2	ns7b
Q15036	P0DTD8	SNX17	ns7b
Q15012	P0DTD8	LAPTM4A	ns7b
Q14789	P0DTD8	GOLGB1	ns7b
Q14728	P0DTD8	MFSD10	ns7b
Q14534	P0DTD8	SQLE	ns7b
Q14344	P0DTD8	GNA13	ns7b
Q14318	P0DTD8	FKBP8	ns7b
Q13948	P0DTD8	CUX1	ns7b
Q13641	P0DTD8	TPBG	ns7b
Q13505	P0DTD8	MTX1	ns7b
Q13488	P0DTD8	TCIRG1	ns7b
Q13190	P0DTD8	STX5	ns7b
Q12913	P0DTD8	PTPRJ	ns7b
Q12907	P0DTD8	LMAN2	ns7b
Q12846	P0DTD8	STX4	ns7b
Q12770	P0DTD8	SCAP	ns7b
Q10472	P0DTD8	GALNT1	ns7b
Q08345	P0DTD8	DDR1	ns7b
Q08334	P0DTD8	IL10RB	ns7b
Q07065	P0DTD8	CKAP4	ns7b
Q06124	P0DTD8	PTPN11	ns7b
Q04941	P0DTD8	PLP2	ns7b
Q04771	P0DTD8	ACVR1	ns7b
Q04721	P0DTD8	NOTCH2	ns7b
Q02297	P0DTD8	NRG1	ns7b
Q00765	P0DTD8	REEP5	ns7b
P98187	P0DTD8	CYP4F8	ns7b
P98172	P0DTD8	EFNB1	ns7b
P78382	P0DTD8	SLC35A1	ns7b
P78381	P0DTD8	SLC35A2	ns7b
P62820	P0DTD8	RAB1A	ns7b
P61803	P0DTD8	DAD1	ns7b
P61769	P0DTD8	B2M	ns7b
P61165	P0DTD8	TMEM258	ns7b
P60880	P0DTD8	SNAP25	ns7b
P60604	P0DTD8	UBE2G2	ns7b
P60468	P0DTD8	SEC61B	ns7b
P60059	P0DTD8	SEC61G	ns7b
P60033	P0DTD8	CD81	ns7b
P56749	P0DTD8	CLDN12	ns7b
P54920	P0DTD8	NAPA	ns7b
P54710	P0DTD8	FXYD2	ns7b
P53367	P0DTD8	ARFIP1	ns7b
P51809	P0DTD8	VAMP7	ns7b
P51572	P0DTD8	BCAP31	ns7b
P51511	P0DTD8	MMP15	ns7b
P51153	P0DTD8	RAB13	ns7b
P51149	P0DTD8	RAB7A	ns7b
P50895	P0DTD8	BCAM	ns7b
P50443	P0DTD8	SLC26A2	ns7b
P49810	P0DTD8	PSEN2	ns7b
P49755	P0DTD8	TMED10	ns7b
P49257	P0DTD8	LMAN1	ns7b
P48960	P0DTD8	CD97	ns7b
P46977	P0DTD8	STT3A	ns7b
P42892	P0DTD8	ECE1	ns7b
P41273	P0DTD8	TNFSF9	ns7b
P40189	P0DTD8	IL6ST	ns7b
P36896	P0DTD8	ACVR1B	ns7b
P36894	P0DTD8	BMPR1A	ns7b
P35221	P0DTD8	CTNNA1	ns7b
P32970	P0DTD8	CD70	ns7b
P32856	P0DTD8	STX2	ns7b
P30519	P0DTD8	HMOX2	ns7b
P29317	P0DTD8	EPHA2	ns7b
P28907	P0DTD8	CD38	ns7b
P28827	P0DTD8	PTPRM	ns7b
P28328	P0DTD8	PEX2	ns7b
P26232	P0DTD8	CTNNA2	ns7b
P25445	P0DTD8	FAS	ns7b
P24390	P0DTD8	KDELR1	ns7b
P23229	P0DTD8	ITGA6	ns7b
P21964	P0DTD8	COMT	ns7b
P20339	P0DTD8	RAB5A	ns7b
P19438	P0DTD8	TNFRSF1A	ns7b
P18433	P0DTD8	PTPRA	ns7b
P17931	P0DTD8	LGALS3	ns7b
P17302	P0DTD8	GJA1	ns7b
P04439	P0DTD8	HLA-A	ns7b
P16070	P0DTD8	CD44	ns7b
P15514	P0DTD8	AREG	ns7b
P15151	P0DTD8	PVR	ns7b
P15121	P0DTD8	AKR1B1	ns7b
P14209	P0DTD8	CD99	ns7b
P13164	P0DTD8	IFITM1	ns7b
P11717	P0DTD8	IGF2R	ns7b
P11117	P0DTD8	ACP2	ns7b
P10620	P0DTD8	MGST1	ns7b
P0DI83	P0DTD8	RAB34	ns7b
P08581	P0DTD8	MET	ns7b
P08240	P0DTD8	SRPRA	ns7b
P07954	P0DTD8	FH	ns7b
P04920	P0DTD8	SLC4A2	ns7b
P04626	P0DTD8	ERBB2	ns7b
P01130	P0DTD8	LDLR	ns7b
O95870	P0DTD8	ABHD16A	ns7b
O95832	P0DTD8	CLDN1	ns7b
O95476	P0DTD8	CTDNEP1	ns7b
O95249	P0DTD8	GOSR1	ns7b
O95159	P0DTD8	ZFPL1	ns7b
O95150	P0DTD8	TNFSF15	ns7b
O94766	P0DTD8	B3GAT3	ns7b
O75973	P0DTD8	C1QL1	ns7b
O75844	P0DTD8	ZMPSTE24	ns7b
O75509	P0DTD8	TNFRSF21	ns7b
O75379	P0DTD8	VAMP4	ns7b
O75325	P0DTD8	LRRN2	ns7b
O60831	P0DTD8	PRAF2	ns7b
O60830	P0DTD8	TIMM17B	ns7b
O60683	P0DTD8	PEX10	ns7b
O60503	P0DTD8	ADCY9	ns7b
O60499	P0DTD8	STX10	ns7b
O60238	P0DTD8	BNIP3L	ns7b
O43909	P0DTD8	EXTL3	ns7b
O43752	P0DTD8	STX6	ns7b
O43570	P0DTD8	CA12	ns7b
O43556	P0DTD8	SGCE	ns7b
O43505	P0DTD8	B4GAT1	ns7b
O43493	P0DTD8	TGOLN2	ns7b
O15403	P0DTD8	SLC16A6	ns7b
O15400	P0DTD8	STX7	ns7b
O15321	P0DTD8	TM9SF1	ns7b
O15270	P0DTD8	SPTLC2	ns7b
O15155	P0DTD8	BET1	ns7b
O15127	P0DTD8	SCAMP2	ns7b
O15126	P0DTD8	SCAMP1	ns7b
O15121	P0DTD8	DEGS1	ns7b
O14828	P0DTD8	SCAMP3	ns7b
O14763	P0DTD8	TNFRSF10B	ns7b
O14684	P0DTD8	PTGES	ns7b
O14662	P0DTD8	STX16	ns7b
O14653	P0DTD8	GOSR2	ns7b
O00461	P0DTD8	GOLIM4	ns7b
O00400	P0DTD8	SLC33A1	ns7b
O00391	P0DTD8	QSOX1	ns7b
O00308	P0DTD8	WWP2	ns7b
O00220	P0DTD8	TNFRSF10A	ns7b
B7ZAQ6	P0DTD8	GPR89A	ns7b
B2RUZ4	P0DTD8	SMIM1	ns7b
A6NNL5	P0DTD8	C15orf61	ns7b
A6NGB7	P0DTD8	TMEM221	ns7b
A1L3X0	P0DTD8	ELOVL7	ns7b
A0PJW6	P0DTD8	TMEM223	ns7b
P36941	P0DTD8	LTBR	ns7b
Q16706	P0DTC8	MAN2A1	ns8
P01031	P0DTC8	C5	ns8
Q9UHF1	P0DTC8	EGFL7	ns8
Q96NU0	P0DTC8	CNTNAP3B	ns8
Q92187	P0DTC8	ST8SIA4	ns8
Q8NE01	P0DTC8	CNNM3	ns8
Q6NUS6	P0DTC8	TCTN3	ns8
Q15582	P0DTC8	TGFBI	ns8
Q14766	P0DTC8	LTBP1	ns8
Q13232	P0DTC8	NME3	ns8
P61812	P0DTC8	TGFB2	ns8
P42830	P0DTC8	CXCL5	ns8
P30990	P0DTC8	NTS	ns8
P30101	P0DTC8	PDIA3	ns8
P26006	P0DTC8	ITGA3	ns8
P22692	P0DTC8	IGFBP4	ns8
P17936	P0DTC8	IGFBP3	ns8
P10909	P0DTC8	CLU	ns8
P07225	P0DTC8	PROS1	ns8
P05121	P0DTC8	SERPINE1	ns8
P02675	P0DTC8	FGB	ns8
P02671	P0DTC8	FGA	ns8
P01137	P0DTC8	TGFB1	ns8
P00749	P0DTC8	PLAU	ns8
O60613	P0DTC8	SELENOF	ns8
O14657	P0DTC8	TOR1B	ns8
Q5VT66	P0DTD2	MTARC1	ORF-9b
P0DMV8	P0DTD2	HSPA1A	ORF-9b
P08107	P0DTC9	P08107	N
P37173	P0DTC8	TGFBR2	ns8
P09958	P0DTC2	FURIN	S
P14635	P0DTC2	CCNB1	S
Q9H2X3	P0DTC2	CLEC4M	S
Q9NNX6-10	P0DTC2	CD209	S

## Sheet: ST.5C Gordon_LT
uniprot1	uniprot2	symbol1	symbol2
Q8IWA5	P0DTC4	SLC44A2	E
Q86VM9	P0DTC4	ZC3H18	E
Q6UX04	P0DTC4	CWC27	E
P25440	P0DTC4	BRD2	E
O60885	P0DTC4	BRD4	E
O00203	P0DTC4	AP3B1	E
Q9Y3U8	P0DTC9	RPL36	N
Q9NW13	P0DTC9	RBM28	N
Q9NR30	P0DTC9	DDX21	N
Q9UN86	P0DTC9	G3BP2	N
Q9HCE1	P0DTC9	MOV10	N
Q92900	P0DTC9	UPF1	N
Q8TAD8	P0DTC9	SNIP1	N
Q8NCA5	P0DTC9	FAM98A	N
Q6PKG0	P0DTC9	LARP1	N
Q13310	P0DTC9	PABPC4	N
Q13283	P0DTC9	G3BP1	N
P67870	P0DTC9	CSNK2B	N
P19784	P0DTC9	CSNK2A2	N
P11940	P0DTC9	PABPC1	N
O43818	P0DTC9	RRP9	N
Q9C0B5	P0DTC2	ZDHHC5	S
Q7Z5G4	P0DTC2	GOLGA7	S
Q9Y6E2	P0DTC5	BZW2	M
Q9Y312	P0DTC5	AAR2	M
Q9ULX6	P0DTC5	AKAP8L	M
Q9UDR5	P0DTC5	AASS	M
Q9UBU6	P0DTC5	FAM8A1	M
Q9NQC3	P0DTC5	RTN4	M
Q9BW92	P0DTC5	TARS2	M
Q9BSJ2	P0DTC5	TUBGCP2	M
Q9BQT8	P0DTC5	SLC25A21	M
Q96HW7	P0DTC5	INTS4	M
Q96HR9	P0DTC5	REEP6	M
Q96ER3	P0DTC5	SAAL1	M
Q96D53	P0DTC5	COQ8B	M
Q96CW5	P0DTC5	TUBGCP3	M
Q8NEW0	P0DTC5	SLC30A7	M
Q7L8L6	P0DTC5	FASTKD5	M
Q6PML9	P0DTC5	SLC30A9	M
Q5JRX3	P0DTC5	PITRM1	M
Q4KMQ2	P0DTC5	ANO6	M
Q10713	P0DTC5	PMPCA	M
Q00765	P0DTC5	REEP5	M
P48556	P0DTC5	PSMD8	M
P38606	P0DTC5	ATP6V1A	M
P38435	P0DTC5	GGCX	M
P27105	P0DTC5	STOM	M
P13804	P0DTC5	ETFA	M
P11310	P0DTC5	ACADM	M
P05026	P0DTC5	ATP1B1	M
O95070	P0DTC5	YIF1A	M
O75439	P0DTC5	PMPCB	M
Q14181	P0DTD1-PRO_0000449619	POLA2	nsp1
P49643	P0DTD1-PRO_0000449619	PRIM2	nsp1
P49642	P0DTD1-PRO_0000449619	PRIM1	nsp1
P09884	P0DTD1-PRO_0000449619	POLA1	nsp1
Q99959	P0DTD1-PRO_0000449619	PKP2	nsp1
Q8NBJ5	P0DTD1-PRO_0000449619	COLGALT1	nsp1
O75347	P0DTC1-PRO_0000449645	TBCA	nsp11
Q9HAV7	P0DTD1-PRO_0000449628	GRPEL1	nsp10
Q96CW1	P0DTD1-PRO_0000449628	AP2M1	nsp10
Q969X5	P0DTD1-PRO_0000449628	ERGIC1	nsp10
P55789	P0DTD1-PRO_0000449628	GFER	nsp10
O94973	P0DTD1-PRO_0000449628	AP2A2	nsp10
Q9HAU0	P0DTD1-PRO_0000449629	PLEKHA5	nsp12
Q9H2H8	P0DTD1-PRO_0000449629	PPIL3	nsp12
Q99081	P0DTD1-PRO_0000449629	TCF12	nsp12
Q96IZ5	P0DTD1-PRO_0000449629	RBM41	nsp12
Q92615	P0DTD1-PRO_0000449629	LARP4B	nsp12
Q8IWR0	P0DTD1-PRO_0000449629	ZC3H7A	nsp12
Q70EL1	P0DTD1-PRO_0000449629	USP54	nsp12
Q6UUV7	P0DTD1-PRO_0000449629	CRTC3	nsp12
Q5VUA4	P0DTD1-PRO_0000449629	ZNF318	nsp12
Q5T6F2	P0DTD1-PRO_0000449629	UBAP2	nsp12
Q5JSZ5	P0DTD1-PRO_0000449629	PRRC2B	nsp12
Q5EBL8	P0DTD1-PRO_0000449629	PDZD11	nsp12
Q2T9J0	P0DTD1-PRO_0000449629	TYSND1	nsp12
Q14157	P0DTD1-PRO_0000449629	UBAP2L	nsp12
Q13546	P0DTD1-PRO_0000449629	RIPK1	nsp12
O95391	P0DTD1-PRO_0000449629	SLU7	nsp12
O75592	P0DTD1-PRO_0000449629	MYCBP2	nsp12
O43823	P0DTD1-PRO_0000449629	AKAP8	nsp12
O14874	P0DTD1-PRO_0000449629	BCKDK	nsp12
A3KN83	P0DTD1-PRO_0000449629	SBNO1	nsp12
P17612	P0DTD1-PRO_0000449630	PRKACA	nsp13
O14578	P0DTD1-PRO_0000449630	CIT	nsp13
Q9Y2I6	P0DTD1-PRO_0000449630	NINL	nsp13
Q9UJC3	P0DTD1-PRO_0000449630	HOOK1	nsp13
Q9UHD2	P0DTD1-PRO_0000449630	TBK1	nsp13
Q9BV73	P0DTD1-PRO_0000449630	CEP250	nsp13
Q9BV19	P0DTD1-PRO_0000449630	C1orf50	nsp13
Q9BQS8	P0DTD1-PRO_0000449630	FYCO1	nsp13
Q9BQQ3	P0DTD1-PRO_0000449630	GORASP1	nsp13
Q99996	P0DTD1-PRO_0000449630	AKAP9	nsp13
Q96SN8	P0DTD1-PRO_0000449630	CDK5RAP2	nsp13
Q96N16	P0DTD1-PRO_0000449630	JAKMIP1	nsp13
Q96CN9	P0DTD1-PRO_0000449630	GCC1	nsp13
Q92995	P0DTD1-PRO_0000449630	USP13	nsp13
Q8TD10	P0DTD1-PRO_0000449630	MIPOL1	nsp13
Q8N8E3	P0DTD1-PRO_0000449630	CEP112	nsp13
Q8N4C6	P0DTD1-PRO_0000449630	NIN	nsp13
Q8N3C7	P0DTD1-PRO_0000449630	CLIP4	nsp13
Q8IWJ2	P0DTD1-PRO_0000449630	GCC2	nsp13
Q8IUD2	P0DTD1-PRO_0000449630	ERC1	nsp13
Q7Z7A1	P0DTD1-PRO_0000449630	CNTRL	nsp13
Q76N32	P0DTD1-PRO_0000449630	CEP68	nsp13
Q66GS9	P0DTD1-PRO_0000449630	CEP135	nsp13
Q5VU43	P0DTD1-PRO_0000449630	PDE4DIP	nsp13
Q5VT06	P0DTD1-PRO_0000449630	CEP350	nsp13
Q4V328	P0DTD1-PRO_0000449630	GRIPAP1	nsp13
Q14789	P0DTD1-PRO_0000449630	GOLGB1	nsp13
Q08379	P0DTD1-PRO_0000449630	GOLGA2	nsp13
Q08378	P0DTD1-PRO_0000449630	GOLGA3	nsp13
Q08117	P0DTD1-PRO_0000449630	TLE5	nsp13
Q04726	P0DTD1-PRO_0000449630	TLE3	nsp13
Q04724	P0DTD1-PRO_0000449630	TLE1	nsp13
P49454	P0DTD1-PRO_0000449630	CENPF	nsp13
P35241	P0DTD1-PRO_0000449630	RDX	nsp13
P31323	P0DTD1-PRO_0000449630	PRKAR2B	nsp13
P13861	P0DTD1-PRO_0000449630	PRKAR2A	nsp13
O95684	P0DTD1-PRO_0000449630	FGFR1OP	nsp13
O95613	P0DTD1-PRO_0000449630	PCNT	nsp13
O75506	P0DTD1-PRO_0000449630	HSBP1	nsp13
A7MCY6	P0DTD1-PRO_0000449630	TBKBP1	nsp13
Q9NXA8	P0DTD1-PRO_0000449631	SIRT5	nsp14
P12268	P0DTD1-PRO_0000449631	IMPDH2	nsp14
P06280	P0DTD1-PRO_0000449631	GLA	nsp14
P07203	P0DTD1-PRO_0000449623	GPX1	nsp5
Q9NXH9	P0DTD1-PRO_0000449623	TRMT1	nsp5
Q9H7F0	P0DTD1-PRO_0000449624	ATP13A3	nsp6
Q99720	P0DTD1-PRO_0000449624	SIGMAR1	nsp6
Q15904	P0DTD1-PRO_0000449624	ATP6AP1	nsp6
O75964	P0DTD1-PRO_0000449624	ATP5MG	nsp6
Q92769	P0DTD1-PRO_0000449623	HDAC2	nsp5
Q8WVC6	P0DTD1-PRO_0000449625	DCAKD	nsp7
Q9NP72	P0DTD1-PRO_0000449625	RAB18	nsp7
Q9H7Z7	P0DTD1-PRO_0000449625	PTGES2	nsp7
Q9BQE4	P0DTD1-PRO_0000449625	SELENOS	nsp7
Q96DA6	P0DTD1-PRO_0000449625	DNAJC19	nsp7
Q96A26	P0DTD1-PRO_0000449625	FAM162A	nsp7
Q8WUY8	P0DTD1-PRO_0000449625	NAT14	nsp7
Q8WTV0	P0DTD1-PRO_0000449625	SCARB1	nsp7
Q8NBX0	P0DTD1-PRO_0000449625	SCCPDH	nsp7
Q8N183	P0DTD1-PRO_0000449625	NDUFAF2	nsp7
Q7LGA3	P0DTD1-PRO_0000449625	HS2ST1	nsp7
Q6ZRP7	P0DTD1-PRO_0000449625	QSOX2	nsp7
Q5VT66	P0DTD1-PRO_0000449625	MTARC1	nsp7
Q5JTV8	P0DTD1-PRO_0000449625	TOR1AIP1	nsp7
Q13724	P0DTD1-PRO_0000449625	MOGS	nsp7
Q12907	P0DTD1-PRO_0000449625	LMAN2	nsp7
P63218	P0DTD1-PRO_0000449625	GNG5	nsp7
P62873	P0DTD1-PRO_0000449625	GNB1	nsp7
P62820	P0DTD1-PRO_0000449625	RAB1A	nsp7
P61586	P0DTD1-PRO_0000449625	RHOA	nsp7
P61106	P0DTD1-PRO_0000449625	RAB14	nsp7
P61026	P0DTD1-PRO_0000449625	RAB10	nsp7
P61019	P0DTD1-PRO_0000449625	RAB2A	nsp7
P61006	P0DTD1-PRO_0000449625	RAB8A	nsp7
P51149	P0DTD1-PRO_0000449625	RAB7A	nsp7
P51148	P0DTD1-PRO_0000449625	RAB5C	nsp7
P21964	P0DTD1-PRO_0000449625	COMT	nsp7
P11233	P0DTD1-PRO_0000449625	RALA	nsp7
P00387	P0DTD1-PRO_0000449625	CYB5R3	nsp7
O95573	P0DTD1-PRO_0000449625	ACSL3	nsp7
O43169	P0DTD1-PRO_0000449625	CYB5B	nsp7
O00116	P0DTD1-PRO_0000449625	AGPS	nsp7
Q9H4P4	P0DTD1-PRO_0000449632	RNF41	nsp15
P62330	P0DTD1-PRO_0000449632	ARF6	nsp15
P61970	P0DTD1-PRO_0000449632	NUTF2	nsp15
Q6Y7W6	P0DTD1-PRO_0000449620	GIGYF2	nsp2
Q5T1M5	P0DTD1-PRO_0000449620	FKBP15	nsp2
Q2M389	P0DTD1-PRO_0000449620	WASHC4	nsp2
P52306	P0DTD1-PRO_0000449620	RAP1GDS1	nsp2
P16435	P0DTD1-PRO_0000449620	POR	nsp2
O60573	P0DTD1-PRO_0000449620	EIF4E2	nsp2
O14975	P0DTD1-PRO_0000449620	SLC27A2	nsp2
Q9Y5J7	P0DTD1-PRO_0000449622	TIMM9	nsp4
Q9Y5J6	P0DTD1-PRO_0000449622	TIMM10B	nsp4
Q9NVH1	P0DTD1-PRO_0000449622	DNAJC11	nsp4
Q9BSF4	P0DTD1-PRO_0000449622	TIMM29	nsp4
Q8TEM1	P0DTD1-PRO_0000449622	NUP210	nsp4
Q2TAA5	P0DTD1-PRO_0000449622	ALG11	nsp4
P62072	P0DTD1-PRO_0000449622	TIMM10	nsp4
P14735	P0DTD1-PRO_0000449622	IDE	nsp4
Q9UJZ1	EBI-25475912	STOML2	orf3b
Q9NZJ7	P0DTC6	MTCH1	6
P78406	P0DTC6	RAE1	6
P52948	P0DTC6	NUP98	6
Q9Y673	P0DTC3	ALG5	3a
Q9UH99	P0DTC3	SUN2	3a
Q9H270	P0DTC3	VPS11	3a
Q96S66	P0DTC3	CLCC1	3a
Q96JC1	P0DTC3	VPS39	3a
Q8N6S5	P0DTC3	ARL6IP6	3a
Q8IWR1	P0DTC3	TRIM59	3a
P09601	P0DTC3	HMOX1	3a
Q9C0D3	A0A663DJA2	ZYG11B	ORF10
Q15370	A0A663DJA2	ELOB	ORF10
Q15369	A0A663DJA2	ELOC	ORF10
P62877	A0A663DJA2	RBX1	ORF10
Q9Y5J9	A0A663DJA2	TIMM8B	ORF10
Q9BU02	A0A663DJA2	THTPA	ORF10
Q3KQU3	A0A663DJA2	MAP7D1	ORF10
Q13617	A0A663DJA2	CUL2	ORF10
P50897	A0A663DJA2	PPT1	ORF10
Q9HD40	P0DTD1-PRO_0000449626	SEPSECS	nsp8
Q9BSC4	P0DTD1-PRO_0000449626	NOL10	nsp8
Q92552	P0DTD1-PRO_0000449626	MRPS27	nsp8
Q13868	P0DTD1-PRO_0000449626	EXOSC2	nsp8
P82675	P0DTD1-PRO_0000449626	MRPS5	nsp8
Q9Y399	P0DTD1-PRO_0000449626	MRPS2	nsp8
Q9ULT8	P0DTD1-PRO_0000449626	HECTD1	nsp8
Q9NY61	P0DTD1-PRO_0000449626	AATF	nsp8
Q9NQT5	P0DTD1-PRO_0000449626	EXOSC3	nsp8
Q9NQT4	P0DTD1-PRO_0000449626	EXOSC5	nsp8
Q9H6F5	P0DTD1-PRO_0000449626	CCDC86	nsp8
Q96I59	P0DTD1-PRO_0000449626	NARS2	nsp8
Q96B26	P0DTD1-PRO_0000449626	EXOSC8	nsp8
Q8NEJ9	P0DTD1-PRO_0000449626	NGDN	nsp8
Q7L2J0	P0DTD1-PRO_0000449626	MEPCE	nsp8
Q4G0J3	P0DTD1-PRO_0000449626	LARP7	nsp8
Q13206	P0DTD1-PRO_0000449626	DDX10	nsp8
P82663	P0DTD1-PRO_0000449626	MRPS25	nsp8
P61011	P0DTD1-PRO_0000449626	SRP54	nsp8
P09132	P0DTD1-PRO_0000449626	SRP19	nsp8
O96028	P0DTD1-PRO_0000449626	NSD2	nsp8
O95260	P0DTD1-PRO_0000449626	ATE1	nsp8
O76094	P0DTD1-PRO_0000449626	SRP72	nsp8
O00566	P0DTD1-PRO_0000449626	MPHOSPH10	nsp8
P35556	P0DTD1-PRO_0000449627	FBN2	nsp9
Q9UBX5	P0DTD1-PRO_0000449627	FBLN5	nsp9
Q9NZL9	P0DTD1-PRO_0000449627	MAT2B	nsp9
Q9BVL2	P0DTD1-PRO_0000449627	NUP58	nsp9
Q99567	P0DTD1-PRO_0000449627	NUP88	nsp9
Q96F45	P0DTD1-PRO_0000449627	ZNF503	nsp9
Q8TD19	P0DTD1-PRO_0000449627	NEK9	nsp9
Q8N0X7	P0DTD1-PRO_0000449627	SPART	nsp9
Q86YT6	P0DTD1-PRO_0000449627	MIB1	nsp9
Q7Z3B4	P0DTD1-PRO_0000449627	NUP54	nsp9
Q15056	P0DTD1-PRO_0000449627	EIF4H	nsp9
P61962	P0DTD1-PRO_0000449627	DCAF7	nsp9
P37198	P0DTD1-PRO_0000449627	NUP62	nsp9
P35658	P0DTD1-PRO_0000449627	NUP214	nsp9
P35555	P0DTD1-PRO_0000449627	FBN1	nsp9
P13984	P0DTD1-PRO_0000449627	GTF2F2	nsp9
Q9NU22	P0DTC7	MDN1	7a
Q7Z4Q2	P0DTC7	HEATR3	7a
Q96IV0	P0DTC8	NGLY1	ns8
Q8N0Z8	P0DTC8	PUSL1	ns8
Q96AY3	P0DTC8	FKBP10	ns8
Q13443	P0DTC8	ADAM9	ns8
Q9Y680	P0DTC8	FKBP7	ns8
Q9Y4L1	P0DTC8	HYOU1	ns8
Q9UHI8	P0DTC8	ADAMTS1	ns8
Q9P2E5	P0DTC8	CHPF2	ns8
Q9NYU1	P0DTC8	UGGT2	ns8
Q9NXK8	P0DTC8	FBXL12	ns8
Q9H8W4	P0DTC8	PLEKHF2	ns8
Q9H4F8	P0DTC8	SMOC1	ns8
Q9H488	P0DTC8	POFUT1	ns8
Q9H173	P0DTC8	SIL1	ns8
Q9BZQ6	P0DTC8	EDEM3	ns8
Q9BS26	P0DTC8	ERP44	ns8
Q9BRN9	P0DTC8	TM2D3	ns8
Q99988	P0DTC8	GDF15	ns8
Q99519	P0DTC8	NEU1	ns8
Q99470	P0DTC8	SDF2	ns8
Q96MM7	P0DTC8	HS6ST2	ns8
Q96F46	P0DTC8	IL17RA	ns8
Q96DZ1	P0DTC8	ERLEC1	ns8
Q92820	P0DTC8	GGH	ns8
Q8N766	P0DTC8	EMC1	ns8
Q8IZ52	P0DTC8	CHPF	ns8
Q8IWF2	P0DTC8	FOXRED2	ns8
Q8IV08	P0DTC8	PLD3	ns8
Q86YB8	P0DTC8	ERO1B	ns8
Q7Z4H8	P0DTC8	POGLUT3	ns8
Q6UW63	P0DTC8	POGLUT2	ns8
Q15818	P0DTC8	NPTX1	ns8
Q13438	P0DTC8	OS9	ns8
Q08431	P0DTC8	MFGE8	ns8
P61916	P0DTC8	NPC2	ns8
P58166	P0DTC8	INHBE	ns8
P29122	P0DTC8	PCSK6	ns8
P28300	P0DTC8	LOX	ns8
P26358	P0DTC8	DNMT1	ns8
P15151	P0DTC8	PVR	ns8
P12109	P0DTC8	COL6A1	ns8
P0C7P0	P0DTC8	CISD3	ns8
P05556	P0DTC8	ITGB1	ns8
P00750	P0DTC8	PLAT	ns8
O76061	P0DTC8	STC2	ns8
O14656	P0DTC8	TOR1A	ns8
O00469	P0DTC8	PLOD2	ns8
Q9UL15	P0DTD2	BAG5	ORF-9b
Q9UKA9	P0DTD2	PTBP2	ORF-9b
Q9P0L2	P0DTD2	MARK1	ORF-9b
Q9H773	P0DTD2	DCTPP1	ORF-9b
Q9H2P9	P0DTD2	DPH5	ORF-9b
Q7KZI7	P0DTD2	MARK2	ORF-9b
P27448	P0DTD2	MARK3	ORF-9b
O94826	P0DTD2	TOMM70	ORF-9b
O75534	P0DTD2	CSDE1	ORF-9b
O43633	P0DTD2	CHMP2A	ORF-9b
O14745	P0DTD2	SLC9A3R1	ORF-9b
Q9Y3A6	P0DTD3	TMED5	ORF14
Q2PZI1	P0DTD3	DPY19L1	ORF14
Q96S52	P0DTD3	PIGS	ORF14
Q9Y6M9	P0DTD3	NDUFB9	ORF14
Q9Y375	P0DTD3	NDUFAF1	ORF14
Q9Y276	P0DTD3	BCS1L	ORF14
Q9NV92	P0DTD3	NDFIP2	ORF14
Q9H845	P0DTD3	ACAD9	ORF14
Q9H3K2	P0DTD3	GHITM	ORF14
Q9GZU3	P0DTD3	TMEM39B	ORF14
Q9BVK2	P0DTD3	ALG8	ORF14
Q9BQ95	P0DTD3	ECSIT	ORF14
Q96K12	P0DTD3	FAR2	ORF14
Q8TEQ8	P0DTD3	PIGO	ORF14
Q86VR2	P0DTD3	RETREG3	ORF14
Q86UT6	P0DTD3	NLRX1	ORF14
Q7Z2K6	P0DTD3	ERMP1	ORF14
Q6NXT6	P0DTD3	TAPT1	ORF14
Q6NXT4	P0DTD3	SLC30A6	ORF14
Q5BJF2	P0DTD3	TMEM97	ORF14
Q12770	P0DTD3	SCAP	ORF14
P55085	P0DTD3	F2RL1	ORF14
P33527	P0DTD3	ABCC1	ORF14
O76024	P0DTD3	WFS1	ORF14
O43292	P0DTD3	GPAA1	ORF14
O00124	P0DTD3	UBXN8	ORF14
Q9BYF1	P0DTC2	ACE2	S
P35613	P0DTC2	BSG	S
Q53GL7	P0DTD1-PRO_0000449621	PARP10	nsp3
P04439	P0DTD1-PRO_0000449626	HLA-A	nsp8
Q01523-PRO_0000417390	P0DTC2	DEFA5	S
P09958	P0DTC2	FURIN	S
P14635	P0DTC2	CCNB1	S
Q9H2X3	P0DTC2	CLEC4M	S
Q9NNX6-10	P0DTC2	CD209	S

## Sheet: ST.5D Li_LT
uniprot1	uniprot2	symbol1	symbol2
Q9UN86	P0DTC9	G3BP2	N
Q13283	P0DTC9	G3BP1	N
Q9ULX6	P0DTC5	AKAP8L	M
P78406	P0DTC6	RAE1	6
O14980	P0DTD1-PRO_0000449625	XPO1	nsp7
P30043	P0DTD1-PRO_0000449625	BLVRB	nsp7
Q99460	P0DTD1-PRO_0000449626	PSMD1	nsp8
P63244	P0DTD1-PRO_0000449626	RACK1	nsp8
P53396	P0DTD1-PRO_0000449626	ACLY	nsp8
P22234	P0DTD1-PRO_0000449626	PAICS	nsp8
Q9NNW5	P0DTD1-PRO_0000449626	WDR6	nsp8
P31689	P0DTD1-PRO_0000449626	DNAJA1	nsp8
P53621	P0DTD1-PRO_0000449626	COPA	nsp8
P06733	P0DTD1-PRO_0000449626	ENO1	nsp8
P25705	P0DTD1-PRO_0000449626	ATP5F1A	nsp8
P50991	P0DTD1-PRO_0000449626	CCT4	nsp8
P35998	P0DTD1-PRO_0000449626	PSMC2	nsp8
P27348	P0DTD1-PRO_0000449626	YWHAQ	nsp8
P06576	P0DTD1-PRO_0000449626	ATP5F1B	nsp8
P25205	P0DTD1-PRO_0000449626	MCM3	nsp8
O95347	P0DTD1-PRO_0000449626	SMC2	nsp8
P47756	P0DTD1-PRO_0000449626	CAPZB	nsp8
Q9P035	P0DTD1-PRO_0000449626	HACD3	nsp8
Q13200	P0DTD1-PRO_0000449626	PSMD2	nsp8
P48643	P0DTD1-PRO_0000449626	CCT5	nsp8
P52907	P0DTD1-PRO_0000449626	CAPZA1	nsp8
Q9ULV4	P0DTD1-PRO_0000449626	CORO1C	nsp8
P62140	P0DTD1-PRO_0000449626	PPP1CB	nsp8
Q9NYL9	P0DTD1-PRO_0000449626	TMOD3	nsp8
P09622	P0DTD1-PRO_0000449626	DLD	nsp8
P16615	P0DTD1-PRO_0000449626	ATP2A2	nsp8
P19105	P0DTD1-PRO_0000449626	MYL12A	nsp8
P00338	P0DTD1-PRO_0000449626	LDHA	nsp8
P05023	P0DTD1-PRO_0000449626	ATP1A1	nsp8
P22314	P0DTD1-PRO_0000449626	UBA1	nsp8
O95757	P0DTD1-PRO_0000449627	HSPA4L	nsp9
O15226	P0DTD1-PRO_0000449627	NKRF	nsp9
P11586	P0DTD1-PRO_0000449627	MTHFD1	nsp9
P40938	P0DTD1-PRO_0000449627	RFC3	nsp9
Q07021	P0DTD1-PRO_0000449627	C1QBP	nsp9
P62140	P0DTD1-PRO_0000449628	PPP1CB	nsp10
O95831	P0DTD1-PRO_0000449628	AIFM1	nsp10
P27348	P0DTD1-PRO_0000449628	YWHAQ	nsp10
P25205	P0DTD1-PRO_0000449628	MCM3	nsp10
P26599	P0DTD1-PRO_0000449628	PTBP1	nsp10
P12268	P0DTD1-PRO_0000449628	IMPDH2	nsp10
P47756	P0DTD1-PRO_0000449628	CAPZB	nsp10
P48643	P0DTD1-PRO_0000449628	CCT5	nsp10
Q14315	P0DTD1-PRO_0000449628	FLNC	nsp10
Q00325	P0DTD1-PRO_0000449628	SLC25A3	nsp10
P31689	P0DTD1-PRO_0000449628	DNAJA1	nsp10
Q16576	P0DTD1-PRO_0000449628	RBBP7	nsp10
O00148	P0DTD1-PRO_0000449628	DDX39A	nsp10
Q15366	P0DTD1-PRO_0000449628	PCBP2	nsp10
P25705	P0DTD1-PRO_0000449628	ATP5F1A	nsp10
O15226	P0DTD1-PRO_0000449628	NKRF	nsp10
P53396	P0DTD1-PRO_0000449628	ACLY	nsp10
Q15942	P0DTD1-PRO_0000449628	ZYX	nsp10
O14980	P0DTD1-PRO_0000449628	XPO1	nsp10
Q92945	P0DTD1-PRO_0000449628	KHSRP	nsp10
Q07021	P0DTD1-PRO_0000449628	C1QBP	nsp10
Q99615	P0DTD1-PRO_0000449628	DNAJC7	nsp10
P04406	P0DTD1-PRO_0000449628	GAPDH	nsp10
Q9NZ01	P0DTD1-PRO_0000449628	TECR	nsp10
P51570	P0DTD1-PRO_0000449628	GALK1	nsp10
P05023	P0DTD1-PRO_0000449628	ATP1A1	nsp10
P67936	P0DTD1-PRO_0000449628	TPM4	nsp10
Q9NRN7	P0DTD1-PRO_0000449628	AASDHPPT	nsp10
Q9UM54	P0DTC1-PRO_0000449645	MYO6	nsp11
O43795	P0DTC1-PRO_0000449645	MYO1B	nsp11
P61158	P0DTC1-PRO_0000449645	ACTR3	nsp11
P06576	P0DTD1-PRO_0000449629	ATP5F1B	nsp12
P25205	P0DTD1-PRO_0000449629	MCM3	nsp12
Q9NNW5	P0DTD1-PRO_0000449629	WDR6	nsp12
P47756	P0DTD1-PRO_0000449629	CAPZB	nsp12
P25789	P0DTD1-PRO_0000449629	PSMA4	nsp12
P31689	P0DTD1-PRO_0000449629	DNAJA1	nsp12
Q96N67	P0DTD1-PRO_0000449629	DOCK7	nsp12
O15226	P0DTD1-PRO_0000449629	NKRF	nsp12
P08621	P0DTD1-PRO_0000449629	SNRNP70	nsp12
P50990	P0DTD1-PRO_0000449629	CCT8	nsp12
Q9ULV4	P0DTD1-PRO_0000449629	CORO1C	nsp12
P50991	P0DTD1-PRO_0000449629	CCT4	nsp12
P40227	P0DTD1-PRO_0000449629	CCT6A	nsp12
Q16875	P0DTD1-PRO_0000449629	PFKFB3	nsp12
P06753	P0DTD1-PRO_0000449629	TPM3	nsp12
P09622	P0DTD1-PRO_0000449629	DLD	nsp12
Q5JWF2	P0DTD1-PRO_0000449629	GNAS	nsp12
Q9UM54	P0DTD1-PRO_0000449629	MYO6	nsp12
P47756	P0DTD1-PRO_0000449630	CAPZB	nsp13
Q9H0A0	P0DTD1-PRO_0000449630	NAT10	nsp13
Q9NNW5	P0DTD1-PRO_0000449630	WDR6	nsp13
P25789	P0DTD1-PRO_0000449630	PSMA4	nsp13
P62269	P0DTD1-PRO_0000449630	RPS18	nsp13
P49368	P0DTD1-PRO_0000449630	CCT3	nsp13
P52907	P0DTD1-PRO_0000449630	CAPZA1	nsp13
P63244	P0DTD1-PRO_0000449630	RACK1	nsp13
P50991	P0DTD1-PRO_0000449630	CCT4	nsp13
O15226	P0DTD1-PRO_0000449630	NKRF	nsp13
P04406	P0DTD1-PRO_0000449630	GAPDH	nsp13
Q96N67	P0DTD1-PRO_0000449630	DOCK7	nsp13
P62140	P0DTD1-PRO_0000449630	PPP1CB	nsp13
P26599	P0DTD1-PRO_0000449630	PTBP1	nsp13
P08621	P0DTD1-PRO_0000449630	SNRNP70	nsp13
P40227	P0DTD1-PRO_0000449630	CCT6A	nsp13
O75688	P0DTD1-PRO_0000449630	PPM1B	nsp13
Q16875	P0DTD1-PRO_0000449630	PFKFB3	nsp13
P48643	P0DTD1-PRO_0000449630	CCT5	nsp13
P04075	P0DTD1-PRO_0000449630	ALDOA	nsp13
P00338	P0DTD1-PRO_0000449630	LDHA	nsp13
P19105	P0DTD1-PRO_0000449630	MYL12A	nsp13
Q8NC51	P0DTD1-PRO_0000449630	SERBP1	nsp13
Q5JWF2	P0DTD1-PRO_0000449630	GNAS	nsp13
P61158	P0DTD1-PRO_0000449630	ACTR3	nsp13
Q9UM54	P0DTD1-PRO_0000449630	MYO6	nsp13
Q15365	P0DTD1-PRO_0000449631	PCBP1	nsp14
Q14315	P0DTD1-PRO_0000449631	FLNC	nsp14
Q15366	P0DTD1-PRO_0000449631	PCBP2	nsp14
P49368	P0DTD1-PRO_0000449631	CCT3	nsp14
P17987	P0DTD1-PRO_0000449631	TCP1	nsp14
Q92945	P0DTD1-PRO_0000449631	KHSRP	nsp14
P05023	P0DTD1-PRO_0000449631	ATP1A1	nsp14
P47756	P0DTD1-PRO_0000449631	CAPZB	nsp14
P53396	P0DTD1-PRO_0000449631	ACLY	nsp14
P46109	P0DTD1-PRO_0000449631	CRKL	nsp14
P60660	P0DTD1-PRO_0000449631	MYL6	nsp14
P40227	P0DTD1-PRO_0000449631	CCT6A	nsp14
P48643	P0DTD1-PRO_0000449631	CCT5	nsp14
P47755	P0DTD1-PRO_0000449631	CAPZA2	nsp14
P13797	P0DTD1-PRO_0000449631	PLS3	nsp14
P49327	P0DTD1-PRO_0000449631	FASN	nsp14
P59998	P0DTD1-PRO_0000449631	ARPC4	nsp14
Q8NC51	P0DTD1-PRO_0000449631	SERBP1	nsp14
P11586	P0DTD1-PRO_0000449631	MTHFD1	nsp14
P22314	P0DTD1-PRO_0000449631	UBA1	nsp14
P61158	P0DTD1-PRO_0000449631	ACTR3	nsp14
P35251	P0DTD1-PRO_0000449632	RFC1	nsp15
Q9NWT1	P0DTD1-PRO_0000449632	PAK1IP1	nsp15
Q9H0D6	P0DTD1-PRO_0000449632	XRN2	nsp15
Q13868	P0DTD1-PRO_0000449632	EXOSC2	nsp15
P0DN76	P0DTD1-PRO_0000449632	U2AF1L5	nsp15
Q15024	P0DTD1-PRO_0000449632	EXOSC7	nsp15
Q9Y383	P0DTD1-PRO_0000449632	LUC7L2	nsp15
P62263	P0DTD1-PRO_0000449632	RPS14	nsp15
P08865	P0DTD1-PRO_0000449632	RPSA	nsp15
Q14498	P0DTD1-PRO_0000449632	RBM39	nsp15
Q9UHX1	P0DTD1-PRO_0000449632	PUF60	nsp15
Q96SB4	P0DTD1-PRO_0000449632	SRPK1	nsp15
P46087	P0DTD1-PRO_0000449632	NOP2	nsp15
P62269	P0DTD1-PRO_0000449632	RPS18	nsp15
P08708	P0DTD1-PRO_0000449632	RPS17	nsp15
P63244	P0DTD1-PRO_0000449632	RACK1	nsp15
P42285	P0DTD1-PRO_0000449632	MTREX	nsp15
Q99848	P0DTD1-PRO_0000449632	EBNA1BP2	nsp15
Q12789	P0DTD1-PRO_0000449632	GTF3C1	nsp15
P46783	P0DTD1-PRO_0000449632	RPS10	nsp15
Q9P015	P0DTD1-PRO_0000449632	MRPL15	nsp15
Q13243	P0DTD1-PRO_0000449632	SRSF5	nsp15
Q1KMD3	P0DTD1-PRO_0000449632	HNRNPUL2	nsp15
P46782	P0DTD1-PRO_0000449632	RPS5	nsp15
O60293	P0DTD1-PRO_0000449632	ZFC3H1	nsp15
Q86UE4	P0DTD1-PRO_0000449632	MTDH	nsp15
O60832	P0DTD1-PRO_0000449632	DKC1	nsp15
P26599	P0DTD1-PRO_0000449632	PTBP1	nsp15
Q7Z2T5	P0DTD1-PRO_0000449632	TRMT1L	nsp15
O43395	P0DTD1-PRO_0000449632	PRPF3	nsp15
Q2NL82	P0DTD1-PRO_0000449632	TSR1	nsp15
O75569	P0DTD1-PRO_0000449632	PRKRA	nsp15
Q9NX58	P0DTD1-PRO_0000449632	LYAR	nsp15
Q8N9T8	P0DTD1-PRO_0000449632	KRI1	nsp15
Q9UJV9	P0DTD1-PRO_0000449632	DDX41	nsp15
Q9UKD2	P0DTD1-PRO_0000449632	MRTO4	nsp15
O15381	P0DTD1-PRO_0000449632	NVL	nsp15
O15226	P0DTD1-PRO_0000449632	NKRF	nsp15
O76021	P0DTD1-PRO_0000449632	RSL1D1	nsp15
Q15020	P0DTD1-PRO_0000449632	SART3	nsp15
P42696	P0DTD1-PRO_0000449632	RBM34	nsp15
O75934	P0DTD1-PRO_0000449632	BCAS2	nsp15
Q5SSJ5	P0DTD1-PRO_0000449632	HP1BP3	nsp15
Q13523	P0DTD1-PRO_0000449632	PRPF4B	nsp15
O95104	P0DTD1-PRO_0000449632	SCAF4	nsp15
P40938	P0DTD1-PRO_0000449632	RFC3	nsp15
Q14137	P0DTD1-PRO_0000449632	BOP1	nsp15
Q9BZE4	P0DTD1-PRO_0000449632	GTPBP4	nsp15
Q92974	P0DTD1-PRO_0000449632	ARHGEF2	nsp15
Q12788	P0DTD1-PRO_0000449632	TBL3	nsp15
Q9HC36	P0DTD1-PRO_0000449632	MRM3	nsp15
Q9UNQ2	P0DTD1-PRO_0000449632	DIMT1	nsp15
O00411	P0DTD1-PRO_0000449632	POLRMT	nsp15
P61158	P0DTD1-PRO_0000449633	ACTR3	nsp16
P62269	P0DTC2	RPS18	S
Q96N67	P0DTC2	DOCK7	S
P63244	P0DTC2	RACK1	S
P40227	P0DTC2	CCT6A	S
P07195	P0DTC2	LDHB	S
P08621	P0DTC2	SNRNP70	S
P60660	P0DTC2	MYL6	S
P47756	P0DTC2	CAPZB	S
P52907	P0DTC2	CAPZA1	S
Q9NYL9	P0DTC2	TMOD3	S
P13797	P0DTC2	PLS3	S
Q9ULV4	P0DTC2	CORO1C	S
P59998	P0DTC2	ARPC4	S
P61158	P0DTC2	ACTR3	S
Q9UM54	P0DTC2	MYO6	S
Q9ULX6	P0DTC4	AKAP8L	E
P50402	P0DTC4	EMD	E
Q00325	P0DTC4	SLC25A3	E
P05023	P0DTC4	ATP1A1	E
O75746	P0DTC4	SLC25A12	E
P16615	P0DTC4	ATP2A2	E
Q9P035	P0DTC4	HACD3	E
Q5H9R7	P0DTC4	PPP6R3	E
P30876	P0DTC5	POLR2B	M
O15397	P0DTC5	IPO8	M
Q9H078	P0DTC5	CLPB	M
P62195	P0DTC5	PSMC5	M
P26599	P0DTC5	PTBP1	M
O60762	P0DTC5	DPM1	M
Q9H936	P0DTC5	SLC25A22	M
O00231	P0DTC5	PSMD11	M
Q9UHI6	P0DTC5	DDX20	M
Q7Z4H7	P0DTC5	HAUS6	M
Q96EY1	P0DTC5	DNAJA3	M
Q00325	P0DTC5	SLC25A3	M
Q15008	P0DTC5	PSMD6	M
O14818	P0DTC5	PSMA7	M
P40939	P0DTC5	HADHA	M
P50402	P0DTC5	EMD	M
Q5H9R7	P0DTC5	PPP6R3	M
O95757	P0DTC5	HSPA4L	M
P57678	P0DTC5	GEMIN4	M
P31689	P0DTC5	DNAJA1	M
O15027	P0DTC5	SEC16A	M
P60900	P0DTC5	PSMA6	M
P25705	P0DTC5	ATP5F1A	M
P51665	P0DTC5	PSMD7	M
P62191	P0DTC5	PSMC1	M
P06576	P0DTC5	ATP5F1B	M
Q14257	P0DTC5	RCN2	M
Q99615	P0DTC5	DNAJC7	M
O95816	P0DTC5	BAG2	M
O95071	P0DTC5	UBR5	M
P46379	P0DTC5	BAG6	M
O75746	P0DTC5	SLC25A12	M
Q9Y5A9	P0DTC5	YTHDF2	M
Q13200	P0DTC5	PSMD2	M
P53618	P0DTC5	COPB1	M
Q9NZ01	P0DTC5	TECR	M
P35998	P0DTC5	PSMC2	M
Q16891	P0DTC5	IMMT	M
O60884	P0DTC5	DNAJA2	M
O43852	P0DTC5	CALU	M
Q99460	P0DTC5	PSMD1	M
Q9NTJ3	P0DTC5	SMC4	M
P53621	P0DTC5	COPA	M
P55786	P0DTC5	NPEPPS	M
Q15293	P0DTC5	RCN1	M
P34932	P0DTC5	HSPA4	M
Q9UBF2	P0DTC5	COPG2	M
O43592	P0DTC5	XPOT	M
P35606	P0DTC5	COPB2	M
P05023	P0DTC5	ATP1A1	M
O95347	P0DTC5	SMC2	M
P16615	P0DTC5	ATP2A2	M
O14980	P0DTC5	XPO1	M
Q96CS3	P0DTC5	FAF2	M
Q9P035	P0DTC5	HACD3	M
P09622	P0DTC9	DLD	N
P08621	P0DTC9	SNRNP70	N
P38159	P0DTC9	RBMX	N
Q13151	P0DTC9	HNRNPA0	N
Q9UM54	P0DTC9	MYO6	N
P40939	P0DTC3	HADHA	3a
Q14257	P0DTC3	RCN2	3a
P22314	P0DTC3	UBA1	3a
P04406	P0DTC3	GAPDH	3a
P57088	P0DTC3	TMEM33	3a
Q8IXB1	P0DTC3	DNAJC10	3a
Q00325	P0DTC3	SLC25A3	3a
P31689	P0DTC3	DNAJA1	3a
P25705	P0DTC3	ATP5F1A	3a
O43852	P0DTC3	CALU	3a
O95757	P0DTC3	HSPA4L	3a
P46379	P0DTC3	BAG6	3a
P53621	P0DTC3	COPA	3a
Q9H936	P0DTC3	SLC25A22	3a
O60884	P0DTC3	DNAJA2	3a
P26599	P0DTC3	PTBP1	3a
O75746	P0DTC3	SLC25A12	3a
P11586	P0DTC3	MTHFD1	3a
Q9NZ01	P0DTC3	TECR	3a
P53007	P0DTC3	SLC25A1	3a
P05023	P0DTC3	ATP1A1	3a
Q96CS3	P0DTC3	FAF2	3a
O43592	P0DTC3	XPOT	3a
O95347	P0DTC3	SMC2	3a
P16615	P0DTC3	ATP2A2	3a
Q16891	P0DTC3	IMMT	3a
O14980	P0DTC3	XPO1	3a
Q9P035	P0DTC3	HACD3	3a
Q5SW79	P0DTC6	CEP170	6
P25705	P0DTC6	ATP5F1A	6
Q92552	P0DTC6	MRPS27	6
P06576	P0DTC6	ATP5F1B	6
P15924	P0DTC6	DSP	6
P53396	P0DTC6	ACLY	6
P16615	P0DTC6	ATP2A2	6
Q5T9A4	P0DTC6	ATAD3B	6
P05023	P0DTC6	ATP1A1	6
O75592	P0DTC6	MYCBP2	6
O75934	P0DTC6	BCAS2	6
O14980	P0DTC6	XPO1	6
Q96CS3	P0DTC6	FAF2	6
Q9NVI7	P0DTC6	ATAD3A	6
P33176	P0DTC6	KIF5B	6
Q13561	P0DTC6	DCTN2	6
Q6P2E9	P0DTC6	EDC4	6
P30153	P0DTC7	PPP2R1A	7a
P06576	P0DTC7	ATP5F1B	7a
P40939	P0DTC7	HADHA	7a
Q8IXB1	P0DTC7	DNAJC10	7a
Q9UHI6	P0DTC7	DDX20	7a
O95816	P0DTC7	BAG2	7a
P53007	P0DTC7	SLC25A1	7a
Q96EY1	P0DTC7	DNAJA3	7a
P50402	P0DTC7	EMD	7a
O43852	P0DTC7	CALU	7a
Q9H936	P0DTC7	SLC25A22	7a
P62195	P0DTC7	PSMC5	7a
P30876	P0DTC7	POLR2B	7a
Q99615	P0DTC7	DNAJC7	7a
P55786	P0DTC7	NPEPPS	7a
P57678	P0DTC7	GEMIN4	7a
Q00325	P0DTC7	SLC25A3	7a
O75746	P0DTC7	SLC25A12	7a
O15027	P0DTC7	SEC16A	7a
P34932	P0DTC7	HSPA4	7a
Q15008	P0DTC7	PSMD6	7a
Q9UNM6	P0DTC7	PSMD13	7a
O95071	P0DTC7	UBR5	7a
O60884	P0DTC7	DNAJA2	7a
P62191	P0DTC7	PSMC1	7a
P05023	P0DTC7	ATP1A1	7a
P51665	P0DTC7	PSMD7	7a
P53618	P0DTC7	COPB1	7a
Q9NZ01	P0DTC7	TECR	7a
P35998	P0DTC7	PSMC2	7a
Q13200	P0DTC7	PSMD2	7a
P53621	P0DTC7	COPA	7a
Q5H9R7	P0DTC7	PPP6R3	7a
P16615	P0DTC7	ATP2A2	7a
Q99460	P0DTC7	PSMD1	7a
O43592	P0DTC7	XPOT	7a
Q9NXS2	P0DTC7	QPCTL	7a
P46379	P0DTC7	BAG6	7a
Q16891	P0DTC7	IMMT	7a
O95347	P0DTC7	SMC2	7a
P35606	P0DTC7	COPB2	7a
Q9UBF2	P0DTC7	COPG2	7a
Q9P035	P0DTC7	HACD3	7a
O14980	P0DTC7	XPO1	7a
Q96CS3	P0DTC7	FAF2	7a
Q14257	P0DTD8	RCN2	ns7b
O60762	P0DTD8	DPM1	ns7b
O43852	P0DTD8	CALU	ns7b
P25705	P0DTD8	ATP5F1A	ns7b
P31689	P0DTD8	DNAJA1	ns7b
P06576	P0DTD8	ATP5F1B	ns7b
Q8WTT2	P0DTD8	NOC3L	ns7b
Q7KZF4	P0DTD8	SND1	ns7b
Q9NVI7	P0DTD8	ATAD3A	ns7b
P05023	P0DTD8	ATP1A1	ns7b
P55786	P0DTD8	NPEPPS	ns7b
Q00325	P0DTD8	SLC25A3	ns7b
P53618	P0DTD8	COPB1	ns7b
P57088	P0DTD8	TMEM33	ns7b
O43592	P0DTD8	XPOT	ns7b
O95347	P0DTD8	SMC2	ns7b
Q9NZ01	P0DTD8	TECR	ns7b
Q16891	P0DTD8	IMMT	ns7b
P16615	P0DTD8	ATP2A2	ns7b
P53621	P0DTD8	COPA	ns7b
Q9NXS2	P0DTD8	QPCTL	ns7b
Q96CS3	P0DTD8	FAF2	ns7b
Q02978	P0DTD8	SLC25A11	ns7b
P35606	P0DTD8	COPB2	ns7b
Q9UBF2	P0DTD8	COPG2	ns7b
Q9P035	P0DTD8	HACD3	ns7b
O14980	P0DTD8	XPO1	ns7b
P10155	P0DTD8	RO60	ns7b
Q14152	P0DTC8	EIF3A	ns8
P50402	P0DTC8	EMD	ns8
Q9UHI6	P0DTC8	DDX20	ns8
P06576	P0DTC8	ATP5F1B	ns8
P62195	P0DTC8	PSMC5	ns8
P25705	P0DTC8	ATP5F1A	ns8
P40939	P0DTC8	HADHA	ns8
Q5JWF2	P0DTC8	GNAS	ns8
O14818	P0DTC8	PSMA7	ns8
P55786	P0DTC8	NPEPPS	ns8
P57678	P0DTC8	GEMIN4	ns8
O43852	P0DTC8	CALU	ns8
Q12789	P0DTC8	GTF3C1	ns8
Q9H936	P0DTC8	SLC25A22	ns8
P31689	P0DTC8	DNAJA1	ns8
Q15008	P0DTC8	PSMD6	ns8
Q9UNM6	P0DTC8	PSMD13	ns8
Q00325	P0DTC8	SLC25A3	ns8
O15027	P0DTC8	SEC16A	ns8
P30876	P0DTC8	POLR2B	ns8
Q7KZF4	P0DTC8	SND1	ns8
Q9NVI7	P0DTC8	ATAD3A	ns8
O60884	P0DTC8	DNAJA2	ns8
Q13200	P0DTC8	PSMD2	ns8
P05023	P0DTC8	ATP1A1	ns8
O95071	P0DTC8	UBR5	ns8
P35998	P0DTC8	PSMC2	ns8
O43592	P0DTC8	XPOT	ns8
Q02978	P0DTC8	SLC25A11	ns8
Q9NZ01	P0DTC8	TECR	ns8
P53618	P0DTC8	COPB1	ns8
Q99460	P0DTC8	PSMD1	ns8
O75746	P0DTC8	SLC25A12	ns8
P16615	P0DTC8	ATP2A2	ns8
P53621	P0DTC8	COPA	ns8
Q16891	P0DTC8	IMMT	ns8
O95347	P0DTC8	SMC2	ns8
O14980	P0DTC8	XPO1	ns8
Q9P035	P0DTC8	HACD3	ns8
Q9UBF2	P0DTC8	COPG2	ns8
P46379	P0DTC8	BAG6	ns8
P19105	P0DTD2	MYL12A	ORF-9b
Q14315	P0DTD2	FLNC	ORF-9b
P62140	P0DTD2	PPP1CB	ORF-9b
P0DP25	P0DTD2	CALM3	ORF-9b
P09622	P0DTD2	DLD	ORF-9b
P52907	P0DTD2	CAPZA1	ORF-9b
P60660	P0DTD2	MYL6	ORF-9b
Q9NYL9	P0DTD2	TMOD3	ORF-9b
P13797	P0DTD2	PLS3	ORF-9b
Q9UM54	P0DTD2	MYO6	ORF-9b
Q9ULV4	P0DTD2	CORO1C	ORF-9b
P59998	P0DTD2	ARPC4	ORF-9b
Q9BUQ8	P0DTD3	DDX23	ORF14
Q96N67	P0DTD3	DOCK7	ORF14
Q15365	P0DTD3	PCBP1	ORF14
P17987	P0DTD3	TCP1	ORF14
O00231	P0DTD3	PSMD11	ORF14
Q14257	P0DTD3	RCN2	ORF14
Q16576	P0DTD3	RBBP7	ORF14
P62269	P0DTD3	RPS18	ORF14
Q58FF8	P0DTD3	HSP90AB2P	ORF14
P27348	P0DTD3	YWHAQ	ORF14
P40227	P0DTD3	CCT6A	ORF14
P63244	P0DTD3	RACK1	ORF14
P49368	P0DTD3	CCT3	ORF14
Q9Y265	P0DTD3	RUVBL1	ORF14
P07355	P0DTD3	ANXA2	ORF14
P46379	P0DTD3	BAG6	ORF14
P48643	P0DTD3	CCT5	ORF14
Q99832	P0DTD3	CCT7	ORF14
Q9UHI6	P0DTD3	DDX20	ORF14
P31948	P0DTD3	STIP1	ORF14
Q3ZCQ8	P0DTD3	TIMM50	ORF14
Q9NVI7	P0DTD3	ATAD3A	ORF14
P46782	P0DTD3	RPS5	ORF14
P25205	P0DTD3	MCM3	ORF14
P30153	P0DTD3	PPP2R1A	ORF14
Q9ULX6	P0DTD3	AKAP8L	ORF14
P42677	P0DTD3	RPS27	ORF14
P61158	P0DTD3	ACTR3	ORF14
P09874	P0DTD3	PARP1	ORF14
P50402	P0DTD3	EMD	ORF14
P30876	P0DTD3	POLR2B	ORF14
Q9NXS2	P0DTD3	QPCTL	ORF14
P40939	P0DTD3	HADHA	ORF14
P06493	P0DTD3	CDK1	ORF14
P51570	P0DTD3	GALK1	ORF14
Q7Z4H7	P0DTD3	HAUS6	ORF14
P57088	P0DTD3	TMEM33	ORF14
Q14739	P0DTD3	LBR	ORF14
P10155	P0DTD3	RO60	ORF14
Q9UM54	P0DTD3	MYO6	ORF14
P04406	P0DTD3	GAPDH	ORF14
Q9H936	P0DTD3	SLC25A22	ORF14
P11586	P0DTD3	MTHFD1	ORF14
Q9UBX3	P0DTD3	SLC25A10	ORF14
Q5H9R7	P0DTD3	PPP6R3	ORF14
P53618	P0DTD3	COPB1	ORF14
P53007	P0DTD3	SLC25A1	ORF14
P12004	P0DTD3	PCNA	ORF14
P05023	P0DTD3	ATP1A1	ORF14
Q16891	P0DTD3	IMMT	ORF14
Q9NZ01	P0DTD3	TECR	ORF14
O14980	P0DTD3	XPO1	ORF14
O95347	P0DTD3	SMC2	ORF14
Q9NTJ3	P0DTD3	SMC4	ORF14
P53621	P0DTD3	COPA	ORF14
P16615	P0DTD3	ATP2A2	ORF14
O43592	P0DTD3	XPOT	ORF14
Q9UBF2	P0DTD3	COPG2	ORF14
P35606	P0DTD3	COPB2	ORF14
Q9P035	P0DTD3	HACD3	ORF14
P50991	A0A663DJA2	CCT4	ORF10
P08865	A0A663DJA2	RPSA	ORF10
P48643	A0A663DJA2	CCT5	ORF10
Q14257	A0A663DJA2	RCN2	ORF10
Q00325	A0A663DJA2	SLC25A3	ORF10
Q9Y5A9	A0A663DJA2	YTHDF2	ORF10
P57678	A0A663DJA2	GEMIN4	ORF10
P53618	A0A663DJA2	COPB1	ORF10
P53621	A0A663DJA2	COPA	ORF10
O15027	A0A663DJA2	SEC16A	ORF10
O43592	A0A663DJA2	XPOT	ORF10
P12268	A0A663DJA2	IMPDH2	ORF10
P05023	A0A663DJA2	ATP1A1	ORF10
Q9UBF2	A0A663DJA2	COPG2	ORF10
P16615	A0A663DJA2	ATP2A2	ORF10
Q9P035	A0A663DJA2	HACD3	ORF10
Q96CS3	A0A663DJA2	FAF2	ORF10
O14980	A0A663DJA2	XPO1	ORF10
Q16891	A0A663DJA2	IMMT	ORF10
O95347	A0A663DJA2	SMC2	ORF10
P55884	P0DTD1-PRO_0000449619	EIF3B	nsp1
P08865	P0DTD1-PRO_0000449619	RPSA	nsp1
P60228	P0DTD1-PRO_0000449619	EIF3E	nsp1
P35251	P0DTD1-PRO_0000449620	RFC1	nsp2
P46782	P0DTD1-PRO_0000449620	RPS5	nsp2
P46783	P0DTD1-PRO_0000449620	RPS10	nsp2
O76021	P0DTD1-PRO_0000449620	RSL1D1	nsp2
Q9BUJ2	P0DTD1-PRO_0000449620	HNRNPUL1	nsp2
Q9BZE4	P0DTD1-PRO_0000449620	GTPBP4	nsp2
O95757	P0DTD1-PRO_0000449620	HSPA4L	nsp2
P82650	P0DTD1-PRO_0000449620	MRPS22	nsp2
P53007	P0DTD1-PRO_0000449620	SLC25A1	nsp2
P26599	P0DTD1-PRO_0000449620	PTBP1	nsp2
P08865	P0DTD1-PRO_0000449620	RPSA	nsp2
P05023	P0DTD1-PRO_0000449620	ATP1A1	nsp2
P16615	P0DTD1-PRO_0000449620	ATP2A2	nsp2
P34932	P0DTD1-PRO_0000449620	HSPA4	nsp2
O00411	P0DTD1-PRO_0000449620	POLRMT	nsp2
Q9UNQ2	P0DTD1-PRO_0000449620	DIMT1	nsp2
Q9H0A0	P0DTD1-PRO_0000449620	NAT10	nsp2
Q96CS3	P0DTD1-PRO_0000449620	FAF2	nsp2
P63244	P0DTD1-PRO_0000449621	RACK1	nsp3
P50991	P0DTD1-PRO_0000449621	CCT4	nsp3
P06576	P0DTD1-PRO_0000449621	ATP5F1B	nsp3
P31689	P0DTD1-PRO_0000449621	DNAJA1	nsp3
P25705	P0DTD1-PRO_0000449621	ATP5F1A	nsp3
P25205	P0DTD1-PRO_0000449621	MCM3	nsp3
P40227	P0DTD1-PRO_0000449621	CCT6A	nsp3
P48643	P0DTD1-PRO_0000449621	CCT5	nsp3
P22314	P0DTD1-PRO_0000449621	UBA1	nsp3
P53621	P0DTD1-PRO_0000449621	COPA	nsp3
P61158	P0DTD1-PRO_0000449621	ACTR3	nsp3
Q16875	P0DTD1-PRO_0000449621	PFKFB3	nsp3
Q9UM54	P0DTD1-PRO_0000449621	MYO6	nsp3
Q06787	P0DTD1-PRO_0000449621	FMR1	nsp3
P62195	P0DTD1-PRO_0000449621	PSMC5	nsp3
P62269	P0DTD1-PRO_0000449621	RPS18	nsp3
Q96N67	P0DTD1-PRO_0000449621	DOCK7	nsp3
P19105	P0DTD1-PRO_0000449621	MYL12A	nsp3
P60660	P0DTD1-PRO_0000449621	MYL6	nsp3
P35998	P0DTD1-PRO_0000449621	PSMC2	nsp3
Q9NTJ3	P0DTD1-PRO_0000449621	SMC4	nsp3
P04406	P0DTD1-PRO_0000449621	GAPDH	nsp3
Q9NZ01	P0DTD1-PRO_0000449621	TECR	nsp3
P05023	P0DTD1-PRO_0000449621	ATP1A1	nsp3
Q16891	P0DTD1-PRO_0000449621	IMMT	nsp3
Q9P035	P0DTD1-PRO_0000449621	HACD3	nsp3
P16615	P0DTD1-PRO_0000449621	ATP2A2	nsp3
P09012	P0DTD1-PRO_0000449622	SNRPA	nsp4
P35250	P0DTD1-PRO_0000449622	RFC2	nsp4
P35251	P0DTD1-PRO_0000449622	RFC1	nsp4
Q9NXF1	P0DTD1-PRO_0000449622	TEX10	nsp4
Q9H5H4	P0DTD1-PRO_0000449622	ZNF768	nsp4
P05023	P0DTD1-PRO_0000449622	ATP1A1	nsp4
P16989	P0DTD1-PRO_0000449622	YBX3	nsp4
P25398	P0DTD1-PRO_0000449622	RPS12	nsp4
Q14498	P0DTD1-PRO_0000449622	RBM39	nsp4
Q9UHX1	P0DTD1-PRO_0000449622	PUF60	nsp4
Q9NW13	P0DTD1-PRO_0000449622	RBM28	nsp4
O43660	P0DTD1-PRO_0000449622	PLRG1	nsp4
Q7Z2T5	P0DTD1-PRO_0000449622	TRMT1L	nsp4
O15381	P0DTD1-PRO_0000449622	NVL	nsp4
Q9NX58	P0DTD1-PRO_0000449622	LYAR	nsp4
O43395	P0DTD1-PRO_0000449622	PRPF3	nsp4
Q13610	P0DTD1-PRO_0000449622	PWP1	nsp4
O00567	P0DTD1-PRO_0000449622	NOP56	nsp4
P16615	P0DTD1-PRO_0000449622	ATP2A2	nsp4
Q9UKD2	P0DTD1-PRO_0000449622	MRTO4	nsp4
P11387	P0DTD1-PRO_0000449622	TOP1	nsp4
P46013	P0DTD1-PRO_0000449622	MKI67	nsp4
P26599	P0DTD1-PRO_0000449622	PTBP1	nsp4
Q86UE4	P0DTD1-PRO_0000449622	MTDH	nsp4
Q9UJV9	P0DTD1-PRO_0000449622	DDX41	nsp4
Q13523	P0DTD1-PRO_0000449622	PRPF4B	nsp4
O15226	P0DTD1-PRO_0000449622	NKRF	nsp4
P46782	P0DTD1-PRO_0000449622	RPS5	nsp4
Q92615	P0DTD1-PRO_0000449622	LARP4B	nsp4
P42696	P0DTD1-PRO_0000449622	RBM34	nsp4
O95104	P0DTD1-PRO_0000449622	SCAF4	nsp4
Q8N5C6	P0DTD1-PRO_0000449622	SRBD1	nsp4
P82650	P0DTD1-PRO_0000449622	MRPS22	nsp4
Q9GZR7	P0DTD1-PRO_0000449622	DDX24	nsp4
Q12788	P0DTD1-PRO_0000449622	TBL3	nsp4
P40938	P0DTD1-PRO_0000449622	RFC3	nsp4
Q9P035	P0DTD1-PRO_0000449622	HACD3	nsp4
Q9HC36	P0DTD1-PRO_0000449622	MRM3	nsp4
Q9H0A0	P0DTD1-PRO_0000449622	NAT10	nsp4
Q96N67	P0DTD1-PRO_0000449623	DOCK7	nsp5
Q8NC51	P0DTD1-PRO_0000449623	SERBP1	nsp5
P60660	P0DTD1-PRO_0000449623	MYL6	nsp5
P19105	P0DTD1-PRO_0000449623	MYL12A	nsp5
Q9UM54	P0DTD1-PRO_0000449623	MYO6	nsp5
P31689	P0DTD1-PRO_0000449625	DNAJA1	nsp7
Q00325	P0DTD1-PRO_0000449625	SLC25A3	nsp7
P06576	P0DTD1-PRO_0000449625	ATP5F1B	nsp7
P57088	P0DTD1-PRO_0000449625	TMEM33	nsp7
P25705	P0DTD1-PRO_0000449625	ATP5F1A	nsp7
Q9NZ01	P0DTD1-PRO_0000449625	TECR	nsp7
P55786	P0DTD1-PRO_0000449625	NPEPPS	nsp7
O43592	P0DTD1-PRO_0000449625	XPOT	nsp7
P05023	P0DTD1-PRO_0000449625	ATP1A1	nsp7
P16615	P0DTD1-PRO_0000449625	ATP2A2	nsp7
Q9BYF1	P0DTC2	ACE2	S
P35613	P0DTC2	BSG	S
Q53GL7	P0DTD1-PRO_0000449621	PARP10	nsp3
P04439	P0DTD1-PRO_0000449626	HLA-A	nsp8
Q01523-PRO_0000417390	P0DTC2	DEFA5	S
P09958	P0DTC2	FURIN	S
P14635	P0DTC2	CCNB1	S
Q9H2X3	P0DTC2	CLEC4M	S
Q9NNX6-10	P0DTC2	CD209	S

## Sheet: ST.5E Stukalov_LT
uniprot1	uniprot2	symbol1	symbol2
Q9UN86	P0DTC9	G3BP2	N
Q13283	P0DTC9	G3BP1	N
Q9C0B5	P0DTC2	ZDHHC5	S
Q7Z5G4	P0DTC2	GOLGA7	S
Q9NQC3	P0DTC5	RTN4	M
Q96HW7	P0DTC5	INTS4	M
Q96D53	P0DTC5	COQ8B	M
Q5JRX3	P0DTC5	PITRM1	M
O75439	P0DTC5	PMPCB	M
Q9H7F0	P0DTD1-PRO_0000449624	ATP13A3	nsp6
Q99720	P0DTD1-PRO_0000449624	SIGMAR1	nsp6
Q15904	P0DTD1-PRO_0000449624	ATP6AP1	nsp6
Q9H270	P0DTC3	VPS11	3a
Q96S66	P0DTC3	CLCC1	3a
Q96JC1	P0DTC3	VPS39	3a
O95260	P0DTD1-PRO_0000449626	ATE1	nsp8
Q8TD19	P0DTD1-PRO_0000449627	NEK9	nsp9
P13984	P0DTD1-PRO_0000449627	GTF2F2	nsp9
Q9NU22	P0DTC7	MDN1	7a
Q9NYU1	P0DTC8	UGGT2	ns8
Q92820	P0DTC8	GGH	ns8
Q15818	P0DTC8	NPTX1	ns8
O94826	P0DTD2	TOMM70	ORF-9b
P11586	P0DTD1-PRO_0000449627	MTHFD1	nsp9
Q7Z4H7	P0DTC5	HAUS6	M
O43852	P0DTC5	CALU	M
O43592	P0DTC7	XPOT	7a
P00403	P0DTC5	MT-CO2	M
Q96HU1	P0DTC5	SGSM3	M
Q53HI1	P0DTC5	UNC50	M
Q03169	P0DTC5	TNFAIP2	M
P25686	P0DTC5	DNAJB2	M
P01031	P0DTC5	C5	M
O94919	P0DTC5	ENDOD1	M
Q9Y6D6	P0DTC5	ARFGEF1	M
Q9Y6D5	P0DTC5	ARFGEF2	M
Q9Y6A1	P0DTC5	POMT1	M
Q9Y672	P0DTC5	ALG6	M
Q9Y5Y2	P0DTC5	NUBP2	M
Q9Y487	P0DTC5	ATP6V0A2	M
Q9Y426	P0DTC5	C2CD2	M
Q9Y2W3	P0DTC5	SLC45A1	M
Q9UBQ6	P0DTC5	EXTL2	M
Q9NVI1	P0DTC5	FANCI	M
Q9NV66	P0DTC5	TYW1	M
Q9H9P8	P0DTC5	L2HGDH	M
Q9H7F0	P0DTC5	ATP13A3	M
Q9H2U2	P0DTC5	PPA2	M
Q9H019	P0DTC5	MTFR1L	M
Q9C029	P0DTC5	TRIM7	M
Q9BZD2	P0DTC5	SLC29A3	M
Q9BXI2	P0DTC5	SLC25A2	M
Q9BRK5	P0DTC5	SDF4	M
Q99797	P0DTC5	MIPEP	M
Q96RQ1	P0DTC5	ERGIC2	M
Q96RL7	P0DTC5	VPS13A	M
Q96Q80	P0DTC5	DERL3	M
Q96NT5	P0DTC5	SLC46A1	M
Q96MT1	P0DTC5	RNF145	M
Q96JI7	P0DTC5	SPG11	M
Q96JB5	P0DTC5	CDK5RAP3	M
Q96I59	P0DTC5	NARS2	M
Q96ED9	P0DTC5	HOOK2	M
Q96CM8	P0DTC5	ACSF2	M
Q96CB8	P0DTC5	INTS12	M
Q969N2	P0DTC5	PIGT	M
Q93084	P0DTC5	ATP2A3	M
Q92820	P0DTC5	GGH	M
Q92791	P0DTC5	P3H4	M
Q92538	P0DTC5	GBF1	M
Q8WXA3	P0DTC5	RUFY2	M
Q8WWC4	P0DTC5	MAIP1	M
Q8NI22	P0DTC5	MCFD2	M
Q8NHH9	P0DTC5	ATL2	M
Q8NFQ8	P0DTC5	TOR1AIP2	M
Q8NDA8	P0DTC5	MROH1	M
Q8NCN5	P0DTC5	PDPR	M
Q8N5G2	P0DTC5	MACO1	M
Q8N442	P0DTC5	GUF1	M
Q8N2H3	P0DTC5	PYROXD2	M
Q8IZQ1	P0DTC5	WDFY3	M
Q86UT6	P0DTC5	NLRX1	M
Q86UA1	P0DTC5	PRPF39	M
Q7Z4R8	P0DTC5	C6orf120	M
Q7Z3D6	P0DTC5	DGLUCY	M
Q7Z3C6	P0DTC5	ATG9A	M
Q6UX65	P0DTC5	DRAM2	M
Q6UX53	P0DTC5	METTL7B	M
Q6UB35	P0DTC5	MTHFD1L	M
Q6SZW1	P0DTC5	SARM1	M
Q6P3X3	P0DTC5	TTC27	M
Q6NT16	P0DTC5	SLC18B1	M
Q6IBW4	P0DTC5	NCAPH2	M
Q68DH5	P0DTC5	LMBRD2	M
Q5T4D3	P0DTC5	TMTC4	M
Q5T3U5	P0DTC5	ABCC10	M
Q5SWX8	P0DTC5	ODR4	M
Q5BJH7	P0DTC5	YIF1B	M
Q58EX7	P0DTC5	PLEKHG4	M
Q53H96	P0DTC5	PYCR3	M
Q3MJ13	P0DTC5	WDR72	M
Q16585	P0DTC5	SGCB	M
Q16236	P0DTC5	NFE2L2	M
Q15386	P0DTC5	UBE3C	M
Q15054	P0DTC5	POLD3	M
Q13608	P0DTC5	PEX6	M
Q13232	P0DTC5	NME3	M
Q13021	P0DTC5	MALL	M
Q05932	P0DTC5	FPGS	M
Q03135	P0DTC5	CAV1	M
P98198	P0DTC5	ATP8B2	M
P78545	P0DTC5	ELF3	M
P78527	P0DTC5	PRKDC	M
P54707	P0DTC5	ATP12A	M
P51649	P0DTC5	ALDH5A1	M
P51636	P0DTC5	CAV2	M
P51617	P0DTC5	IRAK1	M
P49810	P0DTC5	PSEN2	M
P49590	P0DTC5	HARS2	M
P49116	P0DTC5	NR2C2	M
P45954	P0DTC5	ACADSB	M
P42695	P0DTC5	NCAPD3	M
P42126	P0DTC5	ECI1	M
P35670	P0DTC5	ATP7B	M
P27144	P0DTC5	AK4	M
P24752	P0DTC5	ACAT1	M
P19634	P0DTC5	SLC9A1	M
P16219	P0DTC5	ACADS	M
P11498	P0DTC5	PC	M
P08236	P0DTC5	GUSB	M
P07858	P0DTC5	CTSB	M
P07093	P0DTC5	SERPINE2	M
P05166	P0DTC5	PCCB	M
P05165	P0DTC5	PCCA	M
O95864	P0DTC5	FADS2	M
O95772	P0DTC5	STARD3NL	M
O95299	P0DTC5	NDUFA10	M
O94829	P0DTC5	IPO13	M
O94822	P0DTC5	LTN1	M
O94788	P0DTC5	ALDH1A2	M
O76082	P0DTC5	SLC22A5	M
O75841	P0DTC5	UPK1B	M
O75448	P0DTC5	MED24	M
O75306	P0DTC5	NDUFS2	M
O60674	P0DTC5	JAK2	M
O60318	P0DTC5	MCM3AP	M
O43929	P0DTC5	ORC4	M
O43826	P0DTC5	SLC37A4	M
O43251	P0DTC5	RBFOX2	M
O15374	P0DTC5	SLC16A4	M
O15354	P0DTC5	GPR37	M
O15287	P0DTC5	FANCG	M
O15063	P0DTC5	KIAA0355	M
O00482	P0DTC5	NR5A2	M
O00217	P0DTC5	NDUFS8	M
O00165	P0DTC5	HAX1	M
A6NFN3	P0DTC5	RBFOX3	M
A4D1U4	P0DTC5	DENND11	M
Q9Y264	P0DTC9	ANGPT4	N
Q8WW12	P0DTC9	PCNP	N
Q6NZI2	P0DTC9	CAVIN1	N
Q04837	P0DTC9	SSBP1	N
P38646	P0DTC9	HSPA9	N
P0DMV8	P0DTC9	HSPA1A	N
O95810	P0DTC9	CAVIN2	N
O76064	P0DTD1-PRO_0000449630	RNF8	nsp13
Q86TG7	P0DTD1-PRO_0000449631	PEG10	nsp14
P15622	P0DTD1-PRO_0000449631	ZNF250	nsp14
Q9H3R2	P0DTD1-PRO_0000449633	MUC13	nsp16
O60524	P0DTD1-PRO_0000449633	NEMF	nsp16
O00238	P0DTD1-PRO_0000449622	BMPR1B	nsp4
Q9UHN6	P0DTD1-PRO_0000449622	CEMIP2	nsp4
Q969N2	P0DTD1-PRO_0000449622	PIGT	nsp4
Q92820	P0DTD1-PRO_0000449622	GGH	nsp4
Q6NUS6	P0DTD1-PRO_0000449622	TCTN3	nsp4
Q30201	P0DTD1-PRO_0000449622	HFE	nsp4
Q16658	P0DTD1-PRO_0000449622	FSCN1	nsp4
P51690	P0DTD1-PRO_0000449622	ARSL	nsp4
P10321	P0DTD1-PRO_0000449622	HLA-C	nsp4
P11021	P0DTD1-PRO_0000449622	HSPA5	nsp4
O75354	P0DTD1-PRO_0000449622	ENTPD6	nsp4
Q5VW36	P0DTD1-PRO_0000449626	FOCAD	nsp8
Q15751	P0DTD1-PRO_0000449626	HERC1	nsp8
Q9BYW2	P0DTD1-PRO_0000449627	SETD2	nsp9
Q86VP1	P0DTD1-PRO_0000449627	TAX1BP1	nsp9
P42226	P0DTD1-PRO_0000449627	STAT6	nsp9
P00846	P0DTD1-PRO_0000449624	MT-ATP6	nsp6
O43264	P0DTD1-PRO_0000449624	ZW10	nsp6
Q9UPQ8	P0DTD1-PRO_0000449624	DOLK	nsp6
Q96B96	P0DTD1-PRO_0000449624	TMEM159	nsp6
O94919	P0DTD1-PRO_0000449624	ENDOD1	nsp6
Q9Y5Z9	P0DTD1-PRO_0000449624	UBIAD1	nsp6
Q9Y561	P0DTD1-PRO_0000449624	LRP12	nsp6
Q9Y3P4	P0DTD1-PRO_0000449624	RHBDD3	nsp6
Q9UBU6	P0DTD1-PRO_0000449624	FAM8A1	nsp6
Q9UBF2	P0DTD1-PRO_0000449624	COPG2	nsp6
Q9P0I2	P0DTD1-PRO_0000449624	EMC3	nsp6
Q9NWS8	P0DTD1-PRO_0000449624	RMND1	nsp6
Q9NUT2	P0DTD1-PRO_0000449624	ABCB8	nsp6
Q9H490	P0DTD1-PRO_0000449624	PIGU	nsp6
Q9H2J7	P0DTD1-PRO_0000449624	SLC6A15	nsp6
Q9C0H2	P0DTD1-PRO_0000449624	TTYH3	nsp6
Q9BVG9	P0DTD1-PRO_0000449624	PTDSS2	nsp6
Q9BT76	P0DTD1-PRO_0000449624	UPK3B	nsp6
Q9BSR8	P0DTD1-PRO_0000449624	YIPF4	nsp6
Q9BRR6	P0DTD1-PRO_0000449624	ADPGK	nsp6
Q96S52	P0DTD1-PRO_0000449624	PIGS	nsp6
Q96Q80	P0DTD1-PRO_0000449624	DERL3	nsp6
Q96HV5	P0DTD1-PRO_0000449624	TMEM41A	nsp6
Q96GC9	P0DTD1-PRO_0000449624	VMP1	nsp6
Q96G23	P0DTD1-PRO_0000449624	CERS2	nsp6
Q96ES6	P0DTD1-PRO_0000449624	MFSD3	nsp6
Q96CP7	P0DTD1-PRO_0000449624	TLCD1	nsp6
Q96C19	P0DTD1-PRO_0000449624	EFHD2	nsp6
Q969E2	P0DTD1-PRO_0000449624	SCAMP4	nsp6
Q92536	P0DTD1-PRO_0000449624	SLC7A6	nsp6
Q8WY22	P0DTD1-PRO_0000449624	BRI3BP	nsp6
Q8WVQ1	P0DTD1-PRO_0000449624	CANT1	nsp6
Q8WUD6	P0DTD1-PRO_0000449624	CHPT1	nsp6
Q8WTW3	P0DTD1-PRO_0000449624	COG1	nsp6
Q8N357	P0DTD1-PRO_0000449624	SLC35F6	nsp6
Q8N0U8	P0DTD1-PRO_0000449624	VKORC1L1	nsp6
Q7Z3C6	P0DTD1-PRO_0000449624	ATG9A	nsp6
Q6Y1H2	P0DTD1-PRO_0000449624	HACD2	nsp6
Q6SZW1	P0DTD1-PRO_0000449624	SARM1	nsp6
Q6P1A2	P0DTD1-PRO_0000449624	LPCAT3	nsp6
Q5UCC4	P0DTD1-PRO_0000449624	EMC10	nsp6
Q5J8M3	P0DTD1-PRO_0000449624	EMC4	nsp6
Q5HYI8	P0DTD1-PRO_0000449624	RABL3	nsp6
Q5BJH7	P0DTD1-PRO_0000449624	YIF1B	nsp6
Q16658	P0DTD1-PRO_0000449624	FSCN1	nsp6
Q15800	P0DTD1-PRO_0000449624	MSMO1	nsp6
Q15392	P0DTD1-PRO_0000449624	DHCR24	nsp6
Q15125	P0DTD1-PRO_0000449624	EBP	nsp6
Q15043	P0DTD1-PRO_0000449624	SLC39A14	nsp6
Q15006	P0DTD1-PRO_0000449624	EMC2	nsp6
Q14746	P0DTD1-PRO_0000449624	COG2	nsp6
Q14596	P0DTD1-PRO_0000449624	NBR1	nsp6
Q14019	P0DTD1-PRO_0000449624	COTL1	nsp6
Q13637	P0DTD1-PRO_0000449624	RAB32	nsp6
Q03135	P0DTD1-PRO_0000449624	CAV1	nsp6
P83436	P0DTD1-PRO_0000449624	COG7	nsp6
P58658	P0DTD1-PRO_0000449624	EVA1C	nsp6
P56381	P0DTD1-PRO_0000449624	ATP5F1E	nsp6
P51636	P0DTD1-PRO_0000449624	CAV2	nsp6
P30049	P0DTD1-PRO_0000449624	ATP5F1D	nsp6
P28328	P0DTD1-PRO_0000449624	PEX2	nsp6
P28068	P0DTD1-PRO_0000449624	HLA-DMB	nsp6
P26038	P0DTD1-PRO_0000449624	MSN	nsp6
P24539	P0DTD1-PRO_0000449624	ATP5PB	nsp6
P06576	P0DTD1-PRO_0000449624	ATP5F1B	nsp6
P04114	P0DTD1-PRO_0000449624	APOB	nsp6
P04035	P0DTD1-PRO_0000449624	HMGCR	nsp6
P03905	P0DTD1-PRO_0000449624	MT-ND4	nsp6
P00167	P0DTD1-PRO_0000449624	CYB5A	nsp6
O95395	P0DTD1-PRO_0000449624	GCNT3	nsp6
O76024	P0DTD1-PRO_0000449624	WFS1	nsp6
O75947	P0DTD1-PRO_0000449624	ATP5PD	nsp6
O60779	P0DTD1-PRO_0000449624	SLC19A2	nsp6
O43402	P0DTD1-PRO_0000449624	EMC8	nsp6
O43292	P0DTD1-PRO_0000449624	GPAA1	nsp6
O15260	P0DTD1-PRO_0000449624	SURF4	nsp6
O00400	P0DTD1-PRO_0000449624	SLC33A1	nsp6
O00151	P0DTD1-PRO_0000449624	PDLIM1	nsp6
B7ZAQ6	P0DTD1-PRO_0000449624	GPR89A	nsp6
Q9NZM1	P0DTC3	MYOF	3a
Q9NV58	P0DTC3	RNF19A	3a
Q86VZ4	P0DTC3	LRP11	3a
P78552	P0DTC3	IL13RA1	3a
O95297	P0DTC3	MPZL1	3a
Q9UP95	P0DTC3	SLC12A4	3a
Q9UIW2	P0DTC3	PLXNA1	3a
Q9NZU5	P0DTC3	LMCD1	3a
Q96PD2	P0DTC3	DCBLD2	3a
Q8WUA8	P0DTC3	TSKU	3a
Q8IY22	P0DTC3	CMIP	3a
Q6PJG9	P0DTC3	LRFN4	3a
Q14574	P0DTC3	DSC3	3a
P54868	P0DTC3	HMGCS2	3a
P53004	P0DTC3	BLVRA	3a
P10586	P0DTC3	PTPRF	3a
O43291	P0DTC3	SPINT2	3a
O00238	P0DTC3	BMPR1B	3a
Q9Y6R1	P0DTC3	SLC4A4	3a
Q9Y6M5	P0DTC3	SLC30A1	3a
Q9Y6D0	P0DTC3	SELENOK	3a
Q9Y666	P0DTC3	SLC12A7	3a
Q9Y617	P0DTC3	PSAT1	3a
Q9Y5I4	P0DTC3	PCDHAC2	3a
Q9Y561	P0DTC3	LRP12	3a
Q9Y4P3	P0DTC3	TBL2	3a
Q9Y4D7	P0DTC3	PLXND1	3a
Q9Y397	P0DTC3	ZDHHC9	3a
Q9Y2H0	P0DTC3	DLGAP4	3a
Q9Y2G1	P0DTC3	MYRF	3a
Q9Y287	P0DTC3	ITM2B	3a
Q9UNN8	P0DTC3	PROCR	3a
Q9UNE7	P0DTC3	STUB1	3a
Q9UN75	P0DTC3	PCDHA12	3a
Q9UN74	P0DTC3	PCDHA4	3a
Q9UN70	P0DTC3	PCDHGC3	3a
Q9UMX0	P0DTC3	UBQLN1	3a
Q9UM47	P0DTC3	NOTCH3	3a
Q9ULT6	P0DTC3	ZNRF3	3a
Q9UL25	P0DTC3	RAB21	3a
Q9UL15	P0DTC3	BAG5	3a
Q9UHW9	P0DTC3	SLC12A6	3a
Q9UHN6	P0DTC3	CEMIP2	3a
Q9UGH3	P0DTC3	SLC23A2	3a
Q9UBN6	P0DTC3	TNFRSF10D	3a
Q9UBG0	P0DTC3	MRC2	3a
Q9P253	P0DTC3	VPS18	3a
Q9P244	P0DTC3	LRFN1	3a
Q9NZV1	P0DTC3	CRIM1	3a
Q9NZU0	P0DTC3	FLRT3	3a
Q9NV92	P0DTC3	NDFIP2	3a
Q9NUQ9	P0DTC3	FAM49B	3a
Q9NSU2	P0DTC3	TREX1	3a
Q9NRX4	P0DTC3	PHPT1	3a
Q9NRW7	P0DTC3	VPS45	3a
Q9NQX7	P0DTC3	ITM2C	3a
Q9NQS3	P0DTC3	NECTIN3	3a
Q9NPR2	P0DTC3	SEMA4B	3a
Q9HC56	P0DTC3	PCDH9	3a
Q9HBJ8	P0DTC3	CLTRN	3a
Q9H813	P0DTC3	PACC1	3a
Q9H4A4	P0DTC3	RNPEP	3a
Q9H2G2	P0DTC3	SLK	3a
Q9H269	P0DTC3	VPS16	3a
Q9H1Y3	P0DTC3	OPN3	3a
Q9H0X4	P0DTC3	FAM234A	3a
Q9H0M0	P0DTC3	WWP1	3a
Q9GZP1	P0DTC3	NRSN2	3a
Q9C0C4	P0DTC3	SEMA4C	3a
Q9C0B5	P0DTC3	ZDHHC5	3a
Q9BZG1	P0DTC3	RAB34	3a
Q9BYN0	P0DTC3	SRXN1	3a
Q9BY44	P0DTC3	EIF2A	3a
Q9BVT8	P0DTC3	TMUB1	3a
Q9BTU6	P0DTC3	PI4K2A	3a
Q9BT76	P0DTC3	UPK3B	3a
Q9BT67	P0DTC3	NDFIP1	3a
Q99999	P0DTC3	GAL3ST1	3a
Q99747	P0DTC3	NAPG	3a
Q99685	P0DTC3	MGLL	3a
Q99650	P0DTC3	OSMR	3a
Q99426	P0DTC3	TBCB	3a
Q96Q45	P0DTC3	TMEM237	3a
Q96NT0	P0DTC3	CCDC115	3a
Q96MC5	P0DTC3	BMERB1	3a
Q96LD4	P0DTC3	TRIM47	3a
Q96L92	P0DTC3	SNX27	3a
Q96KP4	P0DTC3	CNDP2	3a
Q96J02	P0DTC3	ITCH	3a
Q96C19	P0DTC3	EFHD2	3a
Q96A54	P0DTC3	ADIPOR1	3a
Q969W9	P0DTC3	PMEPA1	3a
Q92859	P0DTC3	NEO1	3a
Q92692	P0DTC3	NECTIN2	3a
Q92597	P0DTC3	NDRG1	3a
Q8WUM9	P0DTC3	SLC20A1	3a
Q8WTV0	P0DTC3	SCARB1	3a
Q8TCZ2	P0DTC3	CD99L2	3a
Q8TAT6	P0DTC3	NPLOC4	3a
Q8NHV4	P0DTC3	NEDD1	3a
Q8NHP6	P0DTC3	MOSPD2	3a
Q8NFT2	P0DTC3	STEAP2	3a
Q8NE01	P0DTC3	CNNM3	3a
Q8NC67	P0DTC3	NETO2	3a
Q8NC54	P0DTC3	KCT2	3a
Q8NC42	P0DTC3	RNF149	3a
Q8NBJ7	P0DTC3	SUMF2	3a
Q8NB49	P0DTC3	ATP11C	3a
Q8N614	P0DTC3	TMEM156	3a
Q8N4L2	P0DTC3	PIP4P2	3a
Q8N1G4	P0DTC3	LRRC47	3a
Q8IWT6	P0DTC3	LRRC8A	3a
Q8IWK6	P0DTC3	ADGRA3	3a
Q8IUW5	P0DTC3	RELL1	3a
Q8IUR0	P0DTC3	TRAPPC5	3a
Q86Y82	P0DTC3	STX12	3a
Q86XS8	P0DTC3	RNF130	3a
Q86X29	P0DTC3	LSR	3a
Q86VS8	P0DTC3	HOOK3	3a
Q86VP1	P0DTC3	TAX1BP1	3a
Q86SJ2	P0DTC3	AMIGO2	3a
Q7Z5G4	P0DTC3	GOLGA7	3a
Q7Z4F1	P0DTC3	LRP10	3a
Q7L1W4	P0DTC3	LRRC8D	3a
Q6UXM1	P0DTC3	LRIG3	3a
Q6U841	P0DTC3	SLC4A10	3a
Q6PJF5	P0DTC3	RHBDF2	3a
Q6PIU2	P0DTC3	NCEH1	3a
Q6P9B6	P0DTC3	MEAK7	3a
Q6NZ63	P0DTC3	STEAP1B	3a
Q6ICG6	P0DTC3	KIAA0930	3a
Q658P3	P0DTC3	STEAP3	3a
Q5W0Z9	P0DTC3	ZDHHC20	3a
Q5VW32	P0DTC3	BROX	3a
Q5VV43	P0DTC3	KIAA0319	3a
Q58FF6	P0DTC3	HSP90AB4P	3a
Q4KMQ2	P0DTC3	ANO6	3a
Q3MIR4	P0DTC3	TMEM30B	3a
Q3LXA3	P0DTC3	TKFC	3a
Q30201	P0DTC3	HFE	3a
Q29983	P0DTC3	MICA	3a
Q16739	P0DTC3	UGCG	3a
Q16719	P0DTC3	KYNU	3a
Q16658	P0DTC3	FSCN1	3a
Q15904	P0DTC3	ATP6AP1	3a
Q15836	P0DTC3	VAMP3	3a
Q15813	P0DTC3	TBCE	3a
Q15691	P0DTC3	MAPRE1	3a
Q15382	P0DTC3	RHEB	3a
Q15257	P0DTC3	PTPA	3a
Q15181	P0DTC3	PPA1	3a
Q15075	P0DTC3	EEA1	3a
Q15036	P0DTC3	SNX17	3a
Q15025	P0DTC3	TNIP1	3a
Q14914	P0DTC3	PTGR1	3a
Q14789	P0DTC3	GOLGB1	3a
Q14596	P0DTC3	NBR1	3a
Q14344	P0DTC3	GNA13	3a
Q14114	P0DTC3	LRP8	3a
Q14019	P0DTC3	COTL1	3a
Q13873	P0DTC3	BMPR2	3a
Q13772	P0DTC3	NCOA4	3a
Q13641	P0DTC3	TPBG	3a
Q13637	P0DTC3	RAB32	3a
Q13636	P0DTC3	RAB31	3a
Q13596	P0DTC3	SNX1	3a
Q13443	P0DTC3	ADAM9	3a
Q13332	P0DTC3	PTPRS	3a
Q13145	P0DTC3	BAMBI	3a
Q12959	P0DTC3	DLG1	3a
Q12913	P0DTC3	PTPRJ	3a
Q12907	P0DTC3	LMAN2	3a
Q12864	P0DTC3	CDH17	3a
Q12846	P0DTC3	STX4	3a
Q08345	P0DTC3	DDR1	3a
Q08334	P0DTC3	IL10RB	3a
Q06124	P0DTC3	PTPN11	3a
Q05639	P0DTC3	EEF1A2	3a
Q04941	P0DTC3	PLP2	3a
Q04771	P0DTC3	ACVR1	3a
Q04760	P0DTC3	GLO1	3a
Q04721	P0DTC3	NOTCH2	3a
Q02297	P0DTC3	NRG1	3a
Q01973	P0DTC3	ROR1	3a
Q01518	P0DTC3	CAP1	3a
Q00688	P0DTC3	FKBP3	3a
P78536	P0DTC3	ADAM17	3a
P63027	P0DTC3	VAMP2	3a
P62942	P0DTC3	FKBP1A	3a
P62820	P0DTC3	RAB1A	3a
P62745	P0DTC3	RHOB	3a
P61769	P0DTC3	B2M	3a
P61106	P0DTC3	RAB14	3a
P61020	P0DTC3	RAB5B	3a
P61019	P0DTC3	RAB2A	3a
P61006	P0DTC3	RAB8A	3a
P60880	P0DTC3	SNAP25	3a
P60520	P0DTC3	GABARAPL2	3a
P58546	P0DTC3	MTPN	3a
P56749	P0DTC3	CLDN12	3a
P54920	P0DTC3	NAPA	3a
P54753	P0DTC3	EPHB3	3a
P54710	P0DTC3	FXYD2	3a
P52788	P0DTC3	SMS	3a
P51809	P0DTC3	VAMP7	3a
P51798	P0DTC3	CLCN7	3a
P51511	P0DTC3	MMP15	3a
P51153	P0DTC3	RAB13	3a
P51151	P0DTC3	RAB9A	3a
P51149	P0DTC3	RAB7A	3a
P50895	P0DTC3	BCAM	3a
P50851	P0DTC3	LRBA	3a
P50443	P0DTC3	SLC26A2	3a
P50148	P0DTC3	GNAQ	3a
P49840	P0DTC3	GSK3A	3a
P49773	P0DTC3	HINT1	3a
P49754	P0DTC3	VPS41	3a
P48960	P0DTC3	CD97	3a
P48723	P0DTC3	HSPA13	3a
P48506	P0DTC3	GCLC	3a
P48449	P0DTC3	LSS	3a
P46531	P0DTC3	NOTCH1	3a
P45877	P0DTC3	PPIC	3a
P42892	P0DTC3	ECE1	3a
P41273	P0DTC3	TNFSF9	3a
P41227	P0DTC3	NAA10	3a
P40925	P0DTC3	MDH1	3a
P40818	P0DTC3	USP8	3a
P40189	P0DTC3	IL6ST	3a
P37235	P0DTC3	HPCAL1	3a
P37173	P0DTC3	TGFBR2	3a
P36897	P0DTC3	TGFBR1	3a
P36896	P0DTC3	ACVR1B	3a
P36894	P0DTC3	BMPR1A	3a
P36871	P0DTC3	PGM1	3a
P31641	P0DTC3	SLC6A6	3a
P30622	P0DTC3	CLIP1	3a
P30530	P0DTC3	AXL	3a
P30519	P0DTC3	HMOX2	3a
P30046	P0DTC3	DDT	3a
P29353	P0DTC3	SHC1	3a
P29323	P0DTC3	EPHB2	3a
P29317	P0DTC3	EPHA2	3a
P28907	P0DTC3	CD38	3a
P28827	P0DTC3	PTPRM	3a
P27037	P0DTC3	ACVR2A	3a
P26038	P0DTC3	MSN	3a
P23919	P0DTC3	DTYMK	3a
P23634	P0DTC3	ATP2B4	3a
P23229	P0DTC3	ITGA6	3a
P21399	P0DTC3	ACO1	3a
P20339	P0DTC3	RAB5A	3a
P19440	P0DTC3	GGT1	3a
P19438	P0DTC3	TNFRSF1A	3a
P18433	P0DTC3	PTPRA	3a
P17931	P0DTC3	LGALS3	3a
P17693	P0DTC3	HLA-G	3a
P16422	P0DTC3	EPCAM	3a
P16152	P0DTC3	CBR1	3a
P16070	P0DTC3	CD44	3a
P15313	P0DTC3	ATP6V1B1	3a
P15311	P0DTC3	EZR	3a
P15260	P0DTC3	IFNGR1	3a
P15151	P0DTC3	PVR	3a
P15121	P0DTC3	AKR1B1	3a
P14550	P0DTC3	AKR1A1	3a
P14314	P0DTC3	PRKCSH	3a
P14209	P0DTC3	CD99	3a
P13747	P0DTC3	HLA-E	3a
P13164	P0DTC3	IFITM1	3a
P11908	P0DTC3	PRPS2	3a
P11717	P0DTC3	IGF2R	3a
P11362	P0DTC3	FGFR1	3a
P10909	P0DTC3	CLU	3a
P10321	P0DTC3	HLA-C	3a
P0DMM9	P0DTC3	SULT1A3	3a
P0DI83	P0DTC3	RAB34	3a
P09958	P0DTC3	FURIN	3a
P09936	P0DTC3	UCHL1	3a
P08758	P0DTC3	ANXA5	3a
P08581	P0DTC3	MET	3a
P08133	P0DTC3	ANXA6	3a
P06744	P0DTC3	GPI	3a
P04920	P0DTC3	SLC4A2	3a
P04439	P0DTC3	HLA-A	3a
P01130	P0DTC3	LDLR	3a
P00167	P0DTC3	CYB5A	3a
O95716	P0DTC3	RAB3D	3a
O95395	P0DTC3	GCNT3	3a
O95361	P0DTC3	TRIM16	3a
O95164	P0DTC3	UBL3	3a
O75976	P0DTC3	CPD	3a
O75886	P0DTC3	STAM2	3a
O75874	P0DTC3	IDH1	3a
O75674	P0DTC3	TOM1L1	3a
O75534	P0DTC3	CSDE1	3a
O75509	P0DTC3	TNFRSF21	3a
O75436	P0DTC3	VPS26A	3a
O75325	P0DTC3	LRRN2	3a
O75309	P0DTC3	CDH16	3a
O75121	P0DTC3	MFAP3L	3a
O60941	P0DTC3	DTNB	3a
O60749	P0DTC3	SNX2	3a
O60503	P0DTC3	ADCY9	3a
O60499	P0DTC3	STX10	3a
O60462	P0DTC3	NRP2	3a
O60291	P0DTC3	MGRN1	3a
O60271	P0DTC3	SPAG9	3a
O43865	P0DTC3	AHCYL1	3a
O43752	P0DTC3	STX6	3a
O43570	P0DTC3	CA12	3a
O43556	P0DTC3	SGCE	3a
O43520	P0DTC3	ATP8B1	3a
O43493	P0DTC3	TGOLN2	3a
O43488	P0DTC3	AKR7A2	3a
O43306	P0DTC3	ADCY6	3a
O15403	P0DTC3	SLC16A6	3a
O15400	P0DTC3	STX7	3a
O15305	P0DTC3	PMM2	3a
O14763	P0DTC3	TNFRSF10B	3a
O14657	P0DTC3	TOR1B	3a
O14656	P0DTC3	TOR1A	3a
O00308	P0DTC3	WWP2	3a
O00220	P0DTC3	TNFRSF10A	3a
O00186	P0DTC3	STXBP3	3a
O00151	P0DTC3	PDLIM1	3a
B7ZAP0	P0DTC3	RABGAP1L	3a
A0MZ66	P0DTC3	SHTN1	3a
P36941	P0DTC3	LTBR	3a
Q13315	P0DTC7	ATM	7a
Q9H0H0	P0DTC7	INTS2	7a
Q6P9B9	P0DTC7	INTS5	7a
Q9Y6D6	P0DTC7	ARFGEF1	7a
Q9Y617	P0DTC7	PSAT1	7a
Q9UI26	P0DTC7	IPO11	7a
Q9UI09	P0DTC7	NDUFA12	7a
Q9NVI1	P0DTC7	FANCI	7a
Q9HD20	P0DTC7	ATP13A1	7a
Q9HAV4	P0DTC7	XPO5	7a
Q9H9P8	P0DTC7	L2HGDH	7a
Q9H7D0	P0DTC7	DOCK5	7a
Q9H6E5	P0DTC7	TUT1	7a
Q9H0V1	P0DTC7	TMEM168	7a
Q9BXW9	P0DTC7	FANCD2	7a
Q9BSE5	P0DTC7	AGMAT	7a
Q96JJ3	P0DTC7	ELMO2	7a
Q96JB2	P0DTC7	COG3	7a
Q96HW7	P0DTC7	INTS4	7a
Q96CB8	P0DTC7	INTS12	7a
Q8WTW3	P0DTC7	COG1	7a
Q8TB37	P0DTC7	NUBPL	7a
Q8NCM8	P0DTC7	DYNC2H1	7a
Q8N9R8	P0DTC7	SCAI	7a
Q8N201	P0DTC7	INTS1	7a
Q8N1F8	P0DTC7	STK11IP	7a
Q8N1F7	P0DTC7	NUP93	7a
Q86XI2	P0DTC7	NCAPG2	7a
Q86UT6	P0DTC7	NLRX1	7a
Q75QN2	P0DTC7	INTS8	7a
Q70CQ2	P0DTC7	USP34	7a
Q6YHU6	P0DTC7	THADA	7a
Q6P3X3	P0DTC7	TTC27	7a
Q63HN8	P0DTC7	RNF213	7a
Q5UIP0	P0DTC7	RIF1	7a
Q5SRE5	P0DTC7	NUP188	7a
Q53R41	P0DTC7	FASTKD1	7a
Q29RF7	P0DTC7	PDS5A	7a
Q15386	P0DTC7	UBE3C	7a
Q14746	P0DTC7	COG2	7a
Q13535	P0DTC7	ATR	7a
Q01813	P0DTC7	PFKP	7a
P83436	P0DTC7	COG7	7a
P42695	P0DTC7	NCAPD3	7a
P21359	P0DTC7	NF1	7a
P11498	P0DTC7	PC	7a
P04181	P0DTC7	OAT	7a
O95759	P0DTC7	TBC1D8	7a
O94822	P0DTC7	LTN1	7a
O75063	P0DTC7	FAM20B	7a
O60518	P0DTC7	RANBP6	7a
O43156	P0DTC7	TTI1	7a
O14981	P0DTC7	BTAF1	7a
Q9NV58	P0DTD8	RNF19A	ns7b
Q9H2V7	P0DTD8	SPNS1	ns7b
Q7Z434	P0DTD8	MAVS	ns7b
P78552	P0DTD8	IL13RA1	ns7b
O95297	P0DTD8	MPZL1	ns7b
Q9NRK6	P0DTD8	ABCB10	ns7b
Q9H6K4	P0DTD8	OPA3	ns7b
Q96SQ9	P0DTD8	CYP2S1	ns7b
Q96PD2	P0DTD8	DCBLD2	ns7b
Q96GQ5	P0DTD8	C16orf58	ns7b
Q96B96	P0DTD8	TMEM159	ns7b
Q8WUK0	P0DTD8	PTPMT1	ns7b
Q8IXL6	P0DTD8	FAM20C	ns7b
Q8IXK2	P0DTD8	GALNT12	ns7b
Q86SR1	P0DTD8	GALNT10	ns7b
Q6UXV4	P0DTD8	APOOL	ns7b
Q53TN4	P0DTD8	CYBRD1	ns7b
Q14574	P0DTD8	DSC3	ns7b
Q13454	P0DTD8	TUSC3	ns7b
P43304	P0DTD8	GPD2	ns7b
P10586	P0DTD8	PTPRF	ns7b
O94923	P0DTD8	GLCE	ns7b
O43761	P0DTD8	SYNGR3	ns7b
O43291	P0DTD8	SPINT2	ns7b
O43194	P0DTD8	GPR39	ns7b
Q9Y6M5	P0DTD8	SLC30A1	ns7b
Q9Y6D0	P0DTD8	SELENOK	ns7b
Q9Y673	P0DTD8	ALG5	ns7b
Q9Y672	P0DTD8	ALG6	ns7b
Q9Y666	P0DTD8	SLC12A7	ns7b
Q9Y653	P0DTD8	ADGRG1	ns7b
Q9Y5I4	P0DTD8	PCDHAC2	ns7b
Q9Y561	P0DTD8	LRP12	ns7b
Q9Y4D7	P0DTD8	PLXND1	ns7b
Q9Y3E5	P0DTD8	PTRH2	ns7b
Q9Y3B3	P0DTD8	TMED7	ns7b
Q9Y397	P0DTD8	ZDHHC9	ns7b
Q9Y394	P0DTD8	DHRS7	ns7b
Q9Y2U9	P0DTD8	KLHDC2	ns7b
Q9Y2U8	P0DTD8	LEMD3	ns7b
Q9Y2L1	P0DTD8	DIS3	ns7b
Q9Y2G1	P0DTD8	MYRF	ns7b
Q9Y2C4	P0DTD8	EXOG	ns7b
Q9Y284	P0DTD8	WDR83OS	ns7b
Q9Y227	P0DTD8	ENTPD4	ns7b
Q9UNS1	P0DTD8	TIMELESS	ns7b
Q9UNN8	P0DTD8	PROCR	ns7b
Q9UNE7	P0DTD8	STUB1	ns7b
Q9UM47	P0DTD8	NOTCH3	ns7b
Q9UKM7	P0DTD8	MAN1B1	ns7b
Q9UHJ9	P0DTD8	PGAP2	ns7b
Q9UGQ3	P0DTD8	SLC2A6	ns7b
Q9UGH3	P0DTD8	SLC23A2	ns7b
Q9UG56	P0DTD8	PISD	ns7b
Q9UDX5	P0DTD8	MTFP1	ns7b
Q9UBV7	P0DTD8	B4GALT7	ns7b
Q9UBQ6	P0DTD8	EXTL2	ns7b
Q9UBN6	P0DTD8	TNFRSF10D	ns7b
Q9P244	P0DTD8	LRFN1	ns7b
Q9NZV1	P0DTD8	CRIM1	ns7b
Q9NZU0	P0DTD8	FLRT3	ns7b
Q9NZT1	P0DTD8	CALML5	ns7b
Q9NZJ7	P0DTD8	MTCH1	ns7b
Q9NYP7	P0DTD8	ELOVL5	ns7b
Q9NYG2	P0DTD8	ZDHHC3	ns7b
Q9NXK6	P0DTD8	PAQR5	ns7b
Q9NX14	P0DTD8	NDUFB11	ns7b
Q9NWD8	P0DTD8	TMEM248	ns7b
Q9NV92	P0DTD8	NDFIP2	ns7b
Q9NUE0	P0DTD8	ZDHHC18	ns7b
Q9NU53	P0DTD8	GINM1	ns7b
Q9NRZ7	P0DTD8	AGPAT3	ns7b
Q9NRW7	P0DTD8	VPS45	ns7b
Q9NRP0	P0DTD8	OSTC	ns7b
Q9NRC1	P0DTD8	ST7	ns7b
Q9NQX7	P0DTD8	ITM2C	ns7b
Q9NPR2	P0DTD8	SEMA4B	ns7b
Q9NP73	P0DTD8	ALG13	ns7b
Q9HD45	P0DTD8	TM9SF3	ns7b
Q9HCU4	P0DTD8	CELSR2	ns7b
Q9HBM0	P0DTD8	VEZT	ns7b
Q9HBH5	P0DTD8	RDH14	ns7b
Q9H9S5	P0DTD8	FKRP	ns7b
Q9H8Y8	P0DTD8	GORASP2	ns7b
Q9H813	P0DTD8	PACC1	ns7b
Q9H7M9	P0DTD8	VSIR	ns7b
Q9H6V9	P0DTD8	LDAH	ns7b
Q9H6R6	P0DTD8	ZDHHC6	ns7b
Q9H5J4	P0DTD8	ELOVL6	ns7b
Q9H3N1	P0DTD8	TMX1	ns7b
Q9H1Y3	P0DTD8	OPN3	ns7b
Q9H1C4	P0DTD8	UNC93B1	ns7b
Q9H0X4	P0DTD8	FAM234A	ns7b
Q9H0P0	P0DTD8	NT5C3A	ns7b
Q9GZP1	P0DTD8	NRSN2	ns7b
Q9C0C4	P0DTD8	SEMA4C	ns7b
Q9C0B5	P0DTD8	ZDHHC5	ns7b
Q9BZ76	P0DTD8	CNTNAP3	ns7b
Q9BYC5	P0DTD8	FUT8	ns7b
Q9BXT2	P0DTD8	CACNG6	ns7b
Q9BXB1	P0DTD8	LGR4	ns7b
Q9BX95	P0DTD8	SGPP1	ns7b
Q9BX79	P0DTD8	STRA6	ns7b
Q9BW72	P0DTD8	HIGD2A	ns7b
Q9BVX2	P0DTD8	TMEM106C	ns7b
Q9BVK6	P0DTD8	TMED9	ns7b
Q9BVK2	P0DTD8	ALG8	ns7b
Q9BUP3	P0DTD8	HTATIP2	ns7b
Q9BUB7	P0DTD8	TMEM70	ns7b
Q9BTX1	P0DTD8	NDC1	ns7b
Q9BT67	P0DTD8	NDFIP1	ns7b
Q9BRX8	P0DTD8	PRXL2A	ns7b
Q9BRR6	P0DTD8	ADPGK	ns7b
Q9BQE4	P0DTD8	SELENOS	ns7b
Q99999	P0DTD8	GAL3ST1	ns7b
Q99805	P0DTD8	TM9SF2	ns7b
Q99747	P0DTD8	NAPG	ns7b
Q99595	P0DTD8	TIMM17A	ns7b
Q99541	P0DTD8	PLIN2	ns7b
Q99523	P0DTD8	SORT1	ns7b
Q99500	P0DTD8	S1PR3	ns7b
Q96QD8	P0DTD8	SLC38A2	ns7b
Q96NT0	P0DTD8	CCDC115	ns7b
Q96MV1	P0DTD8	TLCD4	ns7b
Q96MH6	P0DTD8	TMEM68	ns7b
Q96LT4	P0DTD8	SAMD8	ns7b
Q96L58	P0DTD8	B3GALT6	ns7b
Q96J02	P0DTD8	ITCH	ns7b
Q96HA4	P0DTD8	C1orf159	ns7b
Q96G97	P0DTD8	BSCL2	ns7b
Q96F25	P0DTD8	ALG14	ns7b
Q96ET8	P0DTD8	TVP23C	ns7b
Q96D31	P0DTD8	ORAI1	ns7b
Q96CP7	P0DTD8	TLCD1	ns7b
Q96BW9	P0DTD8	TAMM41	ns7b
Q96AJ9	P0DTD8	VTI1A	ns7b
Q96AD5	P0DTD8	PNPLA2	ns7b
Q96AA3	P0DTD8	RFT1	ns7b
Q969W9	P0DTD8	PMEPA1	ns7b
Q969V5	P0DTD8	MUL1	ns7b
Q969E2	P0DTD8	SCAMP4	ns7b
Q92968	P0DTD8	PEX13	ns7b
Q92859	P0DTD8	NEO1	ns7b
Q92797	P0DTD8	SYMPK	ns7b
Q92692	P0DTD8	NECTIN2	ns7b
Q92633	P0DTD8	LPAR1	ns7b
Q92629	P0DTD8	SGCD	ns7b
Q92544	P0DTD8	TM9SF4	ns7b
Q8WZA1	P0DTD8	POMGNT1	ns7b
Q8WVQ1	P0DTD8	CANT1	ns7b
Q8WVM8	P0DTD8	SCFD1	ns7b
Q8WV83	P0DTD8	SLC35F5	ns7b
Q8WTV0	P0DTD8	SCARB1	ns7b
Q8WTS1	P0DTD8	ABHD5	ns7b
Q8TEQ8	P0DTD8	PIGO	ns7b
Q8TED1	P0DTD8	GPX8	ns7b
Q8TDX6	P0DTD8	CSGALNACT1	ns7b
Q8TD43	P0DTD8	TRPM4	ns7b
Q8TBM7	P0DTD8	TMEM254	ns7b
Q8TBA6	P0DTD8	GOLGA5	ns7b
Q8TAD4	P0DTD8	SLC30A5	ns7b
Q8NHS3	P0DTD8	MFSD8	ns7b
Q8NG11	P0DTD8	TSPAN14	ns7b
Q8NFT2	P0DTD8	STEAP2	ns7b
Q8NCH0	P0DTD8	CHST14	ns7b
Q8NCG7	P0DTD8	DAGLB	ns7b
Q8NC67	P0DTD8	NETO2	ns7b
Q8NC54	P0DTD8	KCT2	ns7b
Q8NC44	P0DTD8	RETREG2	ns7b
Q8NC42	P0DTD8	RNF149	ns7b
Q8NBX0	P0DTD8	SCCPDH	ns7b
Q8NBN3	P0DTD8	TMEM87A	ns7b
Q8NBJ4	P0DTD8	GOLM1	ns7b
Q8NBI6	P0DTD8	XXYLT1	ns7b
Q8NB49	P0DTD8	ATP11C	ns7b
Q8N6M3	P0DTD8	FITM2	ns7b
Q8N697	P0DTD8	SLC15A4	ns7b
Q8N614	P0DTD8	TMEM156	ns7b
Q8N511	P0DTD8	TMEM199	ns7b
Q8N490	P0DTD8	PNKD	ns7b
Q8N2U0	P0DTD8	TMEM256	ns7b
Q8N0U8	P0DTD8	VKORC1L1	ns7b
Q8IY95	P0DTD8	TMEM192	ns7b
Q8IWT6	P0DTD8	LRRC8A	ns7b
Q8IWR1	P0DTD8	TRIM59	ns7b
Q8IVQ6	P0DTD8	ZDHHC21	ns7b
Q8IV08	P0DTD8	PLD3	ns7b
Q8IUW5	P0DTD8	RELL1	ns7b
Q8IUH4	P0DTD8	ZDHHC13	ns7b
Q86Y82	P0DTD8	STX12	ns7b
Q86XS8	P0DTD8	RNF130	ns7b
Q86W50	P0DTD8	METTL16	ns7b
Q86VR2	P0DTD8	RETREG3	ns7b
Q86VL8	P0DTD8	SLC47A2	ns7b
Q86UL3	P0DTD8	GPAT4	ns7b
Q86UB9	P0DTD8	TMEM135	ns7b
Q86SQ4	P0DTD8	ADGRG6	ns7b
Q86SJ2	P0DTD8	AMIGO2	ns7b
Q7Z7H5	P0DTD8	TMED4	ns7b
Q7Z4F1	P0DTD8	LRP10	ns7b
Q7Z2K6	P0DTD8	ERMP1	ns7b
Q7RTP0	P0DTD8	NIPA1	ns7b
Q6ZT21	P0DTD8	TMPPE	ns7b
Q6ZRP7	P0DTD8	QSOX2	ns7b
Q6ZPD9	P0DTD8	DPY19L3	ns7b
Q6ZMJ2	P0DTD8	SCARA5	ns7b
Q6UX65	P0DTD8	DRAM2	ns7b
Q6UWP7	P0DTD8	LCLAT1	ns7b
Q6PJF5	P0DTD8	RHBDF2	ns7b
Q6PIU2	P0DTD8	NCEH1	ns7b
Q6P9B6	P0DTD8	MEAK7	ns7b
Q6P4E1	P0DTD8	CASC4	ns7b
Q6P1Q0	P0DTD8	LETMD1	ns7b
Q6NZ63	P0DTD8	STEAP1B	ns7b
Q6NUT2	P0DTD8	DPY19L2	ns7b
Q6NUQ4	P0DTD8	TMEM214	ns7b
Q6NTF9	P0DTD8	RHBDD2	ns7b
Q6N075	P0DTD8	MFSD5	ns7b
Q658P3	P0DTD8	STEAP3	ns7b
Q643R3	P0DTD8	LPCAT4	ns7b
Q5XKP0	P0DTD8	MICOS13	ns7b
Q5U3C3	P0DTD8	TMEM164	ns7b
Q5HYI8	P0DTD8	RABL3	ns7b
Q56VL3	P0DTD8	OCIAD2	ns7b
Q53S58	P0DTD8	TMEM177	ns7b
Q4KMQ2	P0DTD8	ANO6	ns7b
Q3SY17	P0DTD8	SLC25A52	ns7b
Q3MIR4	P0DTD8	TMEM30B	ns7b
Q3MIP1	P0DTD8	ITPRIPL2	ns7b
Q29983	P0DTD8	MICA	ns7b
Q16678	P0DTD8	CYP1B1	ns7b
Q16585	P0DTD8	SGCB	ns7b
Q16563	P0DTD8	SYPL1	ns7b
Q16394	P0DTD8	EXT1	ns7b
Q15904	P0DTD8	ATP6AP1	ns7b
Q15836	P0DTD8	VAMP3	ns7b
Q15363	P0DTD8	TMED2	ns7b
Q15036	P0DTD8	SNX17	ns7b
Q15012	P0DTD8	LAPTM4A	ns7b
Q14789	P0DTD8	GOLGB1	ns7b
Q14728	P0DTD8	MFSD10	ns7b
Q14534	P0DTD8	SQLE	ns7b
Q14344	P0DTD8	GNA13	ns7b
Q14318	P0DTD8	FKBP8	ns7b
Q13948	P0DTD8	CUX1	ns7b
Q13641	P0DTD8	TPBG	ns7b
Q13505	P0DTD8	MTX1	ns7b
Q13488	P0DTD8	TCIRG1	ns7b
Q13190	P0DTD8	STX5	ns7b
Q12913	P0DTD8	PTPRJ	ns7b
Q12907	P0DTD8	LMAN2	ns7b
Q12846	P0DTD8	STX4	ns7b
Q12770	P0DTD8	SCAP	ns7b
Q10472	P0DTD8	GALNT1	ns7b
Q08345	P0DTD8	DDR1	ns7b
Q08334	P0DTD8	IL10RB	ns7b
Q07065	P0DTD8	CKAP4	ns7b
Q06124	P0DTD8	PTPN11	ns7b
Q04941	P0DTD8	PLP2	ns7b
Q04771	P0DTD8	ACVR1	ns7b
Q04721	P0DTD8	NOTCH2	ns7b
Q02297	P0DTD8	NRG1	ns7b
Q00765	P0DTD8	REEP5	ns7b
P98187	P0DTD8	CYP4F8	ns7b
P98172	P0DTD8	EFNB1	ns7b
P78382	P0DTD8	SLC35A1	ns7b
P78381	P0DTD8	SLC35A2	ns7b
P62820	P0DTD8	RAB1A	ns7b
P61803	P0DTD8	DAD1	ns7b
P61769	P0DTD8	B2M	ns7b
P61165	P0DTD8	TMEM258	ns7b
P60880	P0DTD8	SNAP25	ns7b
P60604	P0DTD8	UBE2G2	ns7b
P60468	P0DTD8	SEC61B	ns7b
P60059	P0DTD8	SEC61G	ns7b
P60033	P0DTD8	CD81	ns7b
P56749	P0DTD8	CLDN12	ns7b
P54920	P0DTD8	NAPA	ns7b
P54710	P0DTD8	FXYD2	ns7b
P53367	P0DTD8	ARFIP1	ns7b
P51809	P0DTD8	VAMP7	ns7b
P51572	P0DTD8	BCAP31	ns7b
P51511	P0DTD8	MMP15	ns7b
P51153	P0DTD8	RAB13	ns7b
P51149	P0DTD8	RAB7A	ns7b
P50895	P0DTD8	BCAM	ns7b
P50443	P0DTD8	SLC26A2	ns7b
P49810	P0DTD8	PSEN2	ns7b
P49755	P0DTD8	TMED10	ns7b
P49257	P0DTD8	LMAN1	ns7b
P48960	P0DTD8	CD97	ns7b
P46977	P0DTD8	STT3A	ns7b
P42892	P0DTD8	ECE1	ns7b
P41273	P0DTD8	TNFSF9	ns7b
P40189	P0DTD8	IL6ST	ns7b
P36896	P0DTD8	ACVR1B	ns7b
P36894	P0DTD8	BMPR1A	ns7b
P35221	P0DTD8	CTNNA1	ns7b
P32970	P0DTD8	CD70	ns7b
P32856	P0DTD8	STX2	ns7b
P30519	P0DTD8	HMOX2	ns7b
P29317	P0DTD8	EPHA2	ns7b
P28907	P0DTD8	CD38	ns7b
P28827	P0DTD8	PTPRM	ns7b
P28328	P0DTD8	PEX2	ns7b
P26232	P0DTD8	CTNNA2	ns7b
P25445	P0DTD8	FAS	ns7b
P24390	P0DTD8	KDELR1	ns7b
P23229	P0DTD8	ITGA6	ns7b
P21964	P0DTD8	COMT	ns7b
P20339	P0DTD8	RAB5A	ns7b
P19438	P0DTD8	TNFRSF1A	ns7b
P18433	P0DTD8	PTPRA	ns7b
P17931	P0DTD8	LGALS3	ns7b
P17302	P0DTD8	GJA1	ns7b
P04439	P0DTD8	HLA-A	ns7b
P16070	P0DTD8	CD44	ns7b
P15514	P0DTD8	AREG	ns7b
P15151	P0DTD8	PVR	ns7b
P15121	P0DTD8	AKR1B1	ns7b
P14209	P0DTD8	CD99	ns7b
P13164	P0DTD8	IFITM1	ns7b
P11717	P0DTD8	IGF2R	ns7b
P11117	P0DTD8	ACP2	ns7b
P10620	P0DTD8	MGST1	ns7b
P0DI83	P0DTD8	RAB34	ns7b
P08581	P0DTD8	MET	ns7b
P08240	P0DTD8	SRPRA	ns7b
P07954	P0DTD8	FH	ns7b
P04920	P0DTD8	SLC4A2	ns7b
P04626	P0DTD8	ERBB2	ns7b
P01130	P0DTD8	LDLR	ns7b
O95870	P0DTD8	ABHD16A	ns7b
O95832	P0DTD8	CLDN1	ns7b
O95476	P0DTD8	CTDNEP1	ns7b
O95249	P0DTD8	GOSR1	ns7b
O95159	P0DTD8	ZFPL1	ns7b
O95150	P0DTD8	TNFSF15	ns7b
O94766	P0DTD8	B3GAT3	ns7b
O75973	P0DTD8	C1QL1	ns7b
O75844	P0DTD8	ZMPSTE24	ns7b
O75509	P0DTD8	TNFRSF21	ns7b
O75379	P0DTD8	VAMP4	ns7b
O75325	P0DTD8	LRRN2	ns7b
O60831	P0DTD8	PRAF2	ns7b
O60830	P0DTD8	TIMM17B	ns7b
O60683	P0DTD8	PEX10	ns7b
O60503	P0DTD8	ADCY9	ns7b
O60499	P0DTD8	STX10	ns7b
O60238	P0DTD8	BNIP3L	ns7b
O43909	P0DTD8	EXTL3	ns7b
O43752	P0DTD8	STX6	ns7b
O43570	P0DTD8	CA12	ns7b
O43556	P0DTD8	SGCE	ns7b
O43505	P0DTD8	B4GAT1	ns7b
O43493	P0DTD8	TGOLN2	ns7b
O15403	P0DTD8	SLC16A6	ns7b
O15400	P0DTD8	STX7	ns7b
O15321	P0DTD8	TM9SF1	ns7b
O15270	P0DTD8	SPTLC2	ns7b
O15155	P0DTD8	BET1	ns7b
O15127	P0DTD8	SCAMP2	ns7b
O15126	P0DTD8	SCAMP1	ns7b
O15121	P0DTD8	DEGS1	ns7b
O14828	P0DTD8	SCAMP3	ns7b
O14763	P0DTD8	TNFRSF10B	ns7b
O14684	P0DTD8	PTGES	ns7b
O14662	P0DTD8	STX16	ns7b
O14653	P0DTD8	GOSR2	ns7b
O00461	P0DTD8	GOLIM4	ns7b
O00400	P0DTD8	SLC33A1	ns7b
O00391	P0DTD8	QSOX1	ns7b
O00308	P0DTD8	WWP2	ns7b
O00220	P0DTD8	TNFRSF10A	ns7b
B7ZAQ6	P0DTD8	GPR89A	ns7b
B2RUZ4	P0DTD8	SMIM1	ns7b
A6NNL5	P0DTD8	C15orf61	ns7b
A6NGB7	P0DTD8	TMEM221	ns7b
A1L3X0	P0DTD8	ELOVL7	ns7b
A0PJW6	P0DTD8	TMEM223	ns7b
P36941	P0DTD8	LTBR	ns7b
Q16706	P0DTC8	MAN2A1	ns8
P01031	P0DTC8	C5	ns8
Q9UHF1	P0DTC8	EGFL7	ns8
Q96NU0	P0DTC8	CNTNAP3B	ns8
Q92187	P0DTC8	ST8SIA4	ns8
Q8NE01	P0DTC8	CNNM3	ns8
Q6NUS6	P0DTC8	TCTN3	ns8
Q15582	P0DTC8	TGFBI	ns8
Q14766	P0DTC8	LTBP1	ns8
Q13232	P0DTC8	NME3	ns8
P61812	P0DTC8	TGFB2	ns8
P42830	P0DTC8	CXCL5	ns8
P30990	P0DTC8	NTS	ns8
P30101	P0DTC8	PDIA3	ns8
P26006	P0DTC8	ITGA3	ns8
P22692	P0DTC8	IGFBP4	ns8
P17936	P0DTC8	IGFBP3	ns8
P10909	P0DTC8	CLU	ns8
P07225	P0DTC8	PROS1	ns8
P05121	P0DTC8	SERPINE1	ns8
P02675	P0DTC8	FGB	ns8
P02671	P0DTC8	FGA	ns8
P01137	P0DTC8	TGFB1	ns8
P00749	P0DTC8	PLAU	ns8
O60613	P0DTC8	SELENOF	ns8
O14657	P0DTC8	TOR1B	ns8
Q5VT66	P0DTD2	MTARC1	ORF-9b
P0DMV8	P0DTD2	HSPA1A	ORF-9b
P08107	P0DTC9	P08107	N
P37173	P0DTC8	TGFBR2	ns8
Q9BYF1	P0DTC2	ACE2	S
P35613	P0DTC2	BSG	S
Q53GL7	P0DTD1-PRO_0000449621	PARP10	nsp3
P04439	P0DTD1-PRO_0000449626	HLA-A	nsp8
Q01523-PRO_0000417390	P0DTC2	DEFA5	S
P09958	P0DTC2	FURIN	S
P14635	P0DTC2	CCNB1	S
Q9H2X3	P0DTC2	CLEC4M	S
Q9NNX6-10	P0DTC2	CD209	S

## Sheet: ST.5F Network
Uniprot A	Uniprot B	Gene Symbol A	Gene Symbol B	Species A	Species B	Level-one Reactome A	Level-one Reactome B
P0C6X7	P0C6X7	rep1ab	rep1ab	sars-cov	sars-cov
P59594	P59594	S	S	sars-cov	sars-cov
P59632	P59632	3a	3a	sars-cov	sars-cov
O60573	EBI-20623174	EIF4E2	cvhsa-oligo	human	sars-cov	cytokine signaling in immune system
P11940	EBI-20623174	PABPC1	cvhsa-oligo	human	sars-cov	metabolism of proteins
P62937	P0C6X7-PRO_0000037309	PPIA	nsp1	human	sars-cov
Q9UQN3	P0C6X7-PRO_0000037309	CHMP2B	nsp1	human	sars-cov	disease
Q5SQN1	P0C6X7-PRO_0000037318	SNAP47	RdRP	human	sars-cov
Q9Y4W2	P0C6X7-PRO_0000037309	LAS1L	nsp1	human	sars-cov
P62942	P0C6X7-PRO_0000037309	FKBP1A	nsp1	human	sars-cov	disease
P0C6X7-PRO_0000037318	O95299	RdRP	NDUFA10	sars-cov	human		metabolism
P30876	P0C6X7-PRO_0000037318	POLR2B	RdRP	human	sars-cov	disease
Q15661	P0C6X7-PRO_0000037318	TPSAB1	RdRP	human	sars-cov
Q99471	P0C6X7-PRO_0000037318	PFDN5	RdRP	human	sars-cov
Q99426	P0C6X7-PRO_0000037318	TBCB	RdRP	human	sars-cov
P27448	P0C6X7-PRO_0000037319	MARK3	Hel	human	sars-cov	disease
Q7KZI7	P0C6X7-PRO_0000037319	MARK2	Hel	human	sars-cov
P0C6X7-PRO_0000037319	P05155	Hel	SERPING1	sars-cov	human
Q56VL3	P0C6X7-PRO_0000037319	OCIAD2	Hel	human	sars-cov
Q92802	P0C6X7-PRO_0000037319	N4BP2L2	Hel	human	sars-cov
P0C6X7-PRO_0000037320	P05155	ExoN	SERPING1	sars-cov	human
Q13561	P0C6X7-PRO_0000037320	DCTN2	ExoN	human	sars-cov	metabolism of proteins
P62937	P0C6X7-PRO_0000037321	PPIA	NendoU	human	sars-cov
P0C6X7-PRO_0000037310	P05155	nsp2	SERPING1	sars-cov	human
Q7Z494	P0C6X7-PRO_0000037310	NPHP3	nsp2	human	sars-cov
P62258	P0C6X7-PRO_0000037314	YWHAE	nsp7	human	sars-cov
Q92802	P0C6X7-PRO_0000037312	N4BP2L2	3CLpro	human	sars-cov
P62942	P0C6X7-PRO_0000037312	FKBP1A	3CLpro	human	sars-cov	disease
Q9Y4W2	P0C6X7-PRO_0000283841	LAS1L	nsp4	human	sars-cov
Q96GS6	P0C6X7-PRO_0000037311	ABHD17A	nsp3	human	sars-cov
Q9UQN3	P0C6X7-PRO_0000037316	CHMP2B	nsp9	human	sars-cov	disease
Q9Y6E2	P0C6X7-PRO_0000037315	BZW2	nsp8	human	sars-cov
Q7Z494	P0C6X7-PRO_0000037316	NPHP3	nsp9	human	sars-cov
P0C6X7-PRO_0000037315	P05155	nsp8	SERPING1	sars-cov	human
P0C6X7-PRO_0000037316	P06733	nsp9	ENO1	sars-cov	human		metabolism
Q5SQN1	P0C6X7-PRO_0000037316	SNAP47	nsp9	human	sars-cov
Q7TLC7	P05155	ORF14	SERPING1	sars-cov	human
Q7TLC7	Q13561	ORF14	DCTN2	sars-cov	human		metabolism of proteins
Q13561	J9TC74	DCTN2	sars3a	human	sars-cov	metabolism of proteins
P62258	J9TC74	YWHAE	sars3a	human	sars-cov
Q99471	J9TC74	PFDN5	sars3a	human	sars-cov
Q13561	P59633	DCTN2	3b	human	sars-cov	metabolism of proteins
P59633	P05155	3b	SERPING1	sars-cov	human
Q6S8E0	P08708	ORF9b	RPS17	sars-cov	human		metabolism of proteins
Q13561	P59634	DCTN2	6	human	sars-cov	metabolism of proteins
Q9H4F8	Q19QW4	SMOC1	ORF7a	human	sars-cov
Q7T6S2	P05155	NS7b	SERPING1	sars-cov	human
Q6S8E0	P27448	ORF9b	MARK3	sars-cov	human		disease
Q5SQN1	P0C6X7-PRO_0000037309	SNAP47	nsp1	human	sars-cov
Q99471	P0C6X7-PRO_0000037309	PFDN5	nsp1	human	sars-cov
P0C6X7-PRO_0000037309	O95299	nsp1	NDUFA10	sars-cov	human		metabolism
Q15661	P0C6X7-PRO_0000037309	TPSAB1	nsp1	human	sars-cov
Q96GS6	P0C6X7-PRO_0000037312	ABHD17A	3CLpro	human	sars-cov
Q9BYF1	P59594-PRO_0000037209	ACE2	S1	human	sars-cov	metabolism of proteins
Q9BYF1	P59594-PRO_0000037210	ACE2	S2	human	sars-cov	metabolism of proteins
P59594-PRO_0000037210	P59594-PRO_0000037210	S2	S2	sars-cov	sars-cov
P61769	P59595	B2M	N	human	sars-cov	metabolism of proteins
P61769	P59596	B2M	M	human	sars-cov	metabolism of proteins
P61769	P59637	B2M	E	human	sars-cov	metabolism of proteins
P0C6X7-PRO_0000037316	P0C6X7-PRO_0000037309	nsp9	nsp1	sars-cov	sars-cov
P0C6X7-PRO_0000037313	P0C6X7-PRO_0000037311	nsp6	nsp3	sars-cov	sars-cov
P0C6X7-PRO_0000037322	P0C6X7-PRO_0000037311	2`-O-MTase	nsp3	sars-cov	sars-cov
P0C6X7-PRO_0000037312	P0C6X7-PRO_0000037311	3CLpro	nsp3	sars-cov	sars-cov
P0C6X7-PRO_0000037317	P0C6X7-PRO_0000037312	nsp10	3CLpro	sars-cov	sars-cov
P0C6X7-PRO_0000037320	P0C6X7-PRO_0000037317	ExoN	nsp10	sars-cov	sars-cov
P0C6X7-PRO_0000037322	P0C6X7-PRO_0000037317	2`-O-MTase	nsp10	sars-cov	sars-cov
P0C6X7-PRO_0000037320	P0C6X7-PRO_0000037314	ExoN	nsp7	sars-cov	sars-cov
P0C6X7-PRO_0000037318	P0C6X7-PRO_0000037314	RdRP	nsp7	sars-cov	sars-cov
P0C6X7-PRO_0000037318	P0C6X7-PRO_0000037311	RdRP	nsp3	sars-cov	sars-cov
P0C6X7-PRO_0000037320	P0C6X7-PRO_0000037311	ExoN	nsp3	sars-cov	sars-cov
P0C6X7-PRO_0000037319	P0C6X7-PRO_0000037311	Hel	nsp3	sars-cov	sars-cov
P0C6X7-PRO_0000037320	P0C6X7-PRO_0000037316	ExoN	nsp9	sars-cov	sars-cov
P0C6X7-PRO_0000037321	P0C6X7-PRO_0000037315	NendoU	nsp8	sars-cov	sars-cov
P0C6X7-PRO_0000037315	P0C6X7-PRO_0000037310	nsp8	nsp2	sars-cov	sars-cov
P0C6X7-PRO_0000037311	P0C6X7-PRO_0000037310	nsp3	nsp2	sars-cov	sars-cov
P0C6X7-PRO_0000037316	P0C6X7-PRO_0000037311	nsp9	nsp3	sars-cov	sars-cov
P0C6X7-PRO_0000037315	P0C6X7-PRO_0000037311	nsp8	nsp3	sars-cov	sars-cov
P0C6X7-PRO_0000037315	P0C6X7-PRO_0000037312	nsp8	3CLpro	sars-cov	sars-cov
P0C6X7-PRO_0000037315	P0C6X7-PRO_0000037314	nsp8	nsp7	sars-cov	sars-cov
P0C6X7-PRO_0000037317	P0C6X7-PRO_0000037315	nsp10	nsp8	sars-cov	sars-cov
P0C6X7-PRO_0000037318	P0C6X7-PRO_0000037315	RdRP	nsp8	sars-cov	sars-cov
P0C6X7-PRO_0000037319	P0C6X7-PRO_0000037315	Hel	nsp8	sars-cov	sars-cov
P0C6X7-PRO_0000037320	P0C6X7-PRO_0000037315	ExoN	nsp8	sars-cov	sars-cov
P0C6X7-PRO_0000037322	P0C6X7-PRO_0000037315	2`-O-MTase	nsp8	sars-cov	sars-cov
P0C6X7-PRO_0000037316	P0C6X7-PRO_0000037310	nsp9	nsp2	sars-cov	sars-cov
P0C6X7-PRO_0000037316	P0C6X7-PRO_0000037312	nsp9	3CLpro	sars-cov	sars-cov
P0C6X7-PRO_0000037316	P0C6X7-PRO_0000037314	nsp9	nsp7	sars-cov	sars-cov
P0C6X7-PRO_0000037316	P0C6X7-PRO_0000037315	nsp9	nsp8	sars-cov	sars-cov
P0C6X7-PRO_0000037317	P0C6X7-PRO_0000037316	nsp10	nsp9	sars-cov	sars-cov
P0C6X7-PRO_0000037318	P0C6X7-PRO_0000037316	RdRP	nsp9	sars-cov	sars-cov
P0C6X7-PRO_0000037321	P0C6X7-PRO_0000037316	NendoU	nsp9	sars-cov	sars-cov
P0C6X7-PRO_0000037319	P0C6X7-PRO_0000037316	Hel	nsp9	sars-cov	sars-cov
P0C6X7-PRO_0000037311	P0C6X7-PRO_0000037311	nsp3	nsp3	sars-cov	sars-cov
P0C6X7-PRO_0000037314	P0C6X7-PRO_0000037311	nsp7	nsp3	sars-cov	sars-cov
P0C6X7-PRO_0000037321	P0C6X7-PRO_0000037311	NendoU	nsp3	sars-cov	sars-cov
P0C6X7-PRO_0000037321	P0C6X7-PRO_0000037318	NendoU	RdRP	sars-cov	sars-cov
P0C6X7-PRO_0000037322	P0C6X7-PRO_0000037318	2`-O-MTase	RdRP	sars-cov	sars-cov
P0C6X7-PRO_0000037318	P0C6X7-PRO_0000037310	RdRP	nsp2	sars-cov	sars-cov
P0C6X7-PRO_0000037319	P0C6X7-PRO_0000037318	Hel	RdRP	sars-cov	sars-cov
P0C6X7-PRO_0000037320	P0C6X7-PRO_0000037318	ExoN	RdRP	sars-cov	sars-cov
P0C6X7-PRO_0000037318	P0C6X7-PRO_0000037312	RdRP	3CLpro	sars-cov	sars-cov
Q9NW13	P0DTC9	RBM28	N	human	SARS-CoV-2	metabolism of rna
P11940	P0DTC9	PABPC1	N	human	SARS-CoV-2	metabolism of proteins
Q9Y6E2	P0DTC5	BZW2	M	human	SARS-CoV-2
Q9ULX6	P0DTC5	AKAP8L	M	human	SARS-CoV-2
Q9UBU6	P0DTC5	FAM8A1	M	human	SARS-CoV-2
Q9BW92	P0DTC5	TARS2	M	human	SARS-CoV-2
Q96HW7	P0DTC5	INTS4	M	human	SARS-CoV-2
Q5JRX3	P0DTC5	PITRM1	M	human	SARS-CoV-2	protein localization
Q4KMQ2	P0DTC5	ANO6	M	human	SARS-CoV-2	transport of small molecules
Q10713	P0DTC5	PMPCA	M	human	SARS-CoV-2	transport of small molecules
Q00765	P0DTC5	REEP5	M	human	SARS-CoV-2
P0DTC5	O75439	M	PMPCB	SARS-CoV-2	human		transport of small molecules
Q92615	P0DTD1-PRO_0000449629	LARP4B	RdRP	human	SARS-CoV-2
P0DTD1-PRO_0000449629	O75592	RdRP	MYCBP2	SARS-CoV-2	human
Q14789	P0DTD1-PRO_0000449630	GOLGB1	Hel	human	SARS-CoV-2	metabolism of proteins
P12268	P0DTD1-PRO_0000449631	IMPDH2	ExoN	human	SARS-CoV-2	metabolism
Q9H7F0	P0DTD1-PRO_0000449624	ATP13A3	nsp6	human	SARS-CoV-2
Q15904	P0DTD1-PRO_0000449624	ATP6AP1	nsp6	human	SARS-CoV-2	transport of small molecules
Q9BQE4	P0DTD1-PRO_0000449625	SELENOS	nsp7	human	SARS-CoV-2	metabolism of proteins
Q8WTV0	P0DTD1-PRO_0000449625	SCARB1	nsp7	human	SARS-CoV-2
Q8NBX0	P0DTD1-PRO_0000449625	SCCPDH	nsp7	human	SARS-CoV-2
Q6ZRP7	P0DTD1-PRO_0000449625	QSOX2	nsp7	human	SARS-CoV-2
Q5VT66	P0DTD1-PRO_0000449625	MTARC1	nsp7	human	SARS-CoV-2
Q12907	P0DTD1-PRO_0000449625	LMAN2	nsp7	human	SARS-CoV-2	metabolism of proteins
P62820	P0DTD1-PRO_0000449625	RAB1A	nsp7	human	SARS-CoV-2	metabolism of proteins
P61106	P0DTD1-PRO_0000449625	RAB14	nsp7	human	SARS-CoV-2	metabolism of proteins
P61019	P0DTD1-PRO_0000449625	RAB2A	nsp7	human	SARS-CoV-2	metabolism of proteins
P61006	P0DTD1-PRO_0000449625	RAB8A	nsp7	human	SARS-CoV-2	metabolism of proteins
P51149	P0DTD1-PRO_0000449625	RAB7A	nsp7	human	SARS-CoV-2	metabolism of proteins
P21964	P0DTD1-PRO_0000449625	COMT	nsp7	human	SARS-CoV-2	metabolism
Q6Y7W6	P0DTD1-PRO_0000449620	GIGYF2	nsp2	human	SARS-CoV-2
P0DTD1-PRO_0000449620	O60573	nsp2	EIF4E2	SARS-CoV-2	human		cytokine signaling in immune system
Q2TAA5	P0DTD1-PRO_0000449622	ALG11	nsp4	human	SARS-CoV-2	disease
Q9NZJ7	P0DTC6	MTCH1	6	human	SARS-CoV-2
Q9Y673	P0DTC3	ALG5	3a	human	SARS-CoV-2	metabolism of proteins
Q96S66	P0DTC3	CLCC1	3a	human	SARS-CoV-2
Q8IWR1	P0DTC3	TRIM59	3a	human	SARS-CoV-2
Q92552	P0DTD1-PRO_0000449626	MRPS27	nsp8	human	SARS-CoV-2	metabolism of proteins
Q13868	P0DTD1-PRO_0000449626	EXOSC2	nsp8	human	SARS-CoV-2	metabolism of proteins
Q96I59	P0DTD1-PRO_0000449626	NARS2	nsp8	human	SARS-CoV-2
Q13443	P0DTC8	ADAM9	8	human	SARS-CoV-2
Q9H4F8	P0DTC8	SMOC1	8	human	SARS-CoV-2
Q92820	P0DTC8	GGH	8	human	SARS-CoV-2	innate immune system
Q8IV08	P0DTC8	PLD3	8	human	SARS-CoV-2
P15151	P0DTC8	PVR	8	human	SARS-CoV-2
P0DTC8	O14656	8	TOR1A	SARS-CoV-2	human		membrane trafficking
Q9UL15	P0DTD2	BAG5	9b	human	SARS-CoV-2	cellular responses to stress
Q7KZI7	P0DTD2	MARK2	9b	human	SARS-CoV-2
P27448	P0DTD2	MARK3	9b	human	SARS-CoV-2	disease
P0DTD2	O75534	9b	CSDE1	SARS-CoV-2	human
Q96S52	P0DTD3	PIGS	ORF14	human	SARS-CoV-2	metabolism of proteins
Q9NV92	P0DTD3	NDFIP2	ORF14	human	SARS-CoV-2
Q9BVK2	P0DTD3	ALG8	ORF14	human	SARS-CoV-2	metabolism of proteins
Q8TEQ8	P0DTD3	PIGO	ORF14	human	SARS-CoV-2
Q86VR2	P0DTD3	RETREG3	ORF14	human	SARS-CoV-2
Q86UT6	P0DTD3	NLRX1	ORF14	human	SARS-CoV-2
Q7Z2K6	P0DTD3	ERMP1	ORF14	human	SARS-CoV-2
Q6NXT6	P0DTD3	TAPT1	ORF14	human	SARS-CoV-2
Q12770	P0DTD3	SCAP	ORF14	human	SARS-CoV-2	metabolism
P0DTD3	O76024	ORF14	WFS1	SARS-CoV-2	human		metabolism of proteins
P0DTD3	O43292	ORF14	GPAA1	SARS-CoV-2	human		metabolism of proteins
Q1LZX8	P59594-PRO_0000037209	ACE2	S1	chlae	sars-cov
Q1LZX8	P59594	ACE2	S	chlae	sars-cov
Q07817	P59637	BCL2L1	E	human	sars-cov
P0C6X7-PRO_0000037317	P00403	nsp10	MT-CO2	sars-cov	human		metabolism
P0C6X7-PRO_0000283841	P0C6X7-PRO_0000037310	nsp4	nsp2	sars-cov	sars-cov
P0C6X7-PRO_0000037322	P0C6X7-PRO_0000037310	2`-O-MTase	nsp2	sars-cov	sars-cov
P59632	P0C6X7-PRO_0000037309	3a	nsp1	sars-cov	sars-cov
P0C6X7-PRO_0000037310	P0C6U8-PRO_0000338265	nsp2	nsp11	sars-cov	sars-cov
P0C6X7-PRO_0000037313	P0C6X7-PRO_0000037310	nsp6	nsp2	sars-cov	sars-cov
P0C6X7-PRO_0000037314	P0C6X7-PRO_0000037314	nsp7	nsp7	sars-cov	sars-cov
P59636	P0C6X7-PRO_0000037314	9b	nsp7	sars-cov	sars-cov
P0C6X7-PRO_0000037315	P0C6X7-PRO_0000037315	nsp8	nsp8	sars-cov	sars-cov
P59636	P0C6X7-PRO_0000037315	9b	nsp8	sars-cov	sars-cov
P0C6X7-PRO_0000037316	P0C6X7-PRO_0000037313	nsp9	nsp6	sars-cov	sars-cov
P0C6X7-PRO_0000037315	P0C6X7-PRO_0000037313	nsp8	nsp6	sars-cov	sars-cov
P59636	P0C6X7-PRO_0000037311	9b	nsp3	sars-cov	sars-cov
P59632	P0C6X7-PRO_0000037311	3a	nsp3	sars-cov	sars-cov
P59632	P0C6X7-PRO_0000037310	3a	nsp2	sars-cov	sars-cov
P0C6X7-PRO_0000037314	P0C6X7-PRO_0000037312	nsp7	3CLpro	sars-cov	sars-cov
P59636	P0C6X7-PRO_0000037319	9b	Hel	sars-cov	sars-cov
P59632	P0C6X7-PRO_0000037317	3a	nsp10	sars-cov	sars-cov
P59636	P0C6X7-PRO_0000037317	9b	nsp10	sars-cov	sars-cov
P59632	P0C6X7-PRO_0000037318	3a	RdRP	sars-cov	sars-cov
P59636	P0C6X7-PRO_0000037318	9b	RdRP	sars-cov	sars-cov
P0C6X7-PRO_0000037319	P0C6X7-PRO_0000037314	Hel	nsp7	sars-cov	sars-cov
P0C6X7-PRO_0000037319	P0C6X7-PRO_0000037319	Hel	Hel	sars-cov	sars-cov
P59636	P0C6X7-PRO_0000037320	9b	ExoN	sars-cov	sars-cov
P59637	P59636	E	9b	sars-cov	sars-cov
Q7TFA0	P0C6X7-PRO_0000037315	8a	nsp8	sars-cov	sars-cov
P59637	P59633	E	3b	sars-cov	sars-cov
P59637	P59637	E	E	sars-cov	sars-cov
P59637	P0C6U8-PRO_0000338265	E	nsp11	sars-cov	sars-cov
P59637	P0C6X7-PRO_0000037315	E	nsp8	sars-cov	sars-cov
P59637	P0C6X7-PRO_0000037309	E	nsp1	sars-cov	sars-cov
P59636	P0C6X7-PRO_0000037321	9b	NendoU	sars-cov	sars-cov
Q7TFA0	P59636	8a	9b	sars-cov	sars-cov
Q80H93	P0C6X7-PRO_0000037315	8b	nsp8	sars-cov	sars-cov
Q7TFA1	Q19QW5	7b	ORF6	sars-cov	sars-cov
Q7TFA0	P0C6X7-PRO_0000037321	8a	NendoU	sars-cov	sars-cov
Q80H93	Q7TFA0	8b	8a	sars-cov	sars-cov
P59632	P59596	3a	M	sars-cov	sars-cov
P59635	P59594	7a	S	sars-cov	sars-cov
Q7TFA1	P59637	7b	E	sars-cov	sars-cov
Q80H93	P59594	8b	S	sars-cov	sars-cov
Q80H93	Q7TFA1	8b	7b	sars-cov	sars-cov
Q7TLC7	Q7TLC7	ORF14	ORF14	sars-cov	sars-cov
Q7TLC7	P59636	ORF14	9b	sars-cov	sars-cov
Q7TLC7	P0C6X7-PRO_0000037315	ORF14	nsp8	sars-cov	sars-cov
P59636	P59636	9b	9b	sars-cov	sars-cov
Q7TFA1	P59636	7b	9b	sars-cov	sars-cov
Q80H93	P59636	8b	9b	sars-cov	sars-cov
Q80H93	Q7TLC7	8b	ORF14	sars-cov	sars-cov
Q80H93	P0C6X7-PRO_0000037311	8b	nsp3	sars-cov	sars-cov
P59635	P0C6X7-PRO_0000037311	7a	nsp3	sars-cov	sars-cov
Q19QW5	P0C6X7-PRO_0000037311	ORF6	nsp3	sars-cov	sars-cov
P0C6X7-PRO_0000037310	P0C6X7-PRO_0000037310	nsp2	nsp2	sars-cov	sars-cov
P59636	P0C6X7-PRO_0000037312	9b	3CLpro	sars-cov	sars-cov
P0C6X7-PRO_0000037312	P0C6X7-PRO_0000037312	3CLpro	3CLpro	sars-cov	sars-cov
P59596	P59595	M	N	sars-cov	sars-cov
P0C6X7-PRO_0000037322	P08865	2`-O-MTase	RPSA	sars-cov	human		metabolism of proteins
P0C6X7-PRO_0000037322	P00403	2`-O-MTase	MT-CO2	sars-cov	human		metabolism
Q9BW92	P0C6X7-PRO_0000037322	TARS2	2`-O-MTase	human	sars-cov
Q14653	P0C6X7-PRO_0000037322	IRF3	2`-O-MTase	human	sars-cov	cytokine signaling in immune system
Q5JRX3	P0C6X7-PRO_0000037322	PITRM1	2`-O-MTase	human	sars-cov	protein localization
Q14653	P0C6X7-PRO_0000037311	IRF3	nsp3	human	sars-cov	cytokine signaling in immune system
Q07817	P59635	BCL2L1	7a	human	sars-cov
Q05639	P59595	EEF1A2	N	human	sars-cov
P62937	P59595	PPIA	N	human	sars-cov
Q9BYF1	Q5GDB5	ACE2	S	human	SARS coronavirus PC4-145	metabolism of proteins
P0DTD1-PRO_0000449632	P0DTD1-PRO_0000449632	NendoU	NendoU	SARS-CoV-2	SARS-CoV-2
Q6Y7W6	P0C6X7-PRO_0000037310	GIGYF2	nsp2	human	sars-cov
Q9UJZ1	P0C6X7-PRO_0000037310	STOML2	nsp2	human	sars-cov	transport of small molecules
Q99623	P0C6X7-PRO_0000037310	PHB2	nsp2	human	sars-cov	transport of small molecules
P35232	P0C6X7-PRO_0000037310	PHB	nsp2	human	sars-cov
P0C6X7-PRO_0000037310	O60573	nsp2	EIF4E2	sars-cov	human		cytokine signaling in immune system
P35232	P0C6X7-PRO_0000037311	PHB	nsp3	human	sars-cov
Q99623	P0C6X7-PRO_0000037311	PHB2	nsp3	human	sars-cov	transport of small molecules
Q99623	P0C6X7-PRO_0000283841	PHB2	nsp4	human	sars-cov	transport of small molecules
P35232	P0C6X7-PRO_0000283841	PHB	nsp4	human	sars-cov
P0DTD1-PRO_0000449633	P0DTD1-PRO_0000449628	2`-O-MTase	nsp10	SARS-CoV-2	SARS-CoV-2
P0DTD1-PRO_0000449632	P0DTD1-PRO_0000449620	NendoU	nsp2	SARS-CoV-2	SARS-CoV-2
P0DTD8	P0DTD1-PRO_0000449619	7b	nsp1	SARS-CoV-2	SARS-CoV-2
P0DTD8	P0DTD1-PRO_0000449625	7b	nsp7	SARS-CoV-2	SARS-CoV-2
P0DTD1-PRO_0000449622	P0DTC9	nsp4	N	SARS-CoV-2	SARS-CoV-2
P0DTD1-PRO_0000449622	P0DTC3	nsp4	3a	SARS-CoV-2	SARS-CoV-2
P0DTD1-PRO_0000449629	P0DTD1-PRO_0000449626	RdRP	nsp8	SARS-CoV-2	SARS-CoV-2
P0DTD1-PRO_0000449627	P0DTD1-PRO_0000449625	nsp9	nsp7	SARS-CoV-2	SARS-CoV-2
P0DTD1-PRO_0000449631	P0DTD1-PRO_0000449628	ExoN	nsp10	SARS-CoV-2	SARS-CoV-2
P0DTD1-PRO_0000449631	P0DTC6	ExoN	6	SARS-CoV-2	SARS-CoV-2
P0DTC4	P0DTC4	E	E	SARS-CoV-2	SARS-CoV-2
P0DTC9	P0DTC4	N	E	SARS-CoV-2	SARS-CoV-2
P0DTC4	P0DTC3	E	3a	SARS-CoV-2	SARS-CoV-2
P0DTD2	P0DTC4	9b	E	SARS-CoV-2	SARS-CoV-2
P0DTC9	P0DTC9	N	N	SARS-CoV-2	SARS-CoV-2
P0DTD1-PRO_0000449625	P0DTC7	nsp7	7a	SARS-CoV-2	SARS-CoV-2
P0DTD1-PRO_0000449626	P0DTC8	nsp8	8	SARS-CoV-2	SARS-CoV-2
P0DTD2	P0DTD2	9b	9b	SARS-CoV-2	SARS-CoV-2
P0DTD1-PRO_0000449619	P08865	nsp1	RPSA	SARS-CoV-2	human		metabolism of proteins
P35251	P0DTD1-PRO_0000449620	RFC1	nsp2	human	SARS-CoV-2
P46782	P0DTD1-PRO_0000449620	RPS5	nsp2	human	SARS-CoV-2	metabolism of proteins
P46783	P0DTD1-PRO_0000449620	RPS10	nsp2	human	SARS-CoV-2	metabolism of proteins
P0DTD1-PRO_0000449620	O76021	nsp2	RSL1D1	SARS-CoV-2	human
Q9BZE4	P0DTD1-PRO_0000449620	GTPBP4	nsp2	human	SARS-CoV-2
P0DTD1-PRO_0000449620	O95757	nsp2	HSPA4L	SARS-CoV-2	human
P82650	P0DTD1-PRO_0000449620	MRPS22	nsp2	human	SARS-CoV-2	metabolism of proteins
P53007	P0DTD1-PRO_0000449620	SLC25A1	nsp2	human	SARS-CoV-2	metabolism
P26599	P0DTD1-PRO_0000449620	PTBP1	nsp2	human	SARS-CoV-2	metabolism of rna
P0DTD1-PRO_0000449620	P08865	nsp2	RPSA	SARS-CoV-2	human		metabolism of proteins
P0DTD1-PRO_0000449620	P05023	nsp2	ATP1A1	SARS-CoV-2	human		transport of small molecules
P16615	P0DTD1-PRO_0000449620	ATP2A2	nsp2	human	SARS-CoV-2	transport of small molecules
P34932	P0DTD1-PRO_0000449620	HSPA4	nsp2	human	SARS-CoV-2	cellular responses to stress
P0DTD1-PRO_0000449620	O00411	nsp2	POLRMT	SARS-CoV-2	human
Q9UNQ2	P0DTD1-PRO_0000449620	DIMT1	nsp2	human	SARS-CoV-2	metabolism of rna
Q9H0A0	P0DTD1-PRO_0000449620	NAT10	nsp2	human	SARS-CoV-2	metabolism of rna
Q96CS3	P0DTD1-PRO_0000449620	FAF2	nsp2	human	SARS-CoV-2	innate immune system
P63244	P0DTD1-PRO_0000449621	RACK1	nsp3	human	SARS-CoV-2
P50991	P0DTD1-PRO_0000449621	CCT4	nsp3	human	SARS-CoV-2	metabolism of proteins
P0DTD1-PRO_0000449621	P06576	nsp3	ATP5F1B	SARS-CoV-2	human		metabolism
P31689	P0DTD1-PRO_0000449621	DNAJA1	nsp3	human	SARS-CoV-2
P25705	P0DTD1-PRO_0000449621	ATP5F1A	nsp3	human	SARS-CoV-2	metabolism
P25205	P0DTD1-PRO_0000449621	MCM3	nsp3	human	SARS-CoV-2	cell cycle mitotic
P40227	P0DTD1-PRO_0000449621	CCT6A	nsp3	human	SARS-CoV-2	metabolism of proteins
P48643	P0DTD1-PRO_0000449621	CCT5	nsp3	human	SARS-CoV-2	metabolism of proteins
P22314	P0DTD1-PRO_0000449621	UBA1	nsp3	human	SARS-CoV-2	metabolism of proteins
P53621	P0DTD1-PRO_0000449621	COPA	nsp3	human	SARS-CoV-2	metabolism of proteins
P61158	P0DTD1-PRO_0000449621	ACTR3	nsp3	human	SARS-CoV-2	membrane trafficking
Q16875	P0DTD1-PRO_0000449621	PFKFB3	nsp3	human	SARS-CoV-2	metabolism
Q9UM54	P0DTD1-PRO_0000449621	MYO6	nsp3	human	SARS-CoV-2	membrane trafficking
P62195	P0DTD1-PRO_0000449621	PSMC5	nsp3	human	SARS-CoV-2	metabolism of proteins
P62269	P0DTD1-PRO_0000449621	RPS18	nsp3	human	SARS-CoV-2	metabolism of proteins
Q96N67	P0DTD1-PRO_0000449621	DOCK7	nsp3	human	SARS-CoV-2
P19105	P0DTD1-PRO_0000449621	MYL12A	nsp3	human	SARS-CoV-2
P60660	P0DTD1-PRO_0000449621	MYL6	nsp3	human	SARS-CoV-2
P35998	P0DTD1-PRO_0000449621	PSMC2	nsp3	human	SARS-CoV-2	metabolism of proteins
Q9NTJ3	P0DTD1-PRO_0000449621	SMC4	nsp3	human	SARS-CoV-2	cell cycle mitotic
P0DTD1-PRO_0000449621	P04406	nsp3	GAPDH	SARS-CoV-2	human		metabolism
Q9NZ01	P0DTD1-PRO_0000449621	TECR	nsp3	human	SARS-CoV-2	metabolism
P0DTD1-PRO_0000449621	P05023	nsp3	ATP1A1	SARS-CoV-2	human		transport of small molecules
Q16891	P0DTD1-PRO_0000449621	IMMT	nsp3	human	SARS-CoV-2
Q9P035	P0DTD1-PRO_0000449621	HACD3	nsp3	human	SARS-CoV-2	metabolism
P16615	P0DTD1-PRO_0000449621	ATP2A2	nsp3	human	SARS-CoV-2	transport of small molecules
P35251	P0DTD1-PRO_0000449622	RFC1	nsp4	human	SARS-CoV-2
P0DTD1-PRO_0000449622	P05023	nsp4	ATP1A1	SARS-CoV-2	human		transport of small molecules
Q14498	P0DTD1-PRO_0000449622	RBM39	nsp4	human	SARS-CoV-2
Q9UHX1	P0DTD1-PRO_0000449622	PUF60	nsp4	human	SARS-CoV-2	metabolism of rna
Q9NW13	P0DTD1-PRO_0000449622	RBM28	nsp4	human	SARS-CoV-2	metabolism of rna
Q7Z2T5	P0DTD1-PRO_0000449622	TRMT1L	nsp4	human	SARS-CoV-2
P0DTD1-PRO_0000449622	O15381	nsp4	NVL	SARS-CoV-2	human
Q9NX58	P0DTD1-PRO_0000449622	LYAR	nsp4	human	SARS-CoV-2
P0DTD1-PRO_0000449622	O43395	nsp4	PRPF3	SARS-CoV-2	human		metabolism of rna
P16615	P0DTD1-PRO_0000449622	ATP2A2	nsp4	human	SARS-CoV-2	transport of small molecules
Q9UKD2	P0DTD1-PRO_0000449622	MRTO4	nsp4	human	SARS-CoV-2
P26599	P0DTD1-PRO_0000449622	PTBP1	nsp4	human	SARS-CoV-2	metabolism of rna
Q86UE4	P0DTD1-PRO_0000449622	MTDH	nsp4	human	SARS-CoV-2
Q9UJV9	P0DTD1-PRO_0000449622	DDX41	nsp4	human	SARS-CoV-2
Q13523	P0DTD1-PRO_0000449622	PRPF4B	nsp4	human	SARS-CoV-2
P0DTD1-PRO_0000449622	O15226	nsp4	NKRF	SARS-CoV-2	human
P46782	P0DTD1-PRO_0000449622	RPS5	nsp4	human	SARS-CoV-2	metabolism of proteins
Q92615	P0DTD1-PRO_0000449622	LARP4B	nsp4	human	SARS-CoV-2
P42696	P0DTD1-PRO_0000449622	RBM34	nsp4	human	SARS-CoV-2
P0DTD1-PRO_0000449622	O95104	nsp4	SCAF4	SARS-CoV-2	human
P82650	P0DTD1-PRO_0000449622	MRPS22	nsp4	human	SARS-CoV-2	metabolism of proteins
Q12788	P0DTD1-PRO_0000449622	TBL3	nsp4	human	SARS-CoV-2	metabolism of rna
P40938	P0DTD1-PRO_0000449622	RFC3	nsp4	human	SARS-CoV-2	cell cycle mitotic
Q9P035	P0DTD1-PRO_0000449622	HACD3	nsp4	human	SARS-CoV-2	metabolism
Q9HC36	P0DTD1-PRO_0000449622	MRM3	nsp4	human	SARS-CoV-2	metabolism of rna
Q9H0A0	P0DTD1-PRO_0000449622	NAT10	nsp4	human	SARS-CoV-2	metabolism of rna
Q96N67	P0DTD1-PRO_0000449623	DOCK7	3CLpro	human	SARS-CoV-2
Q8NC51	P0DTD1-PRO_0000449623	SERBP1	3CLpro	human	SARS-CoV-2
P60660	P0DTD1-PRO_0000449623	MYL6	3CLpro	human	SARS-CoV-2
P19105	P0DTD1-PRO_0000449623	MYL12A	3CLpro	human	SARS-CoV-2
Q9UM54	P0DTD1-PRO_0000449623	MYO6	3CLpro	human	SARS-CoV-2	membrane trafficking
P31689	P0DTD1-PRO_0000449625	DNAJA1	nsp7	human	SARS-CoV-2
Q00325	P0DTD1-PRO_0000449625	SLC25A3	nsp7	human	SARS-CoV-2
P0DTD1-PRO_0000449625	P06576	nsp7	ATP5F1B	SARS-CoV-2	human		metabolism
P57088	P0DTD1-PRO_0000449625	TMEM33	nsp7	human	SARS-CoV-2
P25705	P0DTD1-PRO_0000449625	ATP5F1A	nsp7	human	SARS-CoV-2	metabolism
Q9NZ01	P0DTD1-PRO_0000449625	TECR	nsp7	human	SARS-CoV-2	metabolism
P55786	P0DTD1-PRO_0000449625	NPEPPS	nsp7	human	SARS-CoV-2
P0DTD1-PRO_0000449625	O43592	nsp7	XPOT	SARS-CoV-2	human		metabolism of rna
P0DTD1-PRO_0000449625	P05023	nsp7	ATP1A1	SARS-CoV-2	human		transport of small molecules
P16615	P0DTD1-PRO_0000449625	ATP2A2	nsp7	human	SARS-CoV-2	transport of small molecules
P0DTD1-PRO_0000449625	O14980	nsp7	XPO1	SARS-CoV-2	human		regulation of mrna stability by proteins that bind au rich elements
Q99460	P0DTD1-PRO_0000449626	PSMD1	nsp8	human	SARS-CoV-2	metabolism of proteins
P63244	P0DTD1-PRO_0000449626	RACK1	nsp8	human	SARS-CoV-2
P53396	P0DTD1-PRO_0000449626	ACLY	nsp8	human	SARS-CoV-2	metabolism
Q9NNW5	P0DTD1-PRO_0000449626	WDR6	nsp8	human	SARS-CoV-2
P31689	P0DTD1-PRO_0000449626	DNAJA1	nsp8	human	SARS-CoV-2
P53621	P0DTD1-PRO_0000449626	COPA	nsp8	human	SARS-CoV-2	metabolism of proteins
P0DTD1-PRO_0000449626	P06733	nsp8	ENO1	SARS-CoV-2	human		metabolism
P25705	P0DTD1-PRO_0000449626	ATP5F1A	nsp8	human	SARS-CoV-2	metabolism
P50991	P0DTD1-PRO_0000449626	CCT4	nsp8	human	SARS-CoV-2	metabolism of proteins
P35998	P0DTD1-PRO_0000449626	PSMC2	nsp8	human	SARS-CoV-2	metabolism of proteins
P27348	P0DTD1-PRO_0000449626	YWHAQ	nsp8	human	SARS-CoV-2	cell cycle
P0DTD1-PRO_0000449626	P06576	nsp8	ATP5F1B	SARS-CoV-2	human		metabolism
P25205	P0DTD1-PRO_0000449626	MCM3	nsp8	human	SARS-CoV-2	cell cycle mitotic
P0DTD1-PRO_0000449626	O95347	nsp8	SMC2	SARS-CoV-2	human		cell cycle mitotic
P47756	P0DTD1-PRO_0000449626	CAPZB	nsp8	human	SARS-CoV-2	metabolism of proteins
Q9P035	P0DTD1-PRO_0000449626	HACD3	nsp8	human	SARS-CoV-2	metabolism
Q13200	P0DTD1-PRO_0000449626	PSMD2	nsp8	human	SARS-CoV-2	metabolism of proteins
P48643	P0DTD1-PRO_0000449626	CCT5	nsp8	human	SARS-CoV-2	metabolism of proteins
P52907	P0DTD1-PRO_0000449626	CAPZA1	nsp8	human	SARS-CoV-2	metabolism of proteins
Q9ULV4	P0DTD1-PRO_0000449626	CORO1C	nsp8	human	SARS-CoV-2
P62140	P0DTD1-PRO_0000449626	PPP1CB	nsp8	human	SARS-CoV-2	cell cycle mitotic
Q9NYL9	P0DTD1-PRO_0000449626	TMOD3	nsp8	human	SARS-CoV-2
P0DTD1-PRO_0000449626	P09622	nsp8	DLD	SARS-CoV-2	human		metabolism
P16615	P0DTD1-PRO_0000449626	ATP2A2	nsp8	human	SARS-CoV-2	transport of small molecules
P19105	P0DTD1-PRO_0000449626	MYL12A	nsp8	human	SARS-CoV-2
P0DTD1-PRO_0000449626	P00338	nsp8	LDHA	SARS-CoV-2	human		metabolism
P0DTD1-PRO_0000449626	P05023	nsp8	ATP1A1	SARS-CoV-2	human		transport of small molecules
P22314	P0DTD1-PRO_0000449626	UBA1	nsp8	human	SARS-CoV-2	metabolism of proteins
P0DTD1-PRO_0000449627	O95757	nsp9	HSPA4L	SARS-CoV-2	human
P0DTD1-PRO_0000449627	O15226	nsp9	NKRF	SARS-CoV-2	human
P11586	P0DTD1-PRO_0000449627	MTHFD1	nsp9	human	SARS-CoV-2	metabolism
P40938	P0DTD1-PRO_0000449627	RFC3	nsp9	human	SARS-CoV-2	cell cycle mitotic
Q07021	P0DTD1-PRO_0000449627	C1QBP	nsp9	human	SARS-CoV-2
P62140	P0DTD1-PRO_0000449628	PPP1CB	nsp10	human	SARS-CoV-2	cell cycle mitotic
P27348	P0DTD1-PRO_0000449628	YWHAQ	nsp10	human	SARS-CoV-2	cell cycle
P25205	P0DTD1-PRO_0000449628	MCM3	nsp10	human	SARS-CoV-2	cell cycle mitotic
P26599	P0DTD1-PRO_0000449628	PTBP1	nsp10	human	SARS-CoV-2	metabolism of rna
P12268	P0DTD1-PRO_0000449628	IMPDH2	nsp10	human	SARS-CoV-2	metabolism
P47756	P0DTD1-PRO_0000449628	CAPZB	nsp10	human	SARS-CoV-2	metabolism of proteins
P48643	P0DTD1-PRO_0000449628	CCT5	nsp10	human	SARS-CoV-2	metabolism of proteins
Q14315	P0DTD1-PRO_0000449628	FLNC	nsp10	human	SARS-CoV-2
Q00325	P0DTD1-PRO_0000449628	SLC25A3	nsp10	human	SARS-CoV-2
P31689	P0DTD1-PRO_0000449628	DNAJA1	nsp10	human	SARS-CoV-2
Q16576	P0DTD1-PRO_0000449628	RBBP7	nsp10	human	SARS-CoV-2	metabolism of proteins
Q15366	P0DTD1-PRO_0000449628	PCBP2	nsp10	human	SARS-CoV-2	metabolism of rna
P25705	P0DTD1-PRO_0000449628	ATP5F1A	nsp10	human	SARS-CoV-2	metabolism
P0DTD1-PRO_0000449628	O15226	nsp10	NKRF	SARS-CoV-2	human
P53396	P0DTD1-PRO_0000449628	ACLY	nsp10	human	SARS-CoV-2	metabolism
P0DTD1-PRO_0000449628	O14980	nsp10	XPO1	SARS-CoV-2	human		regulation of mrna stability by proteins that bind au rich elements
Q92945	P0DTD1-PRO_0000449628	KHSRP	nsp10	human	SARS-CoV-2	metabolism of proteins
Q07021	P0DTD1-PRO_0000449628	C1QBP	nsp10	human	SARS-CoV-2
Q99615	P0DTD1-PRO_0000449628	DNAJC7	nsp10	human	SARS-CoV-2	cellular responses to stress
P0DTD1-PRO_0000449628	P04406	nsp10	GAPDH	SARS-CoV-2	human		metabolism
Q9NZ01	P0DTD1-PRO_0000449628	TECR	nsp10	human	SARS-CoV-2	metabolism
P51570	P0DTD1-PRO_0000449628	GALK1	nsp10	human	SARS-CoV-2	metabolism
P0DTD1-PRO_0000449628	P05023	nsp10	ATP1A1	SARS-CoV-2	human		transport of small molecules
Q9UM54	P0DTC1-PRO_0000449645	MYO6	nsp11	human	SARS-CoV-2	membrane trafficking
P61158	P0DTC1-PRO_0000449645	ACTR3	nsp11	human	SARS-CoV-2	membrane trafficking
P0DTD1-PRO_0000449629	P06576	RdRP	ATP5F1B	SARS-CoV-2	human		metabolism
P25205	P0DTD1-PRO_0000449629	MCM3	RdRP	human	SARS-CoV-2	cell cycle mitotic
Q9NNW5	P0DTD1-PRO_0000449629	WDR6	RdRP	human	SARS-CoV-2
P47756	P0DTD1-PRO_0000449629	CAPZB	RdRP	human	SARS-CoV-2	metabolism of proteins
P25789	P0DTD1-PRO_0000449629	PSMA4	RdRP	human	SARS-CoV-2	metabolism of proteins
P31689	P0DTD1-PRO_0000449629	DNAJA1	RdRP	human	SARS-CoV-2
Q96N67	P0DTD1-PRO_0000449629	DOCK7	RdRP	human	SARS-CoV-2
P0DTD1-PRO_0000449629	O15226	RdRP	NKRF	SARS-CoV-2	human
P0DTD1-PRO_0000449629	P08621	RdRP	SNRNP70	SARS-CoV-2	human		metabolism of rna
Q9ULV4	P0DTD1-PRO_0000449629	CORO1C	RdRP	human	SARS-CoV-2
P50991	P0DTD1-PRO_0000449629	CCT4	RdRP	human	SARS-CoV-2	metabolism of proteins
P40227	P0DTD1-PRO_0000449629	CCT6A	RdRP	human	SARS-CoV-2	metabolism of proteins
Q16875	P0DTD1-PRO_0000449629	PFKFB3	RdRP	human	SARS-CoV-2	metabolism
P0DTD1-PRO_0000449629	P09622	RdRP	DLD	SARS-CoV-2	human		metabolism
Q5JWF2	P0DTD1-PRO_0000449629	GNAS	RdRP	human	SARS-CoV-2
Q9UM54	P0DTD1-PRO_0000449629	MYO6	RdRP	human	SARS-CoV-2	membrane trafficking
P47756	P0DTD1-PRO_0000449630	CAPZB	Hel	human	SARS-CoV-2	metabolism of proteins
Q9H0A0	P0DTD1-PRO_0000449630	NAT10	Hel	human	SARS-CoV-2	metabolism of rna
Q9NNW5	P0DTD1-PRO_0000449630	WDR6	Hel	human	SARS-CoV-2
P25789	P0DTD1-PRO_0000449630	PSMA4	Hel	human	SARS-CoV-2	metabolism of proteins
P62269	P0DTD1-PRO_0000449630	RPS18	Hel	human	SARS-CoV-2	metabolism of proteins
P49368	P0DTD1-PRO_0000449630	CCT3	Hel	human	SARS-CoV-2	metabolism of proteins
P52907	P0DTD1-PRO_0000449630	CAPZA1	Hel	human	SARS-CoV-2	metabolism of proteins
P63244	P0DTD1-PRO_0000449630	RACK1	Hel	human	SARS-CoV-2
P50991	P0DTD1-PRO_0000449630	CCT4	Hel	human	SARS-CoV-2	metabolism of proteins
P0DTD1-PRO_0000449630	O15226	Hel	NKRF	SARS-CoV-2	human
P0DTD1-PRO_0000449630	P04406	Hel	GAPDH	SARS-CoV-2	human		metabolism
Q96N67	P0DTD1-PRO_0000449630	DOCK7	Hel	human	SARS-CoV-2
P62140	P0DTD1-PRO_0000449630	PPP1CB	Hel	human	SARS-CoV-2	cell cycle mitotic
P26599	P0DTD1-PRO_0000449630	PTBP1	Hel	human	SARS-CoV-2	metabolism of rna
P0DTD1-PRO_0000449630	P08621	Hel	SNRNP70	SARS-CoV-2	human		metabolism of rna
P40227	P0DTD1-PRO_0000449630	CCT6A	Hel	human	SARS-CoV-2	metabolism of proteins
Q16875	P0DTD1-PRO_0000449630	PFKFB3	Hel	human	SARS-CoV-2	metabolism
P48643	P0DTD1-PRO_0000449630	CCT5	Hel	human	SARS-CoV-2	metabolism of proteins
P0DTD1-PRO_0000449630	P00338	Hel	LDHA	SARS-CoV-2	human		metabolism
P19105	P0DTD1-PRO_0000449630	MYL12A	Hel	human	SARS-CoV-2
Q8NC51	P0DTD1-PRO_0000449630	SERBP1	Hel	human	SARS-CoV-2
Q5JWF2	P0DTD1-PRO_0000449630	GNAS	Hel	human	SARS-CoV-2
P61158	P0DTD1-PRO_0000449630	ACTR3	Hel	human	SARS-CoV-2	membrane trafficking
Q9UM54	P0DTD1-PRO_0000449630	MYO6	Hel	human	SARS-CoV-2	membrane trafficking
Q15365	P0DTD1-PRO_0000449631	PCBP1	ExoN	human	SARS-CoV-2	metabolism of rna
Q14315	P0DTD1-PRO_0000449631	FLNC	ExoN	human	SARS-CoV-2
Q15366	P0DTD1-PRO_0000449631	PCBP2	ExoN	human	SARS-CoV-2	metabolism of rna
P49368	P0DTD1-PRO_0000449631	CCT3	ExoN	human	SARS-CoV-2	metabolism of proteins
P17987	P0DTD1-PRO_0000449631	TCP1	ExoN	human	SARS-CoV-2	metabolism of proteins
Q92945	P0DTD1-PRO_0000449631	KHSRP	ExoN	human	SARS-CoV-2	metabolism of proteins
P0DTD1-PRO_0000449631	P05023	ExoN	ATP1A1	SARS-CoV-2	human		transport of small molecules
P47756	P0DTD1-PRO_0000449631	CAPZB	ExoN	human	SARS-CoV-2	metabolism of proteins
P53396	P0DTD1-PRO_0000449631	ACLY	ExoN	human	SARS-CoV-2	metabolism
P60660	P0DTD1-PRO_0000449631	MYL6	ExoN	human	SARS-CoV-2
P40227	P0DTD1-PRO_0000449631	CCT6A	ExoN	human	SARS-CoV-2	metabolism of proteins
P48643	P0DTD1-PRO_0000449631	CCT5	ExoN	human	SARS-CoV-2	metabolism of proteins
P13797	P0DTD1-PRO_0000449631	PLS3	ExoN	human	SARS-CoV-2
P59998	P0DTD1-PRO_0000449631	ARPC4	ExoN	human	SARS-CoV-2	membrane trafficking
Q8NC51	P0DTD1-PRO_0000449631	SERBP1	ExoN	human	SARS-CoV-2
P11586	P0DTD1-PRO_0000449631	MTHFD1	ExoN	human	SARS-CoV-2	metabolism
P22314	P0DTD1-PRO_0000449631	UBA1	ExoN	human	SARS-CoV-2	metabolism of proteins
P61158	P0DTD1-PRO_0000449631	ACTR3	ExoN	human	SARS-CoV-2	membrane trafficking
P35251	P0DTD1-PRO_0000449632	RFC1	NendoU	human	SARS-CoV-2
Q13868	P0DTD1-PRO_0000449632	EXOSC2	NendoU	human	SARS-CoV-2	metabolism of proteins
P0DTD1-PRO_0000449632	P08865	NendoU	RPSA	SARS-CoV-2	human		metabolism of proteins
Q14498	P0DTD1-PRO_0000449632	RBM39	NendoU	human	SARS-CoV-2
Q9UHX1	P0DTD1-PRO_0000449632	PUF60	NendoU	human	SARS-CoV-2	metabolism of rna
P62269	P0DTD1-PRO_0000449632	RPS18	NendoU	human	SARS-CoV-2	metabolism of proteins
P0DTD1-PRO_0000449632	P08708	NendoU	RPS17	SARS-CoV-2	human		metabolism of proteins
P63244	P0DTD1-PRO_0000449632	RACK1	NendoU	human	SARS-CoV-2
Q12789	P0DTD1-PRO_0000449632	GTF3C1	NendoU	human	SARS-CoV-2
P46783	P0DTD1-PRO_0000449632	RPS10	NendoU	human	SARS-CoV-2	metabolism of proteins
P46782	P0DTD1-PRO_0000449632	RPS5	NendoU	human	SARS-CoV-2	metabolism of proteins
Q86UE4	P0DTD1-PRO_0000449632	MTDH	NendoU	human	SARS-CoV-2
P26599	P0DTD1-PRO_0000449632	PTBP1	NendoU	human	SARS-CoV-2	metabolism of rna
Q7Z2T5	P0DTD1-PRO_0000449632	TRMT1L	NendoU	human	SARS-CoV-2
P0DTD1-PRO_0000449632	O43395	NendoU	PRPF3	SARS-CoV-2	human		metabolism of rna
P0DTD1-PRO_0000449632	O75569	NendoU	PRKRA	SARS-CoV-2	human		gene silencing by rna
Q9NX58	P0DTD1-PRO_0000449632	LYAR	NendoU	human	SARS-CoV-2
Q9UJV9	P0DTD1-PRO_0000449632	DDX41	NendoU	human	SARS-CoV-2
Q9UKD2	P0DTD1-PRO_0000449632	MRTO4	NendoU	human	SARS-CoV-2
P0DTD1-PRO_0000449632	O15381	NendoU	NVL	SARS-CoV-2	human
P0DTD1-PRO_0000449632	O15226	NendoU	NKRF	SARS-CoV-2	human
P0DTD1-PRO_0000449632	O76021	NendoU	RSL1D1	SARS-CoV-2	human
P42696	P0DTD1-PRO_0000449632	RBM34	NendoU	human	SARS-CoV-2
P0DTD1-PRO_0000449632	O75934	NendoU	BCAS2	SARS-CoV-2	human		metabolism of rna
Q13523	P0DTD1-PRO_0000449632	PRPF4B	NendoU	human	SARS-CoV-2
P0DTD1-PRO_0000449632	O95104	NendoU	SCAF4	SARS-CoV-2	human
P40938	P0DTD1-PRO_0000449632	RFC3	NendoU	human	SARS-CoV-2	cell cycle mitotic
Q9BZE4	P0DTD1-PRO_0000449632	GTPBP4	NendoU	human	SARS-CoV-2
Q12788	P0DTD1-PRO_0000449632	TBL3	NendoU	human	SARS-CoV-2	metabolism of rna
Q9HC36	P0DTD1-PRO_0000449632	MRM3	NendoU	human	SARS-CoV-2	metabolism of rna
Q9UNQ2	P0DTD1-PRO_0000449632	DIMT1	NendoU	human	SARS-CoV-2	metabolism of rna
P0DTD1-PRO_0000449632	O00411	NendoU	POLRMT	SARS-CoV-2	human
P61158	P0DTD1-PRO_0000449633	ACTR3	2`-O-MTase	human	SARS-CoV-2	membrane trafficking
Q9ULX6	P0DTC4	AKAP8L	E	human	SARS-CoV-2
P50402	P0DTC4	EMD	E	human	SARS-CoV-2	cell cycle mitotic
Q00325	P0DTC4	SLC25A3	E	human	SARS-CoV-2
P0DTC4	P05023	E	ATP1A1	SARS-CoV-2	human		transport of small molecules
P0DTC4	O75746	E	SLC25A12	SARS-CoV-2	human		metabolism
P16615	P0DTC4	ATP2A2	E	human	SARS-CoV-2	transport of small molecules
Q9P035	P0DTC4	HACD3	E	human	SARS-CoV-2	metabolism
Q5H9R7	P0DTC4	PPP6R3	E	human	SARS-CoV-2	metabolism of proteins
P30876	P0DTC5	POLR2B	M	human	SARS-CoV-2	disease
P62195	P0DTC5	PSMC5	M	human	SARS-CoV-2	metabolism of proteins
P26599	P0DTC5	PTBP1	M	human	SARS-CoV-2	metabolism of rna
P0DTC5	O60762	M	DPM1	SARS-CoV-2	human		metabolism of proteins
Q9H936	P0DTC5	SLC25A22	M	human	SARS-CoV-2	transport of small molecules
P0DTC5	O00231	M	PSMD11	SARS-CoV-2	human		metabolism of proteins
Q9UHI6	P0DTC5	DDX20	M	human	SARS-CoV-2	metabolism of rna
Q7Z4H7	P0DTC5	HAUS6	M	human	SARS-CoV-2	cell cycle mitotic
Q96EY1	P0DTC5	DNAJA3	M	human	SARS-CoV-2
Q00325	P0DTC5	SLC25A3	M	human	SARS-CoV-2
Q15008	P0DTC5	PSMD6	M	human	SARS-CoV-2	metabolism of proteins
P0DTC5	O14818	M	PSMA7	SARS-CoV-2	human		metabolism of proteins
P40939	P0DTC5	HADHA	M	human	SARS-CoV-2	metabolism
P50402	P0DTC5	EMD	M	human	SARS-CoV-2	cell cycle mitotic
Q5H9R7	P0DTC5	PPP6R3	M	human	SARS-CoV-2	metabolism of proteins
P0DTC5	O95757	M	HSPA4L	SARS-CoV-2	human
P57678	P0DTC5	GEMIN4	M	human	SARS-CoV-2	metabolism of rna
P31689	P0DTC5	DNAJA1	M	human	SARS-CoV-2
P0DTC5	O15027	M	SEC16A	SARS-CoV-2	human		metabolism of proteins
P25705	P0DTC5	ATP5F1A	M	human	SARS-CoV-2	metabolism
P51665	P0DTC5	PSMD7	M	human	SARS-CoV-2	metabolism of proteins
P62191	P0DTC5	PSMC1	M	human	SARS-CoV-2	metabolism of proteins
P0DTC5	P06576	M	ATP5F1B	SARS-CoV-2	human		metabolism
Q14257	P0DTC5	RCN2	M	human	SARS-CoV-2
Q99615	P0DTC5	DNAJC7	M	human	SARS-CoV-2	cellular responses to stress
P0DTC5	O95816	M	BAG2	SARS-CoV-2	human
P0DTC5	O95071	M	UBR5	SARS-CoV-2	human
P46379	P0DTC5	BAG6	M	human	SARS-CoV-2
P0DTC5	O75746	M	SLC25A12	SARS-CoV-2	human		metabolism
Q9Y5A9	P0DTC5	YTHDF2	M	human	SARS-CoV-2
Q13200	P0DTC5	PSMD2	M	human	SARS-CoV-2	metabolism of proteins
P53618	P0DTC5	COPB1	M	human	SARS-CoV-2	metabolism of proteins
Q9NZ01	P0DTC5	TECR	M	human	SARS-CoV-2	metabolism
P35998	P0DTC5	PSMC2	M	human	SARS-CoV-2	metabolism of proteins
Q16891	P0DTC5	IMMT	M	human	SARS-CoV-2
P0DTC5	O60884	M	DNAJA2	SARS-CoV-2	human
P0DTC5	O43852	M	CALU	SARS-CoV-2	human		metabolism of proteins
Q99460	P0DTC5	PSMD1	M	human	SARS-CoV-2	metabolism of proteins
Q9NTJ3	P0DTC5	SMC4	M	human	SARS-CoV-2	cell cycle mitotic
P53621	P0DTC5	COPA	M	human	SARS-CoV-2	metabolism of proteins
P55786	P0DTC5	NPEPPS	M	human	SARS-CoV-2
P34932	P0DTC5	HSPA4	M	human	SARS-CoV-2	cellular responses to stress
Q9UBF2	P0DTC5	COPG2	M	human	SARS-CoV-2	metabolism of proteins
P0DTC5	O43592	M	XPOT	SARS-CoV-2	human		metabolism of rna
P35606	P0DTC5	COPB2	M	human	SARS-CoV-2	metabolism of proteins
P0DTC5	P05023	M	ATP1A1	SARS-CoV-2	human		transport of small molecules
P0DTC5	O95347	M	SMC2	SARS-CoV-2	human		cell cycle mitotic
P16615	P0DTC5	ATP2A2	M	human	SARS-CoV-2	transport of small molecules
P0DTC5	O14980	M	XPO1	SARS-CoV-2	human		regulation of mrna stability by proteins that bind au rich elements
Q96CS3	P0DTC5	FAF2	M	human	SARS-CoV-2	innate immune system
Q9P035	P0DTC5	HACD3	M	human	SARS-CoV-2	metabolism
P0DTC9	P09622	N	DLD	SARS-CoV-2	human		metabolism
P0DTC9	P08621	N	SNRNP70	SARS-CoV-2	human		metabolism of rna
Q9UM54	P0DTC9	MYO6	N	human	SARS-CoV-2	membrane trafficking
P40939	P0DTC3	HADHA	3a	human	SARS-CoV-2	metabolism
Q14257	P0DTC3	RCN2	3a	human	SARS-CoV-2
P22314	P0DTC3	UBA1	3a	human	SARS-CoV-2	metabolism of proteins
P0DTC3	P04406	3a	GAPDH	SARS-CoV-2	human		metabolism
P57088	P0DTC3	TMEM33	3a	human	SARS-CoV-2
Q8IXB1	P0DTC3	DNAJC10	3a	human	SARS-CoV-2
Q00325	P0DTC3	SLC25A3	3a	human	SARS-CoV-2
P31689	P0DTC3	DNAJA1	3a	human	SARS-CoV-2
P25705	P0DTC3	ATP5F1A	3a	human	SARS-CoV-2	metabolism
P0DTC3	O43852	3a	CALU	SARS-CoV-2	human		metabolism of proteins
P0DTC3	O95757	3a	HSPA4L	SARS-CoV-2	human
P46379	P0DTC3	BAG6	3a	human	SARS-CoV-2
P53621	P0DTC3	COPA	3a	human	SARS-CoV-2	metabolism of proteins
Q9H936	P0DTC3	SLC25A22	3a	human	SARS-CoV-2	transport of small molecules
P0DTC3	O60884	3a	DNAJA2	SARS-CoV-2	human
P26599	P0DTC3	PTBP1	3a	human	SARS-CoV-2	metabolism of rna
P0DTC3	O75746	3a	SLC25A12	SARS-CoV-2	human		metabolism
P11586	P0DTC3	MTHFD1	3a	human	SARS-CoV-2	metabolism
Q9NZ01	P0DTC3	TECR	3a	human	SARS-CoV-2	metabolism
P53007	P0DTC3	SLC25A1	3a	human	SARS-CoV-2	metabolism
P0DTC3	P05023	3a	ATP1A1	SARS-CoV-2	human		transport of small molecules
Q96CS3	P0DTC3	FAF2	3a	human	SARS-CoV-2	innate immune system
P0DTC3	O43592	3a	XPOT	SARS-CoV-2	human		metabolism of rna
P0DTC3	O95347	3a	SMC2	SARS-CoV-2	human		cell cycle mitotic
P16615	P0DTC3	ATP2A2	3a	human	SARS-CoV-2	transport of small molecules
Q16891	P0DTC3	IMMT	3a	human	SARS-CoV-2
P0DTC3	O14980	3a	XPO1	SARS-CoV-2	human		regulation of mrna stability by proteins that bind au rich elements
Q9P035	P0DTC3	HACD3	3a	human	SARS-CoV-2	metabolism
P25705	P0DTC6	ATP5F1A	6	human	SARS-CoV-2	metabolism
Q92552	P0DTC6	MRPS27	6	human	SARS-CoV-2	metabolism of proteins
P0DTC6	P06576	6	ATP5F1B	SARS-CoV-2	human		metabolism
P53396	P0DTC6	ACLY	6	human	SARS-CoV-2	metabolism
P16615	P0DTC6	ATP2A2	6	human	SARS-CoV-2	transport of small molecules
P0DTC6	P05023	6	ATP1A1	SARS-CoV-2	human		transport of small molecules
P0DTC6	O75592	6	MYCBP2	SARS-CoV-2	human
P0DTC6	O75934	6	BCAS2	SARS-CoV-2	human		metabolism of rna
P0DTC6	O14980	6	XPO1	SARS-CoV-2	human		regulation of mrna stability by proteins that bind au rich elements
Q96CS3	P0DTC6	FAF2	6	human	SARS-CoV-2	innate immune system
Q9NVI7	P0DTC6	ATAD3A	6	human	SARS-CoV-2
Q13561	P0DTC6	DCTN2	6	human	SARS-CoV-2	metabolism of proteins
P30153	P0DTC7	PPP2R1A	7a	human	SARS-CoV-2	cell cycle mitotic
P0DTC7	P06576	7a	ATP5F1B	SARS-CoV-2	human		metabolism
P40939	P0DTC7	HADHA	7a	human	SARS-CoV-2	metabolism
Q8IXB1	P0DTC7	DNAJC10	7a	human	SARS-CoV-2
Q9UHI6	P0DTC7	DDX20	7a	human	SARS-CoV-2	metabolism of rna
P0DTC7	O95816	7a	BAG2	SARS-CoV-2	human
P53007	P0DTC7	SLC25A1	7a	human	SARS-CoV-2	metabolism
Q96EY1	P0DTC7	DNAJA3	7a	human	SARS-CoV-2
P50402	P0DTC7	EMD	7a	human	SARS-CoV-2	cell cycle mitotic
P0DTC7	O43852	7a	CALU	SARS-CoV-2	human		metabolism of proteins
Q9H936	P0DTC7	SLC25A22	7a	human	SARS-CoV-2	transport of small molecules
P62195	P0DTC7	PSMC5	7a	human	SARS-CoV-2	metabolism of proteins
P30876	P0DTC7	POLR2B	7a	human	SARS-CoV-2	disease
Q99615	P0DTC7	DNAJC7	7a	human	SARS-CoV-2	cellular responses to stress
P55786	P0DTC7	NPEPPS	7a	human	SARS-CoV-2
P57678	P0DTC7	GEMIN4	7a	human	SARS-CoV-2	metabolism of rna
Q00325	P0DTC7	SLC25A3	7a	human	SARS-CoV-2
P0DTC7	O75746	7a	SLC25A12	SARS-CoV-2	human		metabolism
P0DTC7	O15027	7a	SEC16A	SARS-CoV-2	human		metabolism of proteins
P34932	P0DTC7	HSPA4	7a	human	SARS-CoV-2	cellular responses to stress
Q15008	P0DTC7	PSMD6	7a	human	SARS-CoV-2	metabolism of proteins
Q9UNM6	P0DTC7	PSMD13	7a	human	SARS-CoV-2	metabolism of proteins
P0DTC7	O95071	7a	UBR5	SARS-CoV-2	human
P0DTC7	O60884	7a	DNAJA2	SARS-CoV-2	human
P62191	P0DTC7	PSMC1	7a	human	SARS-CoV-2	metabolism of proteins
P0DTC7	P05023	7a	ATP1A1	SARS-CoV-2	human		transport of small molecules
P51665	P0DTC7	PSMD7	7a	human	SARS-CoV-2	metabolism of proteins
P53618	P0DTC7	COPB1	7a	human	SARS-CoV-2	metabolism of proteins
Q9NZ01	P0DTC7	TECR	7a	human	SARS-CoV-2	metabolism
P35998	P0DTC7	PSMC2	7a	human	SARS-CoV-2	metabolism of proteins
Q13200	P0DTC7	PSMD2	7a	human	SARS-CoV-2	metabolism of proteins
P53621	P0DTC7	COPA	7a	human	SARS-CoV-2	metabolism of proteins
Q5H9R7	P0DTC7	PPP6R3	7a	human	SARS-CoV-2	metabolism of proteins
P16615	P0DTC7	ATP2A2	7a	human	SARS-CoV-2	transport of small molecules
Q99460	P0DTC7	PSMD1	7a	human	SARS-CoV-2	metabolism of proteins
P0DTC7	O43592	7a	XPOT	SARS-CoV-2	human		metabolism of rna
Q9NXS2	P0DTC7	QPCTL	7a	human	SARS-CoV-2
P46379	P0DTC7	BAG6	7a	human	SARS-CoV-2
Q16891	P0DTC7	IMMT	7a	human	SARS-CoV-2
P0DTC7	O95347	7a	SMC2	SARS-CoV-2	human		cell cycle mitotic
P35606	P0DTC7	COPB2	7a	human	SARS-CoV-2	metabolism of proteins
Q9UBF2	P0DTC7	COPG2	7a	human	SARS-CoV-2	metabolism of proteins
Q9P035	P0DTC7	HACD3	7a	human	SARS-CoV-2	metabolism
P0DTC7	O14980	7a	XPO1	SARS-CoV-2	human		regulation of mrna stability by proteins that bind au rich elements
Q96CS3	P0DTC7	FAF2	7a	human	SARS-CoV-2	innate immune system
Q14257	P0DTD8	RCN2	7b	human	SARS-CoV-2
P0DTD8	O60762	7b	DPM1	SARS-CoV-2	human		metabolism of proteins
P0DTD8	O43852	7b	CALU	SARS-CoV-2	human		metabolism of proteins
P25705	P0DTD8	ATP5F1A	7b	human	SARS-CoV-2	metabolism
P31689	P0DTD8	DNAJA1	7b	human	SARS-CoV-2
P0DTD8	P06576	7b	ATP5F1B	SARS-CoV-2	human		metabolism
Q7KZF4	P0DTD8	SND1	7b	human	SARS-CoV-2	disease
Q9NVI7	P0DTD8	ATAD3A	7b	human	SARS-CoV-2
P0DTD8	P05023	7b	ATP1A1	SARS-CoV-2	human		transport of small molecules
P55786	P0DTD8	NPEPPS	7b	human	SARS-CoV-2
Q00325	P0DTD8	SLC25A3	7b	human	SARS-CoV-2
P53618	P0DTD8	COPB1	7b	human	SARS-CoV-2	metabolism of proteins
P57088	P0DTD8	TMEM33	7b	human	SARS-CoV-2
P0DTD8	O43592	7b	XPOT	SARS-CoV-2	human		metabolism of rna
P0DTD8	O95347	7b	SMC2	SARS-CoV-2	human		cell cycle mitotic
Q9NZ01	P0DTD8	TECR	7b	human	SARS-CoV-2	metabolism
Q16891	P0DTD8	IMMT	7b	human	SARS-CoV-2
P16615	P0DTD8	ATP2A2	7b	human	SARS-CoV-2	transport of small molecules
P53621	P0DTD8	COPA	7b	human	SARS-CoV-2	metabolism of proteins
Q9NXS2	P0DTD8	QPCTL	7b	human	SARS-CoV-2
Q96CS3	P0DTD8	FAF2	7b	human	SARS-CoV-2	innate immune system
Q02978	P0DTD8	SLC25A11	7b	human	SARS-CoV-2	metabolism
P35606	P0DTD8	COPB2	7b	human	SARS-CoV-2	metabolism of proteins
Q9UBF2	P0DTD8	COPG2	7b	human	SARS-CoV-2	metabolism of proteins
Q9P035	P0DTD8	HACD3	7b	human	SARS-CoV-2	metabolism
P0DTD8	O14980	7b	XPO1	SARS-CoV-2	human		regulation of mrna stability by proteins that bind au rich elements
P10155	P0DTD8	RO60	7b	human	SARS-CoV-2
P50402	P0DTC8	EMD	8	human	SARS-CoV-2	cell cycle mitotic
Q9UHI6	P0DTC8	DDX20	8	human	SARS-CoV-2	metabolism of rna
P0DTC8	P06576	8	ATP5F1B	SARS-CoV-2	human		metabolism
P62195	P0DTC8	PSMC5	8	human	SARS-CoV-2	metabolism of proteins
P25705	P0DTC8	ATP5F1A	8	human	SARS-CoV-2	metabolism
P40939	P0DTC8	HADHA	8	human	SARS-CoV-2	metabolism
Q5JWF2	P0DTC8	GNAS	8	human	SARS-CoV-2
P0DTC8	O14818	8	PSMA7	SARS-CoV-2	human		metabolism of proteins
P55786	P0DTC8	NPEPPS	8	human	SARS-CoV-2
P57678	P0DTC8	GEMIN4	8	human	SARS-CoV-2	metabolism of rna
P0DTC8	O43852	8	CALU	SARS-CoV-2	human		metabolism of proteins
Q12789	P0DTC8	GTF3C1	8	human	SARS-CoV-2
Q9H936	P0DTC8	SLC25A22	8	human	SARS-CoV-2	transport of small molecules
P31689	P0DTC8	DNAJA1	8	human	SARS-CoV-2
Q15008	P0DTC8	PSMD6	8	human	SARS-CoV-2	metabolism of proteins
Q9UNM6	P0DTC8	PSMD13	8	human	SARS-CoV-2	metabolism of proteins
Q00325	P0DTC8	SLC25A3	8	human	SARS-CoV-2
P0DTC8	O15027	8	SEC16A	SARS-CoV-2	human		metabolism of proteins
P30876	P0DTC8	POLR2B	8	human	SARS-CoV-2	disease
Q7KZF4	P0DTC8	SND1	8	human	SARS-CoV-2	disease
Q9NVI7	P0DTC8	ATAD3A	8	human	SARS-CoV-2
P0DTC8	O60884	8	DNAJA2	SARS-CoV-2	human
Q13200	P0DTC8	PSMD2	8	human	SARS-CoV-2	metabolism of proteins
P0DTC8	P05023	8	ATP1A1	SARS-CoV-2	human		transport of small molecules
P0DTC8	O95071	8	UBR5	SARS-CoV-2	human
P35998	P0DTC8	PSMC2	8	human	SARS-CoV-2	metabolism of proteins
P0DTC8	O43592	8	XPOT	SARS-CoV-2	human		metabolism of rna
Q02978	P0DTC8	SLC25A11	8	human	SARS-CoV-2	metabolism
Q9NZ01	P0DTC8	TECR	8	human	SARS-CoV-2	metabolism
P53618	P0DTC8	COPB1	8	human	SARS-CoV-2	metabolism of proteins
Q99460	P0DTC8	PSMD1	8	human	SARS-CoV-2	metabolism of proteins
P0DTC8	O75746	8	SLC25A12	SARS-CoV-2	human		metabolism
P16615	P0DTC8	ATP2A2	8	human	SARS-CoV-2	transport of small molecules
P53621	P0DTC8	COPA	8	human	SARS-CoV-2	metabolism of proteins
Q16891	P0DTC8	IMMT	8	human	SARS-CoV-2
P0DTC8	O95347	8	SMC2	SARS-CoV-2	human		cell cycle mitotic
P0DTC8	O14980	8	XPO1	SARS-CoV-2	human		regulation of mrna stability by proteins that bind au rich elements
Q9P035	P0DTC8	HACD3	8	human	SARS-CoV-2	metabolism
Q9UBF2	P0DTC8	COPG2	8	human	SARS-CoV-2	metabolism of proteins
P46379	P0DTC8	BAG6	8	human	SARS-CoV-2
P19105	P0DTD2	MYL12A	9b	human	SARS-CoV-2
Q14315	P0DTD2	FLNC	9b	human	SARS-CoV-2
P62140	P0DTD2	PPP1CB	9b	human	SARS-CoV-2	cell cycle mitotic
P0DTD2	P09622	9b	DLD	SARS-CoV-2	human		metabolism
P52907	P0DTD2	CAPZA1	9b	human	SARS-CoV-2	metabolism of proteins
P60660	P0DTD2	MYL6	9b	human	SARS-CoV-2
Q9NYL9	P0DTD2	TMOD3	9b	human	SARS-CoV-2
P13797	P0DTD2	PLS3	9b	human	SARS-CoV-2
Q9UM54	P0DTD2	MYO6	9b	human	SARS-CoV-2	membrane trafficking
Q9ULV4	P0DTD2	CORO1C	9b	human	SARS-CoV-2
P59998	P0DTD2	ARPC4	9b	human	SARS-CoV-2	membrane trafficking
Q96N67	P0DTD3	DOCK7	ORF14	human	SARS-CoV-2
Q15365	P0DTD3	PCBP1	ORF14	human	SARS-CoV-2	metabolism of rna
P17987	P0DTD3	TCP1	ORF14	human	SARS-CoV-2	metabolism of proteins
P0DTD3	O00231	ORF14	PSMD11	SARS-CoV-2	human		metabolism of proteins
Q14257	P0DTD3	RCN2	ORF14	human	SARS-CoV-2
Q16576	P0DTD3	RBBP7	ORF14	human	SARS-CoV-2	metabolism of proteins
P62269	P0DTD3	RPS18	ORF14	human	SARS-CoV-2	metabolism of proteins
P27348	P0DTD3	YWHAQ	ORF14	human	SARS-CoV-2	cell cycle
P40227	P0DTD3	CCT6A	ORF14	human	SARS-CoV-2	metabolism of proteins
P63244	P0DTD3	RACK1	ORF14	human	SARS-CoV-2
P49368	P0DTD3	CCT3	ORF14	human	SARS-CoV-2	metabolism of proteins
P46379	P0DTD3	BAG6	ORF14	human	SARS-CoV-2
P48643	P0DTD3	CCT5	ORF14	human	SARS-CoV-2	metabolism of proteins
Q9UHI6	P0DTD3	DDX20	ORF14	human	SARS-CoV-2	metabolism of rna
P31948	P0DTD3	STIP1	ORF14	human	SARS-CoV-2
Q9NVI7	P0DTD3	ATAD3A	ORF14	human	SARS-CoV-2
P46782	P0DTD3	RPS5	ORF14	human	SARS-CoV-2	metabolism of proteins
P25205	P0DTD3	MCM3	ORF14	human	SARS-CoV-2	cell cycle mitotic
P30153	P0DTD3	PPP2R1A	ORF14	human	SARS-CoV-2	cell cycle mitotic
Q9ULX6	P0DTD3	AKAP8L	ORF14	human	SARS-CoV-2
P61158	P0DTD3	ACTR3	ORF14	human	SARS-CoV-2	membrane trafficking
P50402	P0DTD3	EMD	ORF14	human	SARS-CoV-2	cell cycle mitotic
P30876	P0DTD3	POLR2B	ORF14	human	SARS-CoV-2	disease
Q9NXS2	P0DTD3	QPCTL	ORF14	human	SARS-CoV-2
P40939	P0DTD3	HADHA	ORF14	human	SARS-CoV-2	metabolism
P51570	P0DTD3	GALK1	ORF14	human	SARS-CoV-2	metabolism
Q7Z4H7	P0DTD3	HAUS6	ORF14	human	SARS-CoV-2	cell cycle mitotic
P57088	P0DTD3	TMEM33	ORF14	human	SARS-CoV-2
P10155	P0DTD3	RO60	ORF14	human	SARS-CoV-2
Q9UM54	P0DTD3	MYO6	ORF14	human	SARS-CoV-2	membrane trafficking
P0DTD3	P04406	ORF14	GAPDH	SARS-CoV-2	human		metabolism
Q9H936	P0DTD3	SLC25A22	ORF14	human	SARS-CoV-2	transport of small molecules
P11586	P0DTD3	MTHFD1	ORF14	human	SARS-CoV-2	metabolism
Q5H9R7	P0DTD3	PPP6R3	ORF14	human	SARS-CoV-2	metabolism of proteins
P53618	P0DTD3	COPB1	ORF14	human	SARS-CoV-2	metabolism of proteins
P53007	P0DTD3	SLC25A1	ORF14	human	SARS-CoV-2	metabolism
P0DTD3	P05023	ORF14	ATP1A1	SARS-CoV-2	human		transport of small molecules
Q16891	P0DTD3	IMMT	ORF14	human	SARS-CoV-2
Q9NZ01	P0DTD3	TECR	ORF14	human	SARS-CoV-2	metabolism
P0DTD3	O14980	ORF14	XPO1	SARS-CoV-2	human		regulation of mrna stability by proteins that bind au rich elements
P0DTD3	O95347	ORF14	SMC2	SARS-CoV-2	human		cell cycle mitotic
Q9NTJ3	P0DTD3	SMC4	ORF14	human	SARS-CoV-2	cell cycle mitotic
P53621	P0DTD3	COPA	ORF14	human	SARS-CoV-2	metabolism of proteins
P16615	P0DTD3	ATP2A2	ORF14	human	SARS-CoV-2	transport of small molecules
P0DTD3	O43592	ORF14	XPOT	SARS-CoV-2	human		metabolism of rna
Q9UBF2	P0DTD3	COPG2	ORF14	human	SARS-CoV-2	metabolism of proteins
P35606	P0DTD3	COPB2	ORF14	human	SARS-CoV-2	metabolism of proteins
Q9P035	P0DTD3	HACD3	ORF14	human	SARS-CoV-2	metabolism
P50991	A0A663DJA2	CCT4	ORF10	human	SARS-CoV-2	metabolism of proteins
P08865	A0A663DJA2	RPSA	ORF10	human	SARS-CoV-2	metabolism of proteins
P48643	A0A663DJA2	CCT5	ORF10	human	SARS-CoV-2	metabolism of proteins
Q14257	A0A663DJA2	RCN2	ORF10	human	SARS-CoV-2
Q00325	A0A663DJA2	SLC25A3	ORF10	human	SARS-CoV-2
Q9Y5A9	A0A663DJA2	YTHDF2	ORF10	human	SARS-CoV-2
P57678	A0A663DJA2	GEMIN4	ORF10	human	SARS-CoV-2	metabolism of rna
P53618	A0A663DJA2	COPB1	ORF10	human	SARS-CoV-2	metabolism of proteins
P53621	A0A663DJA2	COPA	ORF10	human	SARS-CoV-2	metabolism of proteins
O15027	A0A663DJA2	SEC16A	ORF10	human	SARS-CoV-2	metabolism of proteins
O43592	A0A663DJA2	XPOT	ORF10	human	SARS-CoV-2	metabolism of rna
P12268	A0A663DJA2	IMPDH2	ORF10	human	SARS-CoV-2	metabolism
P05023	A0A663DJA2	ATP1A1	ORF10	human	SARS-CoV-2	transport of small molecules
Q9UBF2	A0A663DJA2	COPG2	ORF10	human	SARS-CoV-2	metabolism of proteins
P16615	A0A663DJA2	ATP2A2	ORF10	human	SARS-CoV-2	transport of small molecules
Q9P035	A0A663DJA2	HACD3	ORF10	human	SARS-CoV-2	metabolism
Q96CS3	A0A663DJA2	FAF2	ORF10	human	SARS-CoV-2	innate immune system
O14980	A0A663DJA2	XPO1	ORF10	human	SARS-CoV-2	regulation of mrna stability by proteins that bind au rich elements
Q16891	A0A663DJA2	IMMT	ORF10	human	SARS-CoV-2
O95347	A0A663DJA2	SMC2	ORF10	human	SARS-CoV-2	cell cycle mitotic
P59635	P59596	7a	M	sars-cov	sars-cov
P59637	P59635	E	7a	sars-cov	sars-cov
O00165	EBI-25620513	HAX1	ssrna_sars-cov-1 minus strand	human	sars-cov
P0C6U8	P0C6U8	1a	1a	sars-cov	sars-cov
P0C6U8-PRO_0000338259	P0C6U8-PRO_0000338259	3CLpro	3CLpro	sars-cov	sars-cov
P0C6U8-PRO_0000338259	P0C6U8	3CLpro	1a	sars-cov	sars-cov
P0DTD1-PRO_0000449628	144023	nsp10	0	SARS-CoV-2	0
P0DTD1-PRO_0000449633	144023	2`-O-MTase	0	SARS-CoV-2	0
P0DTD1-PRO_0000449628	EBI-25635153	nsp10	me7gpppauagaacuucgucgaguacgcucaa	SARS-CoV-2	chemical synthesis
P0DTD1-PRO_0000449633	EBI-25635153	2`-O-MTase	me7gpppauagaacuucgucgaguacgcucaa	SARS-CoV-2	chemical synthesis
Q15366	P59636	PCBP2	9b	human	sars-cov	metabolism of rna
Q7Z434	P59636	MAVS	9b	human	sars-cov	metabolism of proteins
P0C6X7-PRO_0000037316	P0C6X7-PRO_0000037316	nsp9	nsp9	sars-cov	sars-cov
P0C6X7-PRO_0000037321	P0C6X7-PRO_0000037321	NendoU	NendoU	sars-cov	sars-cov
P0DTD1-PRO_0000449623	P0DTD1-PRO_0000449623	3CLpro	3CLpro	SARS-CoV-2	SARS-CoV-2
P0DTD1-PRO_0000449621	16960	nsp3	0	SARS-CoV-2	0
P0C6U8-PRO_0000338257	16960	nsp3	0	sars-cov	0
Q53GL7	P0C6U8-PRO_0000338257	PARP10	nsp3	human	sars-cov	metabolism
Q53GL7	P0DTD1-PRO_0000449621	PARP10	nsp3	human	SARS-CoV-2	metabolism
P59632	EBI-25589618	3a	ssrna_sars-cov-1	sars-cov	sars-cov
EBI-25589618	EBI-25589618	ssrna_sars-cov-1	ssrna_sars-cov-1	sars-cov	sars-cov
P0DTD1-PRO_0000449626	P04439	nsp8	HLA-A	SARS-CoV-2	human
P0DTD1-PRO_0000449625	P0DTD1-PRO_0000449625	nsp7	nsp7	SARS-CoV-2	SARS-CoV-2
P0DTD1-PRO_0000449627	P0DTD1-PRO_0000449627	nsp9	nsp9	SARS-CoV-2	SARS-CoV-2
Q19QW5	P0C6X7-PRO_0000037315	ORF6	nsp8	sars-cov	sars-cov
P59637	P59596	E	M	sars-cov	sars-cov
P59637	P59594	E	S	sars-cov	sars-cov
P59637	P0C6X7-PRO_0000037311	E	nsp3	sars-cov	sars-cov
P59595	O75569	N	PRKRA	sars-cov	human		gene silencing by rna
P59596	P59596	M	M	sars-cov	sars-cov
Q19QW5	P59636	ORF6	9b	sars-cov	sars-cov
P0C6X7-PRO_0000283841	P0C6X7-PRO_0000037311	nsp4	nsp3	sars-cov	sars-cov
Q9UMX0	Q19QW5	UBQLN1	ORF6	human	sars-cov	membrane trafficking
Q19QW5	P25685	ORF6	DNAJB1	sars-cov	human		mapk family signaling cascades
P59637	P59595	E	N	sars-cov	sars-cov
P0DTC5	P00403	M	MT-CO2	SARS-CoV-2	human		metabolism
P0DTC5	P01031	M	C5	SARS-CoV-2	human
P0DTC5	O94919	M	ENDOD1	SARS-CoV-2	human
Q9Y6D6	P0DTC5	ARFGEF1	M	human	SARS-CoV-2
Q9Y6A1	P0DTC5	POMT1	M	human	SARS-CoV-2	metabolism of proteins
Q9Y672	P0DTC5	ALG6	M	human	SARS-CoV-2	metabolism of proteins
Q9UBQ6	P0DTC5	EXTL2	M	human	SARS-CoV-2	metabolism of proteins
Q9NVI1	P0DTC5	FANCI	M	human	SARS-CoV-2	rna polymerase ii transcription
Q9NV66	P0DTC5	TYW1	M	human	SARS-CoV-2
Q9H9P8	P0DTC5	L2HGDH	M	human	SARS-CoV-2	metabolism
Q9H7F0	P0DTC5	ATP13A3	M	human	SARS-CoV-2
Q9H2U2	P0DTC5	PPA2	M	human	SARS-CoV-2	metabolism of proteins
Q9BXI2	P0DTC5	SLC25A2	M	human	SARS-CoV-2	metabolism
Q96RL7	P0DTC5	VPS13A	M	human	SARS-CoV-2
Q96Q80	P0DTC5	DERL3	M	human	SARS-CoV-2	transport of small molecules
Q96JB5	P0DTC5	CDK5RAP3	M	human	SARS-CoV-2
Q96I59	P0DTC5	NARS2	M	human	SARS-CoV-2
Q96CM8	P0DTC5	ACSF2	M	human	SARS-CoV-2	metabolism
Q96CB8	P0DTC5	INTS12	M	human	SARS-CoV-2
Q969N2	P0DTC5	PIGT	M	human	SARS-CoV-2	metabolism of proteins
Q92820	P0DTC5	GGH	M	human	SARS-CoV-2	innate immune system
Q8NCN5	P0DTC5	PDPR	M	human	SARS-CoV-2	metabolism
Q8N2H3	P0DTC5	PYROXD2	M	human	SARS-CoV-2
Q86UT6	P0DTC5	NLRX1	M	human	SARS-CoV-2
Q7Z3D6	P0DTC5	DGLUCY	M	human	SARS-CoV-2
Q7Z3C6	P0DTC5	ATG9A	M	human	SARS-CoV-2
Q6UX65	P0DTC5	DRAM2	M	human	SARS-CoV-2
Q6UB35	P0DTC5	MTHFD1L	M	human	SARS-CoV-2	metabolism
Q6SZW1	P0DTC5	SARM1	M	human	SARS-CoV-2
Q6P3X3	P0DTC5	TTC27	M	human	SARS-CoV-2
Q68DH5	P0DTC5	LMBRD2	M	human	SARS-CoV-2
Q5SWX8	P0DTC5	ODR4	M	human	SARS-CoV-2
Q5BJH7	P0DTC5	YIF1B	M	human	SARS-CoV-2
Q16585	P0DTC5	SGCB	M	human	SARS-CoV-2
Q15386	P0DTC5	UBE3C	M	human	SARS-CoV-2
Q13232	P0DTC5	NME3	M	human	SARS-CoV-2	metabolism
Q13021	P0DTC5	MALL	M	human	SARS-CoV-2
Q05932	P0DTC5	FPGS	M	human	SARS-CoV-2
Q03135	P0DTC5	CAV1	M	human	SARS-CoV-2	metabolism
P78527	P0DTC5	PRKDC	M	human	SARS-CoV-2	metabolism of proteins
P54707	P0DTC5	ATP12A	M	human	SARS-CoV-2	transport of small molecules
P51649	P0DTC5	ALDH5A1	M	human	SARS-CoV-2
P51636	P0DTC5	CAV2	M	human	SARS-CoV-2
P49810	P0DTC5	PSEN2	M	human	SARS-CoV-2
P42695	P0DTC5	NCAPD3	M	human	SARS-CoV-2	cell cycle mitotic
P24752	P0DTC5	ACAT1	M	human	SARS-CoV-2	metabolism
P19634	P0DTC5	SLC9A1	M	human	SARS-CoV-2	metabolism
P16219	P0DTC5	ACADS	M	human	SARS-CoV-2	metabolism
P11498	P0DTC5	PC	M	human	SARS-CoV-2	metabolism
P0DTC5	P07858	M	CTSB	SARS-CoV-2	human
P0DTC5	P05166	M	PCCB	SARS-CoV-2	human		metabolism
P0DTC5	P05165	M	PCCA	SARS-CoV-2	human		metabolism
P0DTC5	O95299	M	NDUFA10	SARS-CoV-2	human		metabolism
P0DTC5	O94822	M	LTN1	SARS-CoV-2	human
P0DTC5	O75841	M	UPK1B	SARS-CoV-2	human
P0DTC5	O00165	M	HAX1	SARS-CoV-2	human
P0DTC5	A4D1U4	M	DENND11	SARS-CoV-2	human
P0DTC9	P0DMV8	N	HSPA1A	SARS-CoV-2	human
P0DTD1-PRO_0000449630	O76064	Hel	RNF8	SARS-CoV-2	human		cell cycle
Q86TG7	P0DTD1-PRO_0000449631	PEG10	ExoN	human	SARS-CoV-2
P0DTD1-PRO_0000449622	O00238	nsp4	BMPR1B	SARS-CoV-2	human
Q9UHN6	P0DTD1-PRO_0000449622	CEMIP2	nsp4	human	SARS-CoV-2
Q969N2	P0DTD1-PRO_0000449622	PIGT	nsp4	human	SARS-CoV-2	metabolism of proteins
Q92820	P0DTD1-PRO_0000449622	GGH	nsp4	human	SARS-CoV-2	innate immune system
Q6NUS6	P0DTD1-PRO_0000449622	TCTN3	nsp4	human	SARS-CoV-2
Q30201	P0DTD1-PRO_0000449622	HFE	nsp4	human	SARS-CoV-2	transport of small molecules
Q16658	P0DTD1-PRO_0000449622	FSCN1	nsp4	human	SARS-CoV-2
P10321	P0DTD1-PRO_0000449622	HLA-C	nsp4	human	SARS-CoV-2
Q15751	P0DTD1-PRO_0000449626	HERC1	nsp8	human	SARS-CoV-2
Q86VP1	P0DTD1-PRO_0000449627	TAX1BP1	nsp9	human	SARS-CoV-2
Q96B96	P0DTD1-PRO_0000449624	TMEM159	nsp6	human	SARS-CoV-2
P0DTD1-PRO_0000449624	O94919	nsp6	ENDOD1	SARS-CoV-2	human
Q9Y561	P0DTD1-PRO_0000449624	LRP12	nsp6	human	SARS-CoV-2	metabolism
Q9UBU6	P0DTD1-PRO_0000449624	FAM8A1	nsp6	human	SARS-CoV-2
Q9UBF2	P0DTD1-PRO_0000449624	COPG2	nsp6	human	SARS-CoV-2	metabolism of proteins
Q9BT76	P0DTD1-PRO_0000449624	UPK3B	nsp6	human	SARS-CoV-2
Q9BRR6	P0DTD1-PRO_0000449624	ADPGK	nsp6	human	SARS-CoV-2	metabolism
Q96S52	P0DTD1-PRO_0000449624	PIGS	nsp6	human	SARS-CoV-2	metabolism of proteins
Q96Q80	P0DTD1-PRO_0000449624	DERL3	nsp6	human	SARS-CoV-2	transport of small molecules
Q96HV5	P0DTD1-PRO_0000449624	TMEM41A	nsp6	human	SARS-CoV-2
Q96CP7	P0DTD1-PRO_0000449624	TLCD1	nsp6	human	SARS-CoV-2
Q96C19	P0DTD1-PRO_0000449624	EFHD2	nsp6	human	SARS-CoV-2
Q969E2	P0DTD1-PRO_0000449624	SCAMP4	nsp6	human	SARS-CoV-2
Q8WVQ1	P0DTD1-PRO_0000449624	CANT1	nsp6	human	SARS-CoV-2
Q8WTW3	P0DTD1-PRO_0000449624	COG1	nsp6	human	SARS-CoV-2	metabolism of proteins
Q8N0U8	P0DTD1-PRO_0000449624	VKORC1L1	nsp6	human	SARS-CoV-2	metabolism
Q7Z3C6	P0DTD1-PRO_0000449624	ATG9A	nsp6	human	SARS-CoV-2
Q6SZW1	P0DTD1-PRO_0000449624	SARM1	nsp6	human	SARS-CoV-2
Q5HYI8	P0DTD1-PRO_0000449624	RABL3	nsp6	human	SARS-CoV-2
Q5BJH7	P0DTD1-PRO_0000449624	YIF1B	nsp6	human	SARS-CoV-2
Q16658	P0DTD1-PRO_0000449624	FSCN1	nsp6	human	SARS-CoV-2
Q14746	P0DTD1-PRO_0000449624	COG2	nsp6	human	SARS-CoV-2	metabolism of proteins
Q14596	P0DTD1-PRO_0000449624	NBR1	nsp6	human	SARS-CoV-2
Q14019	P0DTD1-PRO_0000449624	COTL1	nsp6	human	SARS-CoV-2	innate immune system
Q13637	P0DTD1-PRO_0000449624	RAB32	nsp6	human	SARS-CoV-2	metabolism of proteins
Q03135	P0DTD1-PRO_0000449624	CAV1	nsp6	human	SARS-CoV-2	metabolism
P83436	P0DTD1-PRO_0000449624	COG7	nsp6	human	SARS-CoV-2	metabolism of proteins
P51636	P0DTD1-PRO_0000449624	CAV2	nsp6	human	SARS-CoV-2
P28328	P0DTD1-PRO_0000449624	PEX2	nsp6	human	SARS-CoV-2	metabolism of proteins
P26038	P0DTD1-PRO_0000449624	MSN	nsp6	human	SARS-CoV-2
P0DTD1-PRO_0000449624	P06576	nsp6	ATP5F1B	SARS-CoV-2	human		metabolism
P0DTD1-PRO_0000449624	P03905	nsp6	MT-ND4	SARS-CoV-2	human		metabolism
P0DTD1-PRO_0000449624	P00167	nsp6	CYB5A	SARS-CoV-2	human		metabolism
P0DTD1-PRO_0000449624	O95395	nsp6	GCNT3	SARS-CoV-2	human		metabolism of proteins
P0DTD1-PRO_0000449624	O76024	nsp6	WFS1	SARS-CoV-2	human		metabolism of proteins
P0DTD1-PRO_0000449624	O43292	nsp6	GPAA1	SARS-CoV-2	human		metabolism of proteins
P0DTD1-PRO_0000449624	O00400	nsp6	SLC33A1	SARS-CoV-2	human		transport of small molecules
P0DTD1-PRO_0000449624	O00151	nsp6	PDLIM1	SARS-CoV-2	human
P0DTD1-PRO_0000449624	B7ZAQ6	nsp6	GPR89A	SARS-CoV-2	human
Q9NV58	P0DTC3	RNF19A	3a	human	SARS-CoV-2
P78552	P0DTC3	IL13RA1	3a	human	SARS-CoV-2	cytokine signaling in immune system
P0DTC3	O95297	3a	MPZL1	SARS-CoV-2	human
Q96PD2	P0DTC3	DCBLD2	3a	human	SARS-CoV-2
Q8IY22	P0DTC3	CMIP	3a	human	SARS-CoV-2
Q14574	P0DTC3	DSC3	3a	human	SARS-CoV-2
P53004	P0DTC3	BLVRA	3a	human	SARS-CoV-2	metabolism
P10586	P0DTC3	PTPRF	3a	human	SARS-CoV-2
P0DTC3	O43291	3a	SPINT2	SARS-CoV-2	human
P0DTC3	O00238	3a	BMPR1B	SARS-CoV-2	human
Q9Y6M5	P0DTC3	SLC30A1	3a	human	SARS-CoV-2	transport of small molecules
Q9Y6D0	P0DTC3	SELENOK	3a	human	SARS-CoV-2
Q9Y666	P0DTC3	SLC12A7	3a	human	SARS-CoV-2	transport of small molecules
Q9Y617	P0DTC3	PSAT1	3a	human	SARS-CoV-2	metabolism
Q9Y5I4	P0DTC3	PCDHAC2	3a	human	SARS-CoV-2
Q9Y561	P0DTC3	LRP12	3a	human	SARS-CoV-2	metabolism
Q9Y4D7	P0DTC3	PLXND1	3a	human	SARS-CoV-2
Q9Y397	P0DTC3	ZDHHC9	3a	human	SARS-CoV-2
Q9Y2G1	P0DTC3	MYRF	3a	human	SARS-CoV-2
Q9UNN8	P0DTC3	PROCR	3a	human	SARS-CoV-2
Q9UNE7	P0DTC3	STUB1	3a	human	SARS-CoV-2	rna polymerase ii transcription
Q9UMX0	P0DTC3	UBQLN1	3a	human	SARS-CoV-2	membrane trafficking
Q9UM47	P0DTC3	NOTCH3	3a	human	SARS-CoV-2	disease
Q9ULT6	P0DTC3	ZNRF3	3a	human	SARS-CoV-2
Q9UL15	P0DTC3	BAG5	3a	human	SARS-CoV-2	cellular responses to stress
Q9UHW9	P0DTC3	SLC12A6	3a	human	SARS-CoV-2	transport of small molecules
Q9UHN6	P0DTC3	CEMIP2	3a	human	SARS-CoV-2
Q9UGH3	P0DTC3	SLC23A2	3a	human	SARS-CoV-2	metabolism
Q9UBN6	P0DTC3	TNFRSF10D	3a	human	SARS-CoV-2
Q9P244	P0DTC3	LRFN1	3a	human	SARS-CoV-2
Q9NZV1	P0DTC3	CRIM1	3a	human	SARS-CoV-2
Q9NZU0	P0DTC3	FLRT3	3a	human	SARS-CoV-2
Q9NV92	P0DTC3	NDFIP2	3a	human	SARS-CoV-2
Q9NRW7	P0DTC3	VPS45	3a	human	SARS-CoV-2	membrane trafficking
Q9NQX7	P0DTC3	ITM2C	3a	human	SARS-CoV-2
Q9NPR2	P0DTC3	SEMA4B	3a	human	SARS-CoV-2
Q9HC56	P0DTC3	PCDH9	3a	human	SARS-CoV-2
Q9H813	P0DTC3	PACC1	3a	human	SARS-CoV-2
Q9H1Y3	P0DTC3	OPN3	3a	human	SARS-CoV-2
Q9H0X4	P0DTC3	FAM234A	3a	human	SARS-CoV-2
Q9GZP1	P0DTC3	NRSN2	3a	human	SARS-CoV-2
Q9C0C4	P0DTC3	SEMA4C	3a	human	SARS-CoV-2
Q9C0B5	P0DTC3	ZDHHC5	3a	human	SARS-CoV-2
Q9BVT8	P0DTC3	TMUB1	3a	human	SARS-CoV-2
Q9BT76	P0DTC3	UPK3B	3a	human	SARS-CoV-2
Q9BT67	P0DTC3	NDFIP1	3a	human	SARS-CoV-2
Q99999	P0DTC3	GAL3ST1	3a	human	SARS-CoV-2
Q99747	P0DTC3	NAPG	3a	human	SARS-CoV-2	metabolism of proteins
Q99650	P0DTC3	OSMR	3a	human	SARS-CoV-2	cytokine signaling in immune system
Q99426	P0DTC3	TBCB	3a	human	SARS-CoV-2
Q96NT0	P0DTC3	CCDC115	3a	human	SARS-CoV-2
Q96L92	P0DTC3	SNX27	3a	human	SARS-CoV-2
Q96J02	P0DTC3	ITCH	3a	human	SARS-CoV-2
Q96C19	P0DTC3	EFHD2	3a	human	SARS-CoV-2
Q969W9	P0DTC3	PMEPA1	3a	human	SARS-CoV-2	signaling by tgf beta family members
Q92859	P0DTC3	NEO1	3a	human	SARS-CoV-2
Q92692	P0DTC3	NECTIN2	3a	human	SARS-CoV-2
Q8WTV0	P0DTC3	SCARB1	3a	human	SARS-CoV-2
Q8TAT6	P0DTC3	NPLOC4	3a	human	SARS-CoV-2
Q8NFT2	P0DTC3	STEAP2	3a	human	SARS-CoV-2	transport of small molecules
Q8NE01	P0DTC3	CNNM3	3a	human	SARS-CoV-2
Q8NC67	P0DTC3	NETO2	3a	human	SARS-CoV-2
Q8NC54	P0DTC3	KCT2	3a	human	SARS-CoV-2
Q8NC42	P0DTC3	RNF149	3a	human	SARS-CoV-2
Q8NB49	P0DTC3	ATP11C	3a	human	SARS-CoV-2	transport of small molecules
Q8N614	P0DTC3	TMEM156	3a	human	SARS-CoV-2
Q8N1G4	P0DTC3	LRRC47	3a	human	SARS-CoV-2
Q8IWT6	P0DTC3	LRRC8A	3a	human	SARS-CoV-2	transport of small molecules
Q8IUW5	P0DTC3	RELL1	3a	human	SARS-CoV-2
Q86Y82	P0DTC3	STX12	3a	human	SARS-CoV-2
Q86XS8	P0DTC3	RNF130	3a	human	SARS-CoV-2
Q86X29	P0DTC3	LSR	3a	human	SARS-CoV-2
Q86VP1	P0DTC3	TAX1BP1	3a	human	SARS-CoV-2
Q86SJ2	P0DTC3	AMIGO2	3a	human	SARS-CoV-2
Q7Z5G4	P0DTC3	GOLGA7	3a	human	SARS-CoV-2	innate immune system
Q7Z4F1	P0DTC3	LRP10	3a	human	SARS-CoV-2	metabolism
Q7L1W4	P0DTC3	LRRC8D	3a	human	SARS-CoV-2	transport of small molecules
Q6U841	P0DTC3	SLC4A10	3a	human	SARS-CoV-2	transport of small molecules
Q6PJF5	P0DTC3	RHBDF2	3a	human	SARS-CoV-2
Q6PIU2	P0DTC3	NCEH1	3a	human	SARS-CoV-2	transport of small molecules
Q6P9B6	P0DTC3	MEAK7	3a	human	SARS-CoV-2
Q6NZ63	P0DTC3	STEAP1B	3a	human	SARS-CoV-2
Q658P3	P0DTC3	STEAP3	3a	human	SARS-CoV-2	transport of small molecules
Q5VW32	P0DTC3	BROX	3a	human	SARS-CoV-2
Q4KMQ2	P0DTC3	ANO6	3a	human	SARS-CoV-2	transport of small molecules
Q3MIR4	P0DTC3	TMEM30B	3a	human	SARS-CoV-2
Q30201	P0DTC3	HFE	3a	human	SARS-CoV-2	transport of small molecules
Q29983	P0DTC3	MICA	3a	human	SARS-CoV-2
Q16719	P0DTC3	KYNU	3a	human	SARS-CoV-2	metabolism
Q16658	P0DTC3	FSCN1	3a	human	SARS-CoV-2
Q15904	P0DTC3	ATP6AP1	3a	human	SARS-CoV-2	transport of small molecules
Q15836	P0DTC3	VAMP3	3a	human	SARS-CoV-2	membrane trafficking
Q15813	P0DTC3	TBCE	3a	human	SARS-CoV-2
Q15075	P0DTC3	EEA1	3a	human	SARS-CoV-2
Q15036	P0DTC3	SNX17	3a	human	SARS-CoV-2
Q14914	P0DTC3	PTGR1	3a	human	SARS-CoV-2
Q14789	P0DTC3	GOLGB1	3a	human	SARS-CoV-2	metabolism of proteins
Q14596	P0DTC3	NBR1	3a	human	SARS-CoV-2
Q14344	P0DTC3	GNA13	3a	human	SARS-CoV-2
Q14019	P0DTC3	COTL1	3a	human	SARS-CoV-2	innate immune system
Q13873	P0DTC3	BMPR2	3a	human	SARS-CoV-2
Q13641	P0DTC3	TPBG	3a	human	SARS-CoV-2
Q13637	P0DTC3	RAB32	3a	human	SARS-CoV-2	metabolism of proteins
Q13443	P0DTC3	ADAM9	3a	human	SARS-CoV-2
Q13145	P0DTC3	BAMBI	3a	human	SARS-CoV-2	signaling by tgf beta family members
Q12959	P0DTC3	DLG1	3a	human	SARS-CoV-2
Q12913	P0DTC3	PTPRJ	3a	human	SARS-CoV-2	innate immune system
Q12907	P0DTC3	LMAN2	3a	human	SARS-CoV-2	metabolism of proteins
Q12846	P0DTC3	STX4	3a	human	SARS-CoV-2	membrane trafficking
Q08345	P0DTC3	DDR1	3a	human	SARS-CoV-2
Q08334	P0DTC3	IL10RB	3a	human	SARS-CoV-2
Q06124	P0DTC3	PTPN11	3a	human	SARS-CoV-2
Q05639	P0DTC3	EEF1A2	3a	human	SARS-CoV-2
Q04941	P0DTC3	PLP2	3a	human	SARS-CoV-2
Q04771	P0DTC3	ACVR1	3a	human	SARS-CoV-2
Q04760	P0DTC3	GLO1	3a	human	SARS-CoV-2	metabolism
Q04721	P0DTC3	NOTCH2	3a	human	SARS-CoV-2
Q02297	P0DTC3	NRG1	3a	human	SARS-CoV-2	disease
P62942	P0DTC3	FKBP1A	3a	human	SARS-CoV-2	disease
P62820	P0DTC3	RAB1A	3a	human	SARS-CoV-2	metabolism of proteins
P61769	P0DTC3	B2M	3a	human	SARS-CoV-2	metabolism of proteins
P61106	P0DTC3	RAB14	3a	human	SARS-CoV-2	metabolism of proteins
P61019	P0DTC3	RAB2A	3a	human	SARS-CoV-2	metabolism of proteins
P61006	P0DTC3	RAB8A	3a	human	SARS-CoV-2	metabolism of proteins
P60880	P0DTC3	SNAP25	3a	human	SARS-CoV-2	innate immune system
P56749	P0DTC3	CLDN12	3a	human	SARS-CoV-2
P54920	P0DTC3	NAPA	3a	human	SARS-CoV-2	metabolism of proteins
P54710	P0DTC3	FXYD2	3a	human	SARS-CoV-2	transport of small molecules
P51809	P0DTC3	VAMP7	3a	human	SARS-CoV-2	membrane trafficking
P51511	P0DTC3	MMP15	3a	human	SARS-CoV-2
P51153	P0DTC3	RAB13	3a	human	SARS-CoV-2	metabolism of proteins
P51149	P0DTC3	RAB7A	3a	human	SARS-CoV-2	metabolism of proteins
P50895	P0DTC3	BCAM	3a	human	SARS-CoV-2
P50851	P0DTC3	LRBA	3a	human	SARS-CoV-2
P50443	P0DTC3	SLC26A2	3a	human	SARS-CoV-2	metabolism
P49773	P0DTC3	HINT1	3a	human	SARS-CoV-2
P49754	P0DTC3	VPS41	3a	human	SARS-CoV-2
P48960	P0DTC3	ADGRE5	3a	human	SARS-CoV-2	innate immune system
P42892	P0DTC3	ECE1	3a	human	SARS-CoV-2
P41273	P0DTC3	TNFSF9	3a	human	SARS-CoV-2
P40925	P0DTC3	MDH1	3a	human	SARS-CoV-2	metabolism
P40818	P0DTC3	USP8	3a	human	SARS-CoV-2	metabolism of proteins
P40189	P0DTC3	IL6ST	3a	human	SARS-CoV-2
P37173	P0DTC3	TGFBR2	3a	human	SARS-CoV-2
P36897	P0DTC3	TGFBR1	3a	human	SARS-CoV-2	metabolism of proteins
P36896	P0DTC3	ACVR1B	3a	human	SARS-CoV-2
P36894	P0DTC3	BMPR1A	3a	human	SARS-CoV-2
P30519	P0DTC3	HMOX2	3a	human	SARS-CoV-2	metabolism
P29317	P0DTC3	EPHA2	3a	human	SARS-CoV-2
P28907	P0DTC3	CD38	3a	human	SARS-CoV-2	metabolism
P28827	P0DTC3	PTPRM	3a	human	SARS-CoV-2
P26038	P0DTC3	MSN	3a	human	SARS-CoV-2
P23229	P0DTC3	ITGA6	3a	human	SARS-CoV-2
P21399	P0DTC3	ACO1	3a	human	SARS-CoV-2	transport of small molecules
P20339	P0DTC3	RAB5A	3a	human	SARS-CoV-2	metabolism of proteins
P19440	P0DTC3	GGT1	3a	human	SARS-CoV-2	metabolism
P19438	P0DTC3	TNFRSF1A	3a	human	SARS-CoV-2
P18433	P0DTC3	PTPRA	3a	human	SARS-CoV-2
P17931	P0DTC3	LGALS3	3a	human	SARS-CoV-2	innate immune system
P16070	P0DTC3	CD44	3a	human	SARS-CoV-2	metabolism
P15313	P0DTC3	ATP6V1B1	3a	human	SARS-CoV-2	transport of small molecules
P15260	P0DTC3	IFNGR1	3a	human	SARS-CoV-2
P15151	P0DTC3	PVR	3a	human	SARS-CoV-2
P15121	P0DTC3	AKR1B1	3a	human	SARS-CoV-2	metabolism
P14209	P0DTC3	CD99	3a	human	SARS-CoV-2
P13164	P0DTC3	IFITM1	3a	human	SARS-CoV-2	cytokine signaling in immune system
P11717	P0DTC3	IGF2R	3a	human	SARS-CoV-2	membrane trafficking
P11362	P0DTC3	FGFR1	3a	human	SARS-CoV-2	disease
P10909	P0DTC3	CLU	3a	human	SARS-CoV-2
P10321	P0DTC3	HLA-C	3a	human	SARS-CoV-2
P0DTC3	P0DI83	3a	RAB34	SARS-CoV-2	human
P0DTC3	P08581	3a	MET	SARS-CoV-2	human		disease
P0DTC3	P04920	3a	SLC4A2	SARS-CoV-2	human		transport of small molecules
P0DTC3	P04439	3a	HLA-A	SARS-CoV-2	human
P0DTC3	P01130	3a	LDLR	SARS-CoV-2	human		transport of small molecules
P0DTC3	P00167	3a	CYB5A	SARS-CoV-2	human		metabolism
P0DTC3	O95395	3a	GCNT3	SARS-CoV-2	human		metabolism of proteins
P0DTC3	O95164	3a	UBL3	SARS-CoV-2	human
P0DTC3	O75886	3a	STAM2	SARS-CoV-2	human		metabolism of proteins
P0DTC3	O75674	3a	TOM1L1	SARS-CoV-2	human
P0DTC3	O75534	3a	CSDE1	SARS-CoV-2	human
P0DTC3	O75509	3a	TNFRSF21	SARS-CoV-2	human		metabolism
P0DTC3	O75325	3a	LRRN2	SARS-CoV-2	human
P0DTC3	O60503	3a	ADCY9	SARS-CoV-2	human		metabolism
P0DTC3	O60499	3a	STX10	SARS-CoV-2	human		membrane trafficking
P0DTC3	O60291	3a	MGRN1	SARS-CoV-2	human
P0DTC3	O43752	3a	STX6	SARS-CoV-2	human		membrane trafficking
P0DTC3	O43570	3a	CA12	SARS-CoV-2	human		metabolism
P0DTC3	O43556	3a	SGCE	SARS-CoV-2	human
P0DTC3	O43493	3a	TGOLN2	SARS-CoV-2	human		metabolism of proteins
P0DTC3	O15403	3a	SLC16A6	SARS-CoV-2	human
P0DTC3	O15400	3a	STX7	SARS-CoV-2	human
P0DTC3	O14763	3a	TNFRSF10B	SARS-CoV-2	human
P0DTC3	O14657	3a	TOR1B	SARS-CoV-2	human		membrane trafficking
P0DTC3	O14656	3a	TOR1A	SARS-CoV-2	human		membrane trafficking
P0DTC3	O00308	3a	WWP2	SARS-CoV-2	human		intracellular signaling by second messengers
P0DTC3	O00220	3a	TNFRSF10A	SARS-CoV-2	human
P0DTC3	O00151	3a	PDLIM1	SARS-CoV-2	human
P36941	P0DTC3	LTBR	3a	human	SARS-CoV-2
Q13315	P0DTC7	ATM	7a	human	SARS-CoV-2	cell cycle
Q9H0H0	P0DTC7	INTS2	7a	human	SARS-CoV-2
Q9Y6D6	P0DTC7	ARFGEF1	7a	human	SARS-CoV-2
Q9Y617	P0DTC7	PSAT1	7a	human	SARS-CoV-2	metabolism
Q9NVI1	P0DTC7	FANCI	7a	human	SARS-CoV-2	rna polymerase ii transcription
Q9HD20	P0DTC7	ATP13A1	7a	human	SARS-CoV-2	transport of small molecules
Q9HAV4	P0DTC7	XPO5	7a	human	SARS-CoV-2	gene silencing by rna
Q9H9P8	P0DTC7	L2HGDH	7a	human	SARS-CoV-2	metabolism
Q9H6E5	P0DTC7	TUT1	7a	human	SARS-CoV-2
Q9H0V1	P0DTC7	TMEM168	7a	human	SARS-CoV-2
Q9BSE5	P0DTC7	AGMAT	7a	human	SARS-CoV-2	metabolism
Q96HW7	P0DTC7	INTS4	7a	human	SARS-CoV-2
Q96CB8	P0DTC7	INTS12	7a	human	SARS-CoV-2
Q8WTW3	P0DTC7	COG1	7a	human	SARS-CoV-2	metabolism of proteins
Q8N201	P0DTC7	INTS1	7a	human	SARS-CoV-2
Q8N1F8	P0DTC7	STK11IP	7a	human	SARS-CoV-2	innate immune system
Q86UT6	P0DTC7	NLRX1	7a	human	SARS-CoV-2
Q70CQ2	P0DTC7	USP34	7a	human	SARS-CoV-2	metabolism of proteins
Q6P3X3	P0DTC7	TTC27	7a	human	SARS-CoV-2
Q5SRE5	P0DTC7	NUP188	7a	human	SARS-CoV-2	metabolism of proteins
Q15386	P0DTC7	UBE3C	7a	human	SARS-CoV-2
Q14746	P0DTC7	COG2	7a	human	SARS-CoV-2	metabolism of proteins
Q13535	P0DTC7	ATR	7a	human	SARS-CoV-2	cell cycle
P83436	P0DTC7	COG7	7a	human	SARS-CoV-2	metabolism of proteins
P42695	P0DTC7	NCAPD3	7a	human	SARS-CoV-2	cell cycle mitotic
P11498	P0DTC7	PC	7a	human	SARS-CoV-2	metabolism
P0DTC7	O94822	7a	LTN1	SARS-CoV-2	human
P0DTC7	O75063	7a	FAM20B	SARS-CoV-2	human
Q9NV58	P0DTD8	RNF19A	7b	human	SARS-CoV-2
Q9H2V7	P0DTD8	SPNS1	7b	human	SARS-CoV-2
Q7Z434	P0DTD8	MAVS	7b	human	SARS-CoV-2	metabolism of proteins
P78552	P0DTD8	IL13RA1	7b	human	SARS-CoV-2	cytokine signaling in immune system
P0DTD8	O95297	7b	MPZL1	SARS-CoV-2	human
Q9H6K4	P0DTD8	OPA3	7b	human	SARS-CoV-2
Q96SQ9	P0DTD8	CYP2S1	7b	human	SARS-CoV-2	metabolism
Q96PD2	P0DTD8	DCBLD2	7b	human	SARS-CoV-2
Q96GQ5	P0DTD8	RUSF1	7b	human	SARS-CoV-2
Q96B96	P0DTD8	TMEM159	7b	human	SARS-CoV-2
Q8IXL6	P0DTD8	FAM20C	7b	human	SARS-CoV-2	metabolism of proteins
Q8IXK2	P0DTD8	GALNT12	7b	human	SARS-CoV-2	metabolism of proteins
Q86SR1	P0DTD8	GALNT10	7b	human	SARS-CoV-2	metabolism of proteins
Q6UXV4	P0DTD8	APOOL	7b	human	SARS-CoV-2
Q53TN4	P0DTD8	CYBRD1	7b	human	SARS-CoV-2	transport of small molecules
Q14574	P0DTD8	DSC3	7b	human	SARS-CoV-2
Q13454	P0DTD8	TUSC3	7b	human	SARS-CoV-2	metabolism of proteins
P43304	P0DTD8	GPD2	7b	human	SARS-CoV-2	metabolism
P10586	P0DTD8	PTPRF	7b	human	SARS-CoV-2
P0DTD8	O94923	7b	GLCE	SARS-CoV-2	human
P0DTD8	O43761	7b	SYNGR3	SARS-CoV-2	human
P0DTD8	O43291	7b	SPINT2	SARS-CoV-2	human
P0DTD8	O43194	7b	GPR39	SARS-CoV-2	human
Q9Y6M5	P0DTD8	SLC30A1	7b	human	SARS-CoV-2	transport of small molecules
Q9Y6D0	P0DTD8	SELENOK	7b	human	SARS-CoV-2
Q9Y673	P0DTD8	ALG5	7b	human	SARS-CoV-2	metabolism of proteins
Q9Y672	P0DTD8	ALG6	7b	human	SARS-CoV-2	metabolism of proteins
Q9Y666	P0DTD8	SLC12A7	7b	human	SARS-CoV-2	transport of small molecules
Q9Y5I4	P0DTD8	PCDHAC2	7b	human	SARS-CoV-2
Q9Y561	P0DTD8	LRP12	7b	human	SARS-CoV-2	metabolism
Q9Y4D7	P0DTD8	PLXND1	7b	human	SARS-CoV-2
Q9Y3B3	P0DTD8	TMED7	7b	human	SARS-CoV-2	metabolism of proteins
Q9Y397	P0DTD8	ZDHHC9	7b	human	SARS-CoV-2
Q9Y2U9	P0DTD8	KLHDC2	7b	human	SARS-CoV-2
Q9Y2U8	P0DTD8	LEMD3	7b	human	SARS-CoV-2	cell cycle mitotic
Q9Y2G1	P0DTD8	MYRF	7b	human	SARS-CoV-2
Q9Y2C4	P0DTD8	EXOG	7b	human	SARS-CoV-2
Q9Y227	P0DTD8	ENTPD4	7b	human	SARS-CoV-2	metabolism
Q9UNN8	P0DTD8	PROCR	7b	human	SARS-CoV-2
Q9UNE7	P0DTD8	STUB1	7b	human	SARS-CoV-2	rna polymerase ii transcription
Q9UM47	P0DTD8	NOTCH3	7b	human	SARS-CoV-2	disease
Q9UHJ9	P0DTD8	PGAP2	7b	human	SARS-CoV-2
Q9UGH3	P0DTD8	SLC23A2	7b	human	SARS-CoV-2	metabolism
Q9UG56	P0DTD8	PISD	7b	human	SARS-CoV-2
Q9UBV7	P0DTD8	B4GALT7	7b	human	SARS-CoV-2	metabolism
Q9UBQ6	P0DTD8	EXTL2	7b	human	SARS-CoV-2	metabolism of proteins
Q9UBN6	P0DTD8	TNFRSF10D	7b	human	SARS-CoV-2
Q9P244	P0DTD8	LRFN1	7b	human	SARS-CoV-2
Q9NZV1	P0DTD8	CRIM1	7b	human	SARS-CoV-2
Q9NZU0	P0DTD8	FLRT3	7b	human	SARS-CoV-2
Q9NZJ7	P0DTD8	MTCH1	7b	human	SARS-CoV-2
Q9NX14	P0DTD8	NDUFB11	7b	human	SARS-CoV-2	metabolism
Q9NV92	P0DTD8	NDFIP2	7b	human	SARS-CoV-2
Q9NUE0	P0DTD8	ZDHHC18	7b	human	SARS-CoV-2
Q9NU53	P0DTD8	GINM1	7b	human	SARS-CoV-2
Q9NRW7	P0DTD8	VPS45	7b	human	SARS-CoV-2	membrane trafficking
Q9NRP0	P0DTD8	OSTC	7b	human	SARS-CoV-2
Q9NRC1	P0DTD8	ST7	7b	human	SARS-CoV-2
Q9NQX7	P0DTD8	ITM2C	7b	human	SARS-CoV-2
Q9NPR2	P0DTD8	SEMA4B	7b	human	SARS-CoV-2
Q9NP73	P0DTD8	ALG13	7b	human	SARS-CoV-2	metabolism of proteins
Q9HCU4	P0DTD8	CELSR2	7b	human	SARS-CoV-2
Q9HBH5	P0DTD8	RDH14	7b	human	SARS-CoV-2
Q9H9S5	P0DTD8	FKRP	7b	human	SARS-CoV-2
Q9H8Y8	P0DTD8	GORASP2	7b	human	SARS-CoV-2	cell cycle mitotic
Q9H813	P0DTD8	PACC1	7b	human	SARS-CoV-2
Q9H6V9	P0DTD8	LDAH	7b	human	SARS-CoV-2
Q9H6R6	P0DTD8	ZDHHC6	7b	human	SARS-CoV-2
Q9H5J4	P0DTD8	ELOVL6	7b	human	SARS-CoV-2	metabolism
Q9H1Y3	P0DTD8	OPN3	7b	human	SARS-CoV-2
Q9H1C4	P0DTD8	UNC93B1	7b	human	SARS-CoV-2	disease
Q9H0X4	P0DTD8	FAM234A	7b	human	SARS-CoV-2
Q9H0P0	P0DTD8	NT5C3A	7b	human	SARS-CoV-2
Q9GZP1	P0DTD8	NRSN2	7b	human	SARS-CoV-2
Q9C0C4	P0DTD8	SEMA4C	7b	human	SARS-CoV-2
Q9C0B5	P0DTD8	ZDHHC5	7b	human	SARS-CoV-2
Q9BZ76	P0DTD8	CNTNAP3	7b	human	SARS-CoV-2
Q9BYC5	P0DTD8	FUT8	7b	human	SARS-CoV-2	metabolism of proteins
Q9BX79	P0DTD8	STRA6	7b	human	SARS-CoV-2	disease
Q9BW72	P0DTD8	HIGD2A	7b	human	SARS-CoV-2
Q9BVX2	P0DTD8	TMEM106C	7b	human	SARS-CoV-2
Q9BVK6	P0DTD8	TMED9	7b	human	SARS-CoV-2	metabolism of proteins
Q9BVK2	P0DTD8	ALG8	7b	human	SARS-CoV-2	metabolism of proteins
Q9BUP3	P0DTD8	HTATIP2	7b	human	SARS-CoV-2
Q9BUB7	P0DTD8	TMEM70	7b	human	SARS-CoV-2
Q9BT67	P0DTD8	NDFIP1	7b	human	SARS-CoV-2
Q9BRX8	P0DTD8	PRXL2A	7b	human	SARS-CoV-2
Q9BRR6	P0DTD8	ADPGK	7b	human	SARS-CoV-2	metabolism
Q9BQE4	P0DTD8	SELENOS	7b	human	SARS-CoV-2	metabolism of proteins
Q99999	P0DTD8	GAL3ST1	7b	human	SARS-CoV-2
Q99805	P0DTD8	TM9SF2	7b	human	SARS-CoV-2
Q99747	P0DTD8	NAPG	7b	human	SARS-CoV-2	metabolism of proteins
Q99541	P0DTD8	PLIN2	7b	human	SARS-CoV-2	metabolism
Q99523	P0DTD8	SORT1	7b	human	SARS-CoV-2	membrane trafficking
Q99500	P0DTD8	S1PR3	7b	human	SARS-CoV-2
Q96NT0	P0DTD8	CCDC115	7b	human	SARS-CoV-2
Q96LT4	P0DTD8	SAMD8	7b	human	SARS-CoV-2	metabolism
Q96L58	P0DTD8	B3GALT6	7b	human	SARS-CoV-2	metabolism
Q96J02	P0DTD8	ITCH	7b	human	SARS-CoV-2
Q96HA4	P0DTD8	C1orf159	7b	human	SARS-CoV-2
Q96G97	P0DTD8	BSCL2	7b	human	SARS-CoV-2
Q96F25	P0DTD8	ALG14	7b	human	SARS-CoV-2	metabolism of proteins
Q96ET8	P0DTD8	TVP23C	7b	human	SARS-CoV-2
Q96CP7	P0DTD8	TLCD1	7b	human	SARS-CoV-2
Q96AJ9	P0DTD8	VTI1A	7b	human	SARS-CoV-2	membrane trafficking
Q96AA3	P0DTD8	RFT1	7b	human	SARS-CoV-2	disease
Q969W9	P0DTD8	PMEPA1	7b	human	SARS-CoV-2	signaling by tgf beta family members
Q969V5	P0DTD8	MUL1	7b	human	SARS-CoV-2	metabolism of proteins
Q969E2	P0DTD8	SCAMP4	7b	human	SARS-CoV-2
Q92968	P0DTD8	PEX13	7b	human	SARS-CoV-2	metabolism of proteins
Q92859	P0DTD8	NEO1	7b	human	SARS-CoV-2
Q92692	P0DTD8	NECTIN2	7b	human	SARS-CoV-2
Q92629	P0DTD8	SGCD	7b	human	SARS-CoV-2
Q92544	P0DTD8	TM9SF4	7b	human	SARS-CoV-2
Q8WZA1	P0DTD8	POMGNT1	7b	human	SARS-CoV-2	metabolism of proteins
Q8WVQ1	P0DTD8	CANT1	7b	human	SARS-CoV-2
Q8WVM8	P0DTD8	SCFD1	7b	human	SARS-CoV-2	metabolism of proteins
Q8WTV0	P0DTD8	SCARB1	7b	human	SARS-CoV-2
Q8WTS1	P0DTD8	ABHD5	7b	human	SARS-CoV-2
Q8TEQ8	P0DTD8	PIGO	7b	human	SARS-CoV-2
Q8TBA6	P0DTD8	GOLGA5	7b	human	SARS-CoV-2	membrane trafficking
Q8TAD4	P0DTD8	SLC30A5	7b	human	SARS-CoV-2	metabolism of proteins
Q8NHS3	P0DTD8	MFSD8	7b	human	SARS-CoV-2
Q8NFT2	P0DTD8	STEAP2	7b	human	SARS-CoV-2	transport of small molecules
Q8NCH0	P0DTD8	CHST14	7b	human	SARS-CoV-2	metabolism
Q8NC67	P0DTD8	NETO2	7b	human	SARS-CoV-2
Q8NC54	P0DTD8	KCT2	7b	human	SARS-CoV-2
Q8NC42	P0DTD8	RNF149	7b	human	SARS-CoV-2
Q8NBX0	P0DTD8	SCCPDH	7b	human	SARS-CoV-2
Q8NBN3	P0DTD8	TMEM87A	7b	human	SARS-CoV-2
Q8NBJ4	P0DTD8	GOLM1	7b	human	SARS-CoV-2	metabolism of proteins
Q8NBI6	P0DTD8	XXYLT1	7b	human	SARS-CoV-2
Q8NB49	P0DTD8	ATP11C	7b	human	SARS-CoV-2	transport of small molecules
Q8N6M3	P0DTD8	FITM2	7b	human	SARS-CoV-2	metabolism
Q8N697	P0DTD8	SLC15A4	7b	human	SARS-CoV-2	transport of small molecules
Q8N614	P0DTD8	TMEM156	7b	human	SARS-CoV-2
Q8N511	P0DTD8	TMEM199	7b	human	SARS-CoV-2
Q8N490	P0DTD8	PNKD	7b	human	SARS-CoV-2
Q8N2U0	P0DTD8	TMEM256	7b	human	SARS-CoV-2
Q8N0U8	P0DTD8	VKORC1L1	7b	human	SARS-CoV-2	metabolism
Q8IY95	P0DTD8	TMEM192	7b	human	SARS-CoV-2
Q8IWT6	P0DTD8	LRRC8A	7b	human	SARS-CoV-2	transport of small molecules
Q8IWR1	P0DTD8	TRIM59	7b	human	SARS-CoV-2
Q8IV08	P0DTD8	PLD3	7b	human	SARS-CoV-2
Q8IUW5	P0DTD8	RELL1	7b	human	SARS-CoV-2
Q86Y82	P0DTD8	STX12	7b	human	SARS-CoV-2
Q86XS8	P0DTD8	RNF130	7b	human	SARS-CoV-2
Q86W50	P0DTD8	METTL16	7b	human	SARS-CoV-2
Q86VR2	P0DTD8	RETREG3	7b	human	SARS-CoV-2
Q86VL8	P0DTD8	SLC47A2	7b	human	SARS-CoV-2	transport of small molecules
Q86SJ2	P0DTD8	AMIGO2	7b	human	SARS-CoV-2
Q7Z7H5	P0DTD8	TMED4	7b	human	SARS-CoV-2
Q7Z4F1	P0DTD8	LRP10	7b	human	SARS-CoV-2	metabolism
Q7Z2K6	P0DTD8	ERMP1	7b	human	SARS-CoV-2
Q7RTP0	P0DTD8	NIPA1	7b	human	SARS-CoV-2	transport of small molecules
Q6ZRP7	P0DTD8	QSOX2	7b	human	SARS-CoV-2
Q6ZPD9	P0DTD8	DPY19L3	7b	human	SARS-CoV-2
Q6UX65	P0DTD8	DRAM2	7b	human	SARS-CoV-2
Q6UWP7	P0DTD8	LCLAT1	7b	human	SARS-CoV-2	metabolism
Q6PJF5	P0DTD8	RHBDF2	7b	human	SARS-CoV-2
Q6PIU2	P0DTD8	NCEH1	7b	human	SARS-CoV-2	transport of small molecules
Q6P9B6	P0DTD8	MEAK7	7b	human	SARS-CoV-2
Q6P4E1	P0DTD8	GOLM2	7b	human	SARS-CoV-2
Q6P1Q0	P0DTD8	LETMD1	7b	human	SARS-CoV-2
Q6NZ63	P0DTD8	STEAP1B	7b	human	SARS-CoV-2
Q6NUT2	P0DTD8	DPY19L2	7b	human	SARS-CoV-2
Q6NUQ4	P0DTD8	TMEM214	7b	human	SARS-CoV-2
Q658P3	P0DTD8	STEAP3	7b	human	SARS-CoV-2	transport of small molecules
Q643R3	P0DTD8	LPCAT4	7b	human	SARS-CoV-2	metabolism
Q5U3C3	P0DTD8	TMEM164	7b	human	SARS-CoV-2
Q5HYI8	P0DTD8	RABL3	7b	human	SARS-CoV-2
Q56VL3	P0DTD8	OCIAD2	7b	human	SARS-CoV-2
Q4KMQ2	P0DTD8	ANO6	7b	human	SARS-CoV-2	transport of small molecules
Q3MIR4	P0DTD8	TMEM30B	7b	human	SARS-CoV-2
Q29983	P0DTD8	MICA	7b	human	SARS-CoV-2
Q16585	P0DTD8	SGCB	7b	human	SARS-CoV-2
Q16394	P0DTD8	EXT1	7b	human	SARS-CoV-2	metabolism
Q15904	P0DTD8	ATP6AP1	7b	human	SARS-CoV-2	transport of small molecules
Q15836	P0DTD8	VAMP3	7b	human	SARS-CoV-2	membrane trafficking
Q15363	P0DTD8	TMED2	7b	human	SARS-CoV-2	metabolism of proteins
Q15036	P0DTD8	SNX17	7b	human	SARS-CoV-2
Q15012	P0DTD8	LAPTM4A	7b	human	SARS-CoV-2
Q14789	P0DTD8	GOLGB1	7b	human	SARS-CoV-2	metabolism of proteins
Q14728	P0DTD8	MFSD10	7b	human	SARS-CoV-2
Q14344	P0DTD8	GNA13	7b	human	SARS-CoV-2
Q13948	P0DTD8	CUX1	7b	human	SARS-CoV-2
Q13641	P0DTD8	TPBG	7b	human	SARS-CoV-2
Q13488	P0DTD8	TCIRG1	7b	human	SARS-CoV-2	transport of small molecules
Q13190	P0DTD8	STX5	7b	human	SARS-CoV-2	metabolism of proteins
Q12913	P0DTD8	PTPRJ	7b	human	SARS-CoV-2	innate immune system
Q12907	P0DTD8	LMAN2	7b	human	SARS-CoV-2	metabolism of proteins
Q12846	P0DTD8	STX4	7b	human	SARS-CoV-2	membrane trafficking
Q12770	P0DTD8	SCAP	7b	human	SARS-CoV-2	metabolism
Q10472	P0DTD8	GALNT1	7b	human	SARS-CoV-2	metabolism of proteins
Q08345	P0DTD8	DDR1	7b	human	SARS-CoV-2
Q08334	P0DTD8	IL10RB	7b	human	SARS-CoV-2
Q07065	P0DTD8	CKAP4	7b	human	SARS-CoV-2	metabolism of proteins
Q06124	P0DTD8	PTPN11	7b	human	SARS-CoV-2
Q04941	P0DTD8	PLP2	7b	human	SARS-CoV-2
Q04771	P0DTD8	ACVR1	7b	human	SARS-CoV-2
Q04721	P0DTD8	NOTCH2	7b	human	SARS-CoV-2
Q02297	P0DTD8	NRG1	7b	human	SARS-CoV-2	disease
Q00765	P0DTD8	REEP5	7b	human	SARS-CoV-2
P98187	P0DTD8	CYP4F8	7b	human	SARS-CoV-2	metabolism
P98172	P0DTD8	EFNB1	7b	human	SARS-CoV-2
P62820	P0DTD8	RAB1A	7b	human	SARS-CoV-2	metabolism of proteins
P61803	P0DTD8	DAD1	7b	human	SARS-CoV-2	metabolism of proteins
P61769	P0DTD8	B2M	7b	human	SARS-CoV-2	metabolism of proteins
P61165	P0DTD8	TMEM258	7b	human	SARS-CoV-2
P60880	P0DTD8	SNAP25	7b	human	SARS-CoV-2	innate immune system
P60604	P0DTD8	UBE2G2	7b	human	SARS-CoV-2	metabolism of proteins
P60468	P0DTD8	SEC61B	7b	human	SARS-CoV-2
P60059	P0DTD8	SEC61G	7b	human	SARS-CoV-2
P56749	P0DTD8	CLDN12	7b	human	SARS-CoV-2
P54920	P0DTD8	NAPA	7b	human	SARS-CoV-2	metabolism of proteins
P54710	P0DTD8	FXYD2	7b	human	SARS-CoV-2	transport of small molecules
P53367	P0DTD8	ARFIP1	7b	human	SARS-CoV-2
P51809	P0DTD8	VAMP7	7b	human	SARS-CoV-2	membrane trafficking
P51511	P0DTD8	MMP15	7b	human	SARS-CoV-2
P51153	P0DTD8	RAB13	7b	human	SARS-CoV-2	metabolism of proteins
P51149	P0DTD8	RAB7A	7b	human	SARS-CoV-2	metabolism of proteins
P50895	P0DTD8	BCAM	7b	human	SARS-CoV-2
P50443	P0DTD8	SLC26A2	7b	human	SARS-CoV-2	metabolism
P49810	P0DTD8	PSEN2	7b	human	SARS-CoV-2
P49257	P0DTD8	LMAN1	7b	human	SARS-CoV-2	metabolism of proteins
P48960	P0DTD8	ADGRE5	7b	human	SARS-CoV-2	innate immune system
P46977	P0DTD8	STT3A	7b	human	SARS-CoV-2	metabolism of proteins
P42892	P0DTD8	ECE1	7b	human	SARS-CoV-2
P41273	P0DTD8	TNFSF9	7b	human	SARS-CoV-2
P40189	P0DTD8	IL6ST	7b	human	SARS-CoV-2
P36896	P0DTD8	ACVR1B	7b	human	SARS-CoV-2
P36894	P0DTD8	BMPR1A	7b	human	SARS-CoV-2
P32970	P0DTD8	CD70	7b	human	SARS-CoV-2
P32856	P0DTD8	STX2	7b	human	SARS-CoV-2
P30519	P0DTD8	HMOX2	7b	human	SARS-CoV-2	metabolism
P29317	P0DTD8	EPHA2	7b	human	SARS-CoV-2
P28907	P0DTD8	CD38	7b	human	SARS-CoV-2	metabolism
P28827	P0DTD8	PTPRM	7b	human	SARS-CoV-2
P28328	P0DTD8	PEX2	7b	human	SARS-CoV-2	metabolism of proteins
P25445	P0DTD8	FAS	7b	human	SARS-CoV-2
P23229	P0DTD8	ITGA6	7b	human	SARS-CoV-2
P21964	P0DTD8	COMT	7b	human	SARS-CoV-2	metabolism
P20339	P0DTD8	RAB5A	7b	human	SARS-CoV-2	metabolism of proteins
P19438	P0DTD8	TNFRSF1A	7b	human	SARS-CoV-2
P18433	P0DTD8	PTPRA	7b	human	SARS-CoV-2
P17931	P0DTD8	LGALS3	7b	human	SARS-CoV-2	innate immune system
P0DTD8	P04439	7b	HLA-A	SARS-CoV-2	human
P16070	P0DTD8	CD44	7b	human	SARS-CoV-2	metabolism
P15151	P0DTD8	PVR	7b	human	SARS-CoV-2
P15121	P0DTD8	AKR1B1	7b	human	SARS-CoV-2	metabolism
P14209	P0DTD8	CD99	7b	human	SARS-CoV-2
P13164	P0DTD8	IFITM1	7b	human	SARS-CoV-2	cytokine signaling in immune system
P11717	P0DTD8	IGF2R	7b	human	SARS-CoV-2	membrane trafficking
P10620	P0DTD8	MGST1	7b	human	SARS-CoV-2	metabolism
P0DTD8	P0DI83	7b	RAB34	SARS-CoV-2	human
P0DTD8	P08581	7b	MET	SARS-CoV-2	human		disease
P0DTD8	P08240	7b	SRPRA	SARS-CoV-2	human		metabolism of proteins
P0DTD8	P07954	7b	FH	SARS-CoV-2	human		metabolism
P0DTD8	P04920	7b	SLC4A2	SARS-CoV-2	human		transport of small molecules
P0DTD8	P04626	7b	ERBB2	SARS-CoV-2	human
P0DTD8	P01130	7b	LDLR	SARS-CoV-2	human		transport of small molecules
P0DTD8	O95476	7b	CTDNEP1	SARS-CoV-2	human		cell cycle mitotic
P0DTD8	O95249	7b	GOSR1	SARS-CoV-2	human		metabolism of proteins
P0DTD8	O95159	7b	ZFPL1	SARS-CoV-2	human
P0DTD8	O95150	7b	TNFSF15	SARS-CoV-2	human
P0DTD8	O94766	7b	B3GAT3	SARS-CoV-2	human		metabolism
P0DTD8	O75973	7b	C1QL1	SARS-CoV-2	human
P0DTD8	O75844	7b	ZMPSTE24	SARS-CoV-2	human
P0DTD8	O75509	7b	TNFRSF21	SARS-CoV-2	human		metabolism
P0DTD8	O75379	7b	VAMP4	SARS-CoV-2	human		membrane trafficking
P0DTD8	O75325	7b	LRRN2	SARS-CoV-2	human
P0DTD8	O60831	7b	PRAF2	SARS-CoV-2	human
P0DTD8	O60830	7b	TIMM17B	SARS-CoV-2	human		protein localization
P0DTD8	O60683	7b	PEX10	SARS-CoV-2	human		metabolism of proteins
P0DTD8	O60503	7b	ADCY9	SARS-CoV-2	human		metabolism
P0DTD8	O60499	7b	STX10	SARS-CoV-2	human		membrane trafficking
P0DTD8	O60238	7b	BNIP3L	SARS-CoV-2	human
P0DTD8	O43752	7b	STX6	SARS-CoV-2	human		membrane trafficking
P0DTD8	O43570	7b	CA12	SARS-CoV-2	human		metabolism
P0DTD8	O43556	7b	SGCE	SARS-CoV-2	human
P0DTD8	O43505	7b	B4GAT1	SARS-CoV-2	human		metabolism of proteins
P0DTD8	O43493	7b	TGOLN2	SARS-CoV-2	human		metabolism of proteins
P0DTD8	O15403	7b	SLC16A6	SARS-CoV-2	human
P0DTD8	O15400	7b	STX7	SARS-CoV-2	human
P0DTD8	O15321	7b	TM9SF1	SARS-CoV-2	human
P0DTD8	O15155	7b	BET1	SARS-CoV-2	human		metabolism of proteins
P0DTD8	O15127	7b	SCAMP2	SARS-CoV-2	human
P0DTD8	O15121	7b	DEGS1	SARS-CoV-2	human		metabolism
P0DTD8	O14763	7b	TNFRSF10B	SARS-CoV-2	human
P0DTD8	O14662	7b	STX16	SARS-CoV-2	human		membrane trafficking
P0DTD8	O14653	7b	GOSR2	SARS-CoV-2	human		metabolism of proteins
P0DTD8	O00461	7b	GOLIM4	SARS-CoV-2	human		membrane trafficking
P0DTD8	O00400	7b	SLC33A1	SARS-CoV-2	human		transport of small molecules
P0DTD8	O00391	7b	QSOX1	SARS-CoV-2	human		metabolism of proteins
P0DTD8	O00308	7b	WWP2	SARS-CoV-2	human		intracellular signaling by second messengers
P0DTD8	O00220	7b	TNFRSF10A	SARS-CoV-2	human
P0DTD8	B7ZAQ6	7b	GPR89A	SARS-CoV-2	human
P0DTD8	B2RUZ4	7b	SMIM1	SARS-CoV-2	human
P0DTD8	A1L3X0	7b	ELOVL7	SARS-CoV-2	human		metabolism
P0DTD8	A0PJW6	7b	TMEM223	SARS-CoV-2	human
P36941	P0DTD8	LTBR	7b	human	SARS-CoV-2
P0DTC8	P01031	8	C5	SARS-CoV-2	human
Q8NE01	P0DTC8	CNNM3	8	human	SARS-CoV-2
Q6NUS6	P0DTC8	TCTN3	8	human	SARS-CoV-2
Q13232	P0DTC8	NME3	8	human	SARS-CoV-2	metabolism
P10909	P0DTC8	CLU	8	human	SARS-CoV-2
P0DTC8	O14657	8	TOR1B	SARS-CoV-2	human		membrane trafficking
Q5VT66	P0DTD2	MTARC1	9b	human	SARS-CoV-2
P0DTD2	P0DMV8	9b	HSPA1A	SARS-CoV-2	human
P55786	P0C6X7-PRO_0000037319	NPEPPS	Hel	human	sars-cov
P40925	P0C6X7-PRO_0000037319	MDH1	Hel	human	sars-cov	metabolism
P25789	P0C6X7-PRO_0000037319	PSMA4	Hel	human	sars-cov	metabolism of proteins
P0C6X7-PRO_0000037319	P07954	Hel	FH	sars-cov	human		metabolism
P0C6X7-PRO_0000037319	O76064	Hel	RNF8	sars-cov	human		cell cycle
P59596	P01031	M	C5	sars-cov	human
P59596	O94919	M	ENDOD1	sars-cov	human
Q9Y6A1	P59596	POMT1	M	human	sars-cov	metabolism of proteins
Q9Y672	P59596	ALG6	M	human	sars-cov	metabolism of proteins
Q9NV66	P59596	TYW1	M	human	sars-cov
Q9H9S5	P59596	FKRP	M	human	sars-cov
Q9BYC5	P59596	FUT8	M	human	sars-cov	metabolism of proteins
Q9BXI2	P59596	SLC25A2	M	human	sars-cov	metabolism
Q9BSH4	P59596	TACO1	M	human	sars-cov
Q96RL7	P59596	VPS13A	M	human	sars-cov
Q96HV5	P59596	TMEM41A	M	human	sars-cov
Q7Z3C6	P59596	ATG9A	M	human	sars-cov
Q6P4E1	P59596	GOLM2	M	human	sars-cov
Q68DH5	P59596	LMBRD2	M	human	sars-cov
Q5SWX8	P59596	ODR4	M	human	sars-cov
Q15363	P59596	TMED2	M	human	sars-cov	metabolism of proteins
Q13948	P59596	CUX1	M	human	sars-cov
Q13021	P59596	MALL	M	human	sars-cov
Q03135	P59596	CAV1	M	human	sars-cov	metabolism
P59596	P54707	M	ATP12A	sars-cov	human		transport of small molecules
P59596	P51636	M	CAV2	sars-cov	human
P59596	P19634	M	SLC9A1	sars-cov	human		metabolism
P59596	O75841	M	UPK1B	sars-cov	human
P59596	B7ZAQ6	M	GPR89A	sars-cov	human
P59596	A4D1U4	M	DENND11	sars-cov	human
Q9NV58	P59632	RNF19A	3a	human	sars-cov
P59632	P10586	3a	PTPRF	sars-cov	human
Q9Y666	P59632	SLC12A7	3a	human	sars-cov	transport of small molecules
Q9Y2G1	P59632	MYRF	3a	human	sars-cov
Q9UNE7	P59632	STUB1	3a	human	sars-cov	rna polymerase ii transcription
Q9UM47	P59632	NOTCH3	3a	human	sars-cov	disease
Q9UL15	P59632	BAG5	3a	human	sars-cov	cellular responses to stress
Q9UHW9	P59632	SLC12A6	3a	human	sars-cov	transport of small molecules
Q9UHN6	P59632	CEMIP2	3a	human	sars-cov
Q9NQX7	P59632	ITM2C	3a	human	sars-cov
Q99999	P59632	GAL3ST1	3a	human	sars-cov
Q99650	P59632	OSMR	3a	human	sars-cov	cytokine signaling in immune system
Q96S66	P59632	CLCC1	3a	human	sars-cov
Q8WTV0	P59632	SCARB1	3a	human	sars-cov
Q8TBA6	P59632	GOLGA5	3a	human	sars-cov	membrane trafficking
Q8NC42	P59632	RNF149	3a	human	sars-cov
Q86Y82	P59632	STX12	3a	human	sars-cov
Q86SJ2	P59632	AMIGO2	3a	human	sars-cov
Q7Z5G4	P59632	GOLGA7	3a	human	sars-cov	innate immune system
Q6U841	P59632	SLC4A10	3a	human	sars-cov	transport of small molecules
Q15075	P59632	EEA1	3a	human	sars-cov
Q15036	P59632	SNX17	3a	human	sars-cov
Q12959	P59632	DLG1	3a	human	sars-cov
Q12913	P59632	PTPRJ	3a	human	sars-cov	innate immune system
Q08345	P59632	DDR1	3a	human	sars-cov
Q04941	P59632	PLP2	3a	human	sars-cov
P59632	P54920	3a	NAPA	sars-cov	human		metabolism of proteins
P59632	P51149	3a	RAB7A	sars-cov	human		metabolism of proteins
P59632	P50851	3a	LRBA	sars-cov	human
P59632	P41273	3a	TNFSF9	sars-cov	human
P59632	P36894	3a	BMPR1A	sars-cov	human
P59632	P29317	3a	EPHA2	sars-cov	human
P59632	P19440	3a	GGT1	sars-cov	human		metabolism
P59632	P19438	3a	TNFRSF1A	sars-cov	human
P59632	P15313	3a	ATP6V1B1	sars-cov	human		transport of small molecules
P59632	P15260	3a	IFNGR1	sars-cov	human
P59632	P11362	3a	FGFR1	sars-cov	human		disease
P59632	O60503	3a	ADCY9	sars-cov	human		metabolism
P59632	O60499	3a	STX10	sars-cov	human		membrane trafficking
P59632	O43556	3a	SGCE	sars-cov	human
P59632	O43493	3a	TGOLN2	sars-cov	human		metabolism of proteins
P59632	O15127	3a	SCAMP2	sars-cov	human
P59632	O00220	3a	TNFRSF10A	sars-cov	human
Q15751	P0C6X7-PRO_0000037315	HERC1	nsp8	human	sars-cov
Q16719	P0C6X7-PRO_0000037314	KYNU	nsp7	human	sars-cov	metabolism
P0C6X7-PRO_0000037314	O43570	nsp7	CA12	sars-cov	human		metabolism
Q96CS3	P59637	FAF2	E	human	sars-cov	innate immune system
Q8TAT6	P59637	NPLOC4	E	human	sars-cov
P59637	P0DI83	E	RAB34	sars-cov	human
Q86TG7	P0C6X7-PRO_0000037320	PEG10	ExoN	human	sars-cov
P0C6X7-PRO_0000037322	P07858	2`-O-MTase	CTSB	sars-cov	human
Q13315	P59635	ATM	7a	human	sars-cov	cell cycle
Q9H0H0	P59635	INTS2	7a	human	sars-cov
Q9UJZ1	P59635	STOML2	7a	human	sars-cov	transport of small molecules
Q9NVI1	P59635	FANCI	7a	human	sars-cov	rna polymerase ii transcription
Q9HD20	P59635	ATP13A1	7a	human	sars-cov	transport of small molecules
Q9HAV4	P59635	XPO5	7a	human	sars-cov	gene silencing by rna
Q9H6E5	P59635	TUT1	7a	human	sars-cov
Q9H0V1	P59635	TMEM168	7a	human	sars-cov
Q96JB5	P59635	CDK5RAP3	7a	human	sars-cov
Q96HW7	P59635	INTS4	7a	human	sars-cov
Q96CB8	P59635	INTS12	7a	human	sars-cov
Q8N201	P59635	INTS1	7a	human	sars-cov
Q8N1F8	P59635	STK11IP	7a	human	sars-cov	innate immune system
Q70CQ2	P59635	USP34	7a	human	sars-cov	metabolism of proteins
Q5SRE5	P59635	NUP188	7a	human	sars-cov	metabolism of proteins
Q13535	P59635	ATR	7a	human	sars-cov	cell cycle
P78527	P59635	PRKDC	7a	human	sars-cov	metabolism of proteins
P59635	P42695	7a	NCAPD3	sars-cov	human		cell cycle mitotic
P59635	O75063	7a	FAM20B	sars-cov	human
Q9NV58	P59633	RNF19A	3b	human	sars-cov
P78552	P59633	IL13RA1	3b	human	sars-cov	cytokine signaling in immune system
Q96PD2	P59633	DCBLD2	3b	human	sars-cov
Q8IY22	P59633	CMIP	3b	human	sars-cov
P59633	P53004	3b	BLVRA	sars-cov	human		metabolism
P59633	P10586	3b	PTPRF	sars-cov	human
Q9Y6M5	P59633	SLC30A1	3b	human	sars-cov	transport of small molecules
Q9Y666	P59633	SLC12A7	3b	human	sars-cov	transport of small molecules
Q9Y561	P59633	LRP12	3b	human	sars-cov	metabolism
Q9Y2G1	P59633	MYRF	3b	human	sars-cov
Q9UNE7	P59633	STUB1	3b	human	sars-cov	rna polymerase ii transcription
Q9UM47	P59633	NOTCH3	3b	human	sars-cov	disease
Q9UL15	P59633	BAG5	3b	human	sars-cov	cellular responses to stress
Q9UBN6	P59633	TNFRSF10D	3b	human	sars-cov
Q9NZV1	P59633	CRIM1	3b	human	sars-cov
Q9NV92	P59633	NDFIP2	3b	human	sars-cov
Q9HC56	P59633	PCDH9	3b	human	sars-cov
Q9BT67	P59633	NDFIP1	3b	human	sars-cov
Q99650	P59633	OSMR	3b	human	sars-cov	cytokine signaling in immune system
Q96L92	P59633	SNX27	3b	human	sars-cov
Q93062	P59633	RBPMS	3b	human	sars-cov
Q8NC42	P59633	RNF149	3b	human	sars-cov
Q8N1G4	P59633	LRRC47	3b	human	sars-cov
Q86X29	P59633	LSR	3b	human	sars-cov
Q7Z4F1	P59633	LRP10	3b	human	sars-cov	metabolism
Q6U841	P59633	SLC4A10	3b	human	sars-cov	transport of small molecules
Q5VW32	P59633	BROX	3b	human	sars-cov
Q15813	P59633	TBCE	3b	human	sars-cov
Q15751	P59633	HERC1	3b	human	sars-cov
Q15036	P59633	SNX17	3b	human	sars-cov
Q14914	P59633	PTGR1	3b	human	sars-cov
Q14596	P59633	NBR1	3b	human	sars-cov
Q14344	P59633	GNA13	3b	human	sars-cov
Q13873	P59633	BMPR2	3b	human	sars-cov
Q13145	P59633	BAMBI	3b	human	sars-cov	signaling by tgf beta family members
Q12913	P59633	PTPRJ	3b	human	sars-cov	innate immune system
Q08345	P59633	DDR1	3b	human	sars-cov
Q04771	P59633	ACVR1	3b	human	sars-cov
Q04760	P59633	GLO1	3b	human	sars-cov	metabolism
Q02297	P59633	NRG1	3b	human	sars-cov	disease
P62195	P59633	PSMC5	3b	human	sars-cov	metabolism of proteins
P59633	P54920	3b	NAPA	sars-cov	human		metabolism of proteins
P59633	P49773	3b	HINT1	sars-cov	human
P59633	P49754	3b	VPS41	sars-cov	human
P59633	P46379	3b	BAG6	sars-cov	human
P59633	P40818	3b	USP8	sars-cov	human		metabolism of proteins
P59633	P40189	3b	IL6ST	sars-cov	human
P59633	P37173	3b	TGFBR2	sars-cov	human
P59633	P36897	3b	TGFBR1	sars-cov	human		metabolism of proteins
P59633	P36896	3b	ACVR1B	sars-cov	human
P59633	P36894	3b	BMPR1A	sars-cov	human
P59633	P35998	3b	PSMC2	sars-cov	human		metabolism of proteins
P59633	P31948	3b	STIP1	sars-cov	human
P59633	P29317	3b	EPHA2	sars-cov	human
P59633	P28827	3b	PTPRM	sars-cov	human
P59633	P25685	3b	DNAJB1	sars-cov	human		mapk family signaling cascades
P59633	P21399	3b	ACO1	sars-cov	human		transport of small molecules
P59633	P19438	3b	TNFRSF1A	sars-cov	human
P59633	P18433	3b	PTPRA	sars-cov	human
P59633	P15313	3b	ATP6V1B1	sars-cov	human		transport of small molecules
P59633	P15260	3b	IFNGR1	sars-cov	human
P59633	P13164	3b	IFITM1	sars-cov	human		cytokine signaling in immune system
P59633	P11362	3b	FGFR1	sars-cov	human		disease
P59633	P08581	3b	MET	sars-cov	human		disease
P59633	O95816	3b	BAG2	sars-cov	human
P59633	O95164	3b	UBL3	sars-cov	human
P59633	O75886	3b	STAM2	sars-cov	human		metabolism of proteins
P59633	O75674	3b	TOM1L1	sars-cov	human
P59633	O75509	3b	TNFRSF21	sars-cov	human		metabolism
P59633	O60884	3b	DNAJA2	sars-cov	human
P59633	O60291	3b	MGRN1	sars-cov	human
P59633	O43752	3b	STX6	sars-cov	human		membrane trafficking
P59633	O14763	3b	TNFRSF10B	sars-cov	human
P59633	O00308	3b	WWP2	sars-cov	human		intracellular signaling by second messengers
P59633	O00231	3b	PSMD11	sars-cov	human		metabolism of proteins
P59633	O00220	3b	TNFRSF10A	sars-cov	human
P59633	P36941	3b	LTBR	sars-cov	human
Q9H9P8	Q80H93	L2HGDH	8b	human	sars-cov	metabolism
Q9H2U2	Q80H93	PPA2	8b	human	sars-cov	metabolism of proteins
Q9BW92	Q80H93	TARS2	8b	human	sars-cov
Q9BSH4	Q80H93	TACO1	8b	human	sars-cov
Q9BSE5	Q80H93	AGMAT	8b	human	sars-cov	metabolism
Q96I59	Q80H93	NARS2	8b	human	sars-cov
Q96CM8	Q80H93	ACSF2	8b	human	sars-cov	metabolism
Q93062	Q80H93	RBPMS	8b	human	sars-cov
Q8NCN5	Q80H93	PDPR	8b	human	sars-cov	metabolism
Q8N2H3	Q80H93	PYROXD2	8b	human	sars-cov
Q86TG7	Q80H93	PEG10	8b	human	sars-cov
Q80H93	Q7Z3D6	8b	DGLUCY	sars-cov	human
Q80H93	Q6UB35	8b	MTHFD1L	sars-cov	human		metabolism
Q80H93	Q5JRX3	8b	PITRM1	sars-cov	human		protein localization
Q80H93	Q10713	8b	PMPCA	sars-cov	human		transport of small molecules
Q80H93	Q05932	8b	FPGS	sars-cov	human
Q80H93	P51649	8b	ALDH5A1	sars-cov	human
Q80H93	P24752	8b	ACAT1	sars-cov	human		metabolism
Q80H93	P16219	8b	ACADS	sars-cov	human		metabolism
Q80H93	P11498	8b	PC	sars-cov	human		metabolism
Q80H93	P05166	8b	PCCB	sars-cov	human		metabolism
Q80H93	P05165	8b	PCCA	sars-cov	human		metabolism
Q80H93	O75439	8b	PMPCB	sars-cov	human		transport of small molecules
Q9NV58	Q7TFA1	RNF19A	7b	human	sars-cov
Q9H2V7	Q7TFA1	SPNS1	7b	human	sars-cov
Q7Z434	Q7TFA1	MAVS	7b	human	sars-cov	metabolism of proteins
Q7TFA1	O95297	7b	MPZL1	sars-cov	human
Q9H6K4	Q7TFA1	OPA3	7b	human	sars-cov
Q96SQ9	Q7TFA1	CYP2S1	7b	human	sars-cov	metabolism
Q96GQ5	Q7TFA1	RUSF1	7b	human	sars-cov
Q96B96	Q7TFA1	TMEM159	7b	human	sars-cov
Q8IXL6	Q7TFA1	FAM20C	7b	human	sars-cov	metabolism of proteins
Q8IXK2	Q7TFA1	GALNT12	7b	human	sars-cov	metabolism of proteins
Q86SR1	Q7TFA1	GALNT10	7b	human	sars-cov	metabolism of proteins
Q7TFA1	Q6UXV4	7b	APOOL	sars-cov	human
Q7TFA1	Q53TN4	7b	CYBRD1	sars-cov	human		transport of small molecules
Q7TFA1	Q13454	7b	TUSC3	sars-cov	human		metabolism of proteins
Q7TFA1	P43304	7b	GPD2	sars-cov	human		metabolism
Q7TFA1	P10586	7b	PTPRF	sars-cov	human
Q7TFA1	O94923	7b	GLCE	sars-cov	human
Q7TFA1	O43761	7b	SYNGR3	sars-cov	human
Q7TFA1	O43291	7b	SPINT2	sars-cov	human
Q7TFA1	O43194	7b	GPR39	sars-cov	human
Q9Y6M5	Q7TFA1	SLC30A1	7b	human	sars-cov	transport of small molecules
Q9Y673	Q7TFA1	ALG5	7b	human	sars-cov	metabolism of proteins
Q9Y672	Q7TFA1	ALG6	7b	human	sars-cov	metabolism of proteins
Q9Y561	Q7TFA1	LRP12	7b	human	sars-cov	metabolism
Q9Y3B3	Q7TFA1	TMED7	7b	human	sars-cov	metabolism of proteins
Q9Y2U9	Q7TFA1	KLHDC2	7b	human	sars-cov
Q9Y2U8	Q7TFA1	LEMD3	7b	human	sars-cov	cell cycle mitotic
Q9Y2G1	Q7TFA1	MYRF	7b	human	sars-cov
Q9Y2C4	Q7TFA1	EXOG	7b	human	sars-cov
Q9Y227	Q7TFA1	ENTPD4	7b	human	sars-cov	metabolism
Q9ULT6	Q7TFA1	ZNRF3	7b	human	sars-cov
Q9UHJ9	Q7TFA1	PGAP2	7b	human	sars-cov
Q9UG56	Q7TFA1	PISD	7b	human	sars-cov
Q9UBV7	Q7TFA1	B4GALT7	7b	human	sars-cov	metabolism
Q9P244	Q7TFA1	LRFN1	7b	human	sars-cov
Q9NZV1	Q7TFA1	CRIM1	7b	human	sars-cov
Q9NZU0	Q7TFA1	FLRT3	7b	human	sars-cov
Q9NZJ7	Q7TFA1	MTCH1	7b	human	sars-cov
Q9NX14	Q7TFA1	NDUFB11	7b	human	sars-cov	metabolism
Q9NV92	Q7TFA1	NDFIP2	7b	human	sars-cov
Q9NUE0	Q7TFA1	ZDHHC18	7b	human	sars-cov
Q9NU53	Q7TFA1	GINM1	7b	human	sars-cov
Q9NRW7	Q7TFA1	VPS45	7b	human	sars-cov	membrane trafficking
Q9NRP0	Q7TFA1	OSTC	7b	human	sars-cov
Q9NRC1	Q7TFA1	ST7	7b	human	sars-cov
Q9NPR2	Q7TFA1	SEMA4B	7b	human	sars-cov
Q9NP73	Q7TFA1	ALG13	7b	human	sars-cov	metabolism of proteins
Q9HCU4	Q7TFA1	CELSR2	7b	human	sars-cov
Q9HBH5	Q7TFA1	RDH14	7b	human	sars-cov
Q9H9S5	Q7TFA1	FKRP	7b	human	sars-cov
Q9H8Y8	Q7TFA1	GORASP2	7b	human	sars-cov	cell cycle mitotic
Q9H813	Q7TFA1	PACC1	7b	human	sars-cov
Q9H6V9	Q7TFA1	LDAH	7b	human	sars-cov
Q9H6R6	Q7TFA1	ZDHHC6	7b	human	sars-cov
Q9H5J4	Q7TFA1	ELOVL6	7b	human	sars-cov	metabolism
Q9H1Y3	Q7TFA1	OPN3	7b	human	sars-cov
Q9H1C4	Q7TFA1	UNC93B1	7b	human	sars-cov	disease
Q9H0P0	Q7TFA1	NT5C3A	7b	human	sars-cov
Q9C0C4	Q7TFA1	SEMA4C	7b	human	sars-cov
Q9BZ76	Q7TFA1	CNTNAP3	7b	human	sars-cov
Q9BYC5	Q7TFA1	FUT8	7b	human	sars-cov	metabolism of proteins
Q9BX79	Q7TFA1	STRA6	7b	human	sars-cov	disease
Q9BW72	Q7TFA1	HIGD2A	7b	human	sars-cov
Q9BVX2	Q7TFA1	TMEM106C	7b	human	sars-cov
Q9BVT8	Q7TFA1	TMUB1	7b	human	sars-cov
Q9BVK6	Q7TFA1	TMED9	7b	human	sars-cov	metabolism of proteins
Q9BVK2	Q7TFA1	ALG8	7b	human	sars-cov	metabolism of proteins
Q9BUP3	Q7TFA1	HTATIP2	7b	human	sars-cov
Q9BUB7	Q7TFA1	TMEM70	7b	human	sars-cov
Q9BRX8	Q7TFA1	PRXL2A	7b	human	sars-cov
Q99999	Q7TFA1	GAL3ST1	7b	human	sars-cov
Q99805	Q7TFA1	TM9SF2	7b	human	sars-cov
Q99747	Q7TFA1	NAPG	7b	human	sars-cov	metabolism of proteins
Q99541	Q7TFA1	PLIN2	7b	human	sars-cov	metabolism
Q99523	Q7TFA1	SORT1	7b	human	sars-cov	membrane trafficking
Q99500	Q7TFA1	S1PR3	7b	human	sars-cov
Q96NT0	Q7TFA1	CCDC115	7b	human	sars-cov
Q96LT4	Q7TFA1	SAMD8	7b	human	sars-cov	metabolism
Q96L58	Q7TFA1	B3GALT6	7b	human	sars-cov	metabolism
Q96HA4	Q7TFA1	C1orf159	7b	human	sars-cov
Q96G97	Q7TFA1	BSCL2	7b	human	sars-cov
Q96F25	Q7TFA1	ALG14	7b	human	sars-cov	metabolism of proteins
Q96ET8	Q7TFA1	TVP23C	7b	human	sars-cov
Q96AJ9	Q7TFA1	VTI1A	7b	human	sars-cov	membrane trafficking
Q96AA3	Q7TFA1	RFT1	7b	human	sars-cov	disease
Q969W9	Q7TFA1	PMEPA1	7b	human	sars-cov	signaling by tgf beta family members
Q969V5	Q7TFA1	MUL1	7b	human	sars-cov	metabolism of proteins
Q969E2	Q7TFA1	SCAMP4	7b	human	sars-cov
Q92968	Q7TFA1	PEX13	7b	human	sars-cov	metabolism of proteins
Q92859	Q7TFA1	NEO1	7b	human	sars-cov
Q92629	Q7TFA1	SGCD	7b	human	sars-cov
Q92544	Q7TFA1	TM9SF4	7b	human	sars-cov
Q8WZA1	Q7TFA1	POMGNT1	7b	human	sars-cov	metabolism of proteins
Q8WVM8	Q7TFA1	SCFD1	7b	human	sars-cov	metabolism of proteins
Q8WTV0	Q7TFA1	SCARB1	7b	human	sars-cov
Q8WTS1	Q7TFA1	ABHD5	7b	human	sars-cov
Q8TEQ8	Q7TFA1	PIGO	7b	human	sars-cov
Q8TAD4	Q7TFA1	SLC30A5	7b	human	sars-cov	metabolism of proteins
Q8NHS3	Q7TFA1	MFSD8	7b	human	sars-cov
Q8NFT2	Q7TFA1	STEAP2	7b	human	sars-cov	transport of small molecules
Q8NCH0	Q7TFA1	CHST14	7b	human	sars-cov	metabolism
Q8NC42	Q7TFA1	RNF149	7b	human	sars-cov
Q8NBX0	Q7TFA1	SCCPDH	7b	human	sars-cov
Q8NBN3	Q7TFA1	TMEM87A	7b	human	sars-cov
Q8NBJ4	Q7TFA1	GOLM1	7b	human	sars-cov	metabolism of proteins
Q8NBI6	Q7TFA1	XXYLT1	7b	human	sars-cov
Q8NB49	Q7TFA1	ATP11C	7b	human	sars-cov	transport of small molecules
Q8N6M3	Q7TFA1	FITM2	7b	human	sars-cov	metabolism
Q8N697	Q7TFA1	SLC15A4	7b	human	sars-cov	transport of small molecules
Q8N614	Q7TFA1	TMEM156	7b	human	sars-cov
Q8N511	Q7TFA1	TMEM199	7b	human	sars-cov
Q8N490	Q7TFA1	PNKD	7b	human	sars-cov
Q8N2U0	Q7TFA1	TMEM256	7b	human	sars-cov
Q8N0U8	Q7TFA1	VKORC1L1	7b	human	sars-cov	metabolism
Q8IY95	Q7TFA1	TMEM192	7b	human	sars-cov
Q8IWT6	Q7TFA1	LRRC8A	7b	human	sars-cov	transport of small molecules
Q8IV08	Q7TFA1	PLD3	7b	human	sars-cov
Q86Y82	Q7TFA1	STX12	7b	human	sars-cov
Q86XS8	Q7TFA1	RNF130	7b	human	sars-cov
Q86W50	Q7TFA1	METTL16	7b	human	sars-cov
Q86VL8	Q7TFA1	SLC47A2	7b	human	sars-cov	transport of small molecules
Q7Z7H5	Q7TFA1	TMED4	7b	human	sars-cov
Q7Z2K6	Q7TFA1	ERMP1	7b	human	sars-cov
Q7TFA1	Q7RTP0	7b	NIPA1	sars-cov	human		transport of small molecules
Q7TFA1	Q7L1W4	7b	LRRC8D	sars-cov	human		transport of small molecules
Q7TFA1	Q6ZRP7	7b	QSOX2	sars-cov	human
Q7TFA1	Q6ZPD9	7b	DPY19L3	sars-cov	human
Q7TFA1	Q6UX65	7b	DRAM2	sars-cov	human
Q7TFA1	Q6UWP7	7b	LCLAT1	sars-cov	human		metabolism
Q7TFA1	Q6PJF5	7b	RHBDF2	sars-cov	human
Q7TFA1	Q6PIU2	7b	NCEH1	sars-cov	human		transport of small molecules
Q7TFA1	Q6P9B6	7b	MEAK7	sars-cov	human
Q7TFA1	Q6P4E1	7b	GOLM2	sars-cov	human
Q7TFA1	Q6P1Q0	7b	LETMD1	sars-cov	human
Q7TFA1	Q6NZ63	7b	STEAP1B	sars-cov	human
Q7TFA1	Q6NXT6	7b	TAPT1	sars-cov	human
Q7TFA1	Q6NUT2	7b	DPY19L2	sars-cov	human
Q7TFA1	Q6NUQ4	7b	TMEM214	sars-cov	human
Q7TFA1	Q658P3	7b	STEAP3	sars-cov	human		transport of small molecules
Q7TFA1	Q643R3	7b	LPCAT4	sars-cov	human		metabolism
Q7TFA1	Q5U3C3	7b	TMEM164	sars-cov	human
Q7TFA1	Q5HYI8	7b	RABL3	sars-cov	human
Q7TFA1	Q4KMQ2	7b	ANO6	sars-cov	human		transport of small molecules
Q7TFA1	Q2TAA5	7b	ALG11	sars-cov	human		disease
Q7TFA1	Q16585	7b	SGCB	sars-cov	human
Q7TFA1	Q16394	7b	EXT1	sars-cov	human		metabolism
Q7TFA1	Q15904	7b	ATP6AP1	sars-cov	human		transport of small molecules
Q7TFA1	Q15836	7b	VAMP3	sars-cov	human		membrane trafficking
Q7TFA1	Q15363	7b	TMED2	sars-cov	human		metabolism of proteins
Q7TFA1	Q15036	7b	SNX17	sars-cov	human
Q7TFA1	Q15012	7b	LAPTM4A	sars-cov	human
Q7TFA1	Q14789	7b	GOLGB1	sars-cov	human		metabolism of proteins
Q7TFA1	Q14728	7b	MFSD10	sars-cov	human
Q7TFA1	Q14344	7b	GNA13	sars-cov	human
Q7TFA1	Q13948	7b	CUX1	sars-cov	human
Q7TFA1	Q13488	7b	TCIRG1	sars-cov	human		transport of small molecules
Q7TFA1	Q13190	7b	STX5	sars-cov	human		metabolism of proteins
Q7TFA1	Q12913	7b	PTPRJ	sars-cov	human		innate immune system
Q7TFA1	Q12907	7b	LMAN2	sars-cov	human		metabolism of proteins
Q7TFA1	Q12846	7b	STX4	sars-cov	human		membrane trafficking
Q7TFA1	Q10472	7b	GALNT1	sars-cov	human		metabolism of proteins
Q7TFA1	Q08345	7b	DDR1	sars-cov	human
Q7TFA1	Q07065	7b	CKAP4	sars-cov	human		metabolism of proteins
Q7TFA1	Q06124	7b	PTPN11	sars-cov	human
Q7TFA1	Q04771	7b	ACVR1	sars-cov	human
Q7TFA1	Q02297	7b	NRG1	sars-cov	human		disease
Q7TFA1	P98187	7b	CYP4F8	sars-cov	human		metabolism
Q7TFA1	P98172	7b	EFNB1	sars-cov	human
Q7TFA1	P61803	7b	DAD1	sars-cov	human		metabolism of proteins
Q7TFA1	P61165	7b	TMEM258	sars-cov	human
Q7TFA1	P60880	7b	SNAP25	sars-cov	human		innate immune system
Q7TFA1	P60604	7b	UBE2G2	sars-cov	human		metabolism of proteins
Q7TFA1	P60468	7b	SEC61B	sars-cov	human
Q7TFA1	P60059	7b	SEC61G	sars-cov	human
Q7TFA1	P54920	7b	NAPA	sars-cov	human		metabolism of proteins
Q7TFA1	P54710	7b	FXYD2	sars-cov	human		transport of small molecules
Q7TFA1	P53367	7b	ARFIP1	sars-cov	human
Q7TFA1	P51809	7b	VAMP7	sars-cov	human		membrane trafficking
Q7TFA1	P51153	7b	RAB13	sars-cov	human		metabolism of proteins
Q7TFA1	P51149	7b	RAB7A	sars-cov	human		metabolism of proteins
Q7TFA1	P50895	7b	BCAM	sars-cov	human
Q7TFA1	P49810	7b	PSEN2	sars-cov	human
Q7TFA1	P49257	7b	LMAN1	sars-cov	human		metabolism of proteins
Q7TFA1	P48960	7b	ADGRE5	sars-cov	human		innate immune system
Q7TFA1	P46977	7b	STT3A	sars-cov	human		metabolism of proteins
Q7TFA1	P42892	7b	ECE1	sars-cov	human
Q7TFA1	P41273	7b	TNFSF9	sars-cov	human
Q7TFA1	P40189	7b	IL6ST	sars-cov	human
Q7TFA1	P36896	7b	ACVR1B	sars-cov	human
Q7TFA1	P32970	7b	CD70	sars-cov	human
Q7TFA1	P32856	7b	STX2	sars-cov	human
Q7TFA1	P30519	7b	HMOX2	sars-cov	human		metabolism
Q7TFA1	P29317	7b	EPHA2	sars-cov	human
Q7TFA1	P28907	7b	CD38	sars-cov	human		metabolism
Q7TFA1	P28827	7b	PTPRM	sars-cov	human
Q7TFA1	P28328	7b	PEX2	sars-cov	human		metabolism of proteins
Q7TFA1	P25445	7b	FAS	sars-cov	human
Q7TFA1	P21964	7b	COMT	sars-cov	human		metabolism
Q7TFA1	P19438	7b	TNFRSF1A	sars-cov	human
Q7TFA1	P18433	7b	PTPRA	sars-cov	human
Q7TFA1	P16070	7b	CD44	sars-cov	human		metabolism
Q7TFA1	P14209	7b	CD99	sars-cov	human
Q7TFA1	P11717	7b	IGF2R	sars-cov	human		membrane trafficking
Q7TFA1	P10620	7b	MGST1	sars-cov	human		metabolism
Q7TFA1	P08240	7b	SRPRA	sars-cov	human		metabolism of proteins
Q7TFA1	P04626	7b	ERBB2	sars-cov	human
Q7TFA1	P03905	7b	MT-ND4	sars-cov	human		metabolism
Q7TFA1	P01130	7b	LDLR	sars-cov	human		transport of small molecules
Q7TFA1	O95476	7b	CTDNEP1	sars-cov	human		cell cycle mitotic
Q7TFA1	O95249	7b	GOSR1	sars-cov	human		metabolism of proteins
Q7TFA1	O95159	7b	ZFPL1	sars-cov	human
Q7TFA1	O95150	7b	TNFSF15	sars-cov	human
Q7TFA1	O94766	7b	B3GAT3	sars-cov	human		metabolism
Q7TFA1	O75973	7b	C1QL1	sars-cov	human
Q7TFA1	O75844	7b	ZMPSTE24	sars-cov	human
Q7TFA1	O75509	7b	TNFRSF21	sars-cov	human		metabolism
Q7TFA1	O75379	7b	VAMP4	sars-cov	human		membrane trafficking
Q7TFA1	O75325	7b	LRRN2	sars-cov	human
Q7TFA1	O60831	7b	PRAF2	sars-cov	human
Q7TFA1	O60830	7b	TIMM17B	sars-cov	human		protein localization
Q7TFA1	O60683	7b	PEX10	sars-cov	human		metabolism of proteins
Q7TFA1	O60499	7b	STX10	sars-cov	human		membrane trafficking
Q7TFA1	O60238	7b	BNIP3L	sars-cov	human
Q7TFA1	O43752	7b	STX6	sars-cov	human		membrane trafficking
Q7TFA1	O43505	7b	B4GAT1	sars-cov	human		metabolism of proteins
Q7TFA1	O15400	7b	STX7	sars-cov	human
Q7TFA1	O15321	7b	TM9SF1	sars-cov	human
Q7TFA1	O15155	7b	BET1	sars-cov	human		metabolism of proteins
Q7TFA1	O15121	7b	DEGS1	sars-cov	human		metabolism
Q7TFA1	O14763	7b	TNFRSF10B	sars-cov	human
Q7TFA1	O14662	7b	STX16	sars-cov	human		membrane trafficking
Q7TFA1	O14653	7b	GOSR2	sars-cov	human		metabolism of proteins
Q7TFA1	O00461	7b	GOLIM4	sars-cov	human		membrane trafficking
Q7TFA1	O00400	7b	SLC33A1	sars-cov	human		transport of small molecules
Q7TFA1	O00391	7b	QSOX1	sars-cov	human		metabolism of proteins
Q7TFA1	B7ZAQ6	7b	GPR89A	sars-cov	human
Q7TFA1	B2RUZ4	7b	SMIM1	sars-cov	human
Q7TFA1	A1L3X0	7b	ELOVL7	sars-cov	human		metabolism
Q7TFA1	A0PJW6	7b	TMEM223	sars-cov	human
Q7TFA1	P36941	7b	LTBR	sars-cov	human
Q9C0B5	P59594	ZDHHC5	S	human	sars-cov
P59595	P08107	N	hspa1a_hspa1b_human	sars-cov	human
P0DTC9	P08107	N	hspa1a_hspa1b_human	SARS-CoV-2	human
P37173	P0DTC8	TGFBR2	8	human	SARS-CoV-2
P63165	P59595	SUMO1	N	human	sars-cov
P59595	P09651	N	HNRNPA1	sars-cov	human
P0C6X7	O75348	rep1ab	ATP6V1G1	sars-cov	human		transport of small molecules
Q1T6W9	Q1T6W9	Orf9b	Orf9b	SARS coronavirus Frankfurt 1	SARS coronavirus Frankfurt 1
P62753	P0C6U8	RPS6	1a	human	sars-cov	disease
Q9BYF1-1	P59594	ACE2-isof1	S	human	sars-cov
Q53F19	EBI-20623174	NCBP3	cvhsa-oligo	human	sars-cov
Q9BXP5	EBI-20623174	SRRT	cvhsa-oligo	human	sars-cov
EBI-20623174	B1ANR0	cvhsa-oligo	PABPC4-TrEMBL	sars-cov	human
P18615	EBI-20623174	NELFE	cvhsa-oligo	human	sars-cov	disease
Q8IXH7	EBI-20623174	NELFCD	cvhsa-oligo	human	sars-cov	disease
Q8WX92	EBI-20623174	NELFB	cvhsa-oligo	human	sars-cov	disease
P52298	EBI-20623174	NCBP2	cvhsa-oligo	human	sars-cov	rna polymerase ii transcription
Q09161	EBI-20623174	NCBP1	cvhsa-oligo	human	sars-cov
O00629	EBI-20623174	KPNA4	cvhsa-oligo	human	sars-cov	disease
O00505	EBI-20623174	KPNA3	cvhsa-oligo	human	sars-cov	disease
P52292	EBI-20623174	KPNA2	cvhsa-oligo	human	sars-cov
O14879	EBI-20623174	IFIT3	cvhsa-oligo	human	sars-cov	cytokine signaling in immune system
P09913	EBI-20623174	IFIT2	cvhsa-oligo	human	sars-cov	cytokine signaling in immune system
P09914	EBI-20623174	IFIT1	cvhsa-oligo	human	sars-cov	cytokine signaling in immune system
Q8TEQ6	EBI-20623174	GEMIN5	cvhsa-oligo	human	sars-cov
Q8N1G2	EBI-20623174	CMTR1	cvhsa-oligo	human	sars-cov
Q8IYT2	EBI-20623174	CMTR2	cvhsa-oligo	human	sars-cov
Q04637	EBI-20623174	EIF4G1	cvhsa-oligo	human	sars-cov	regulation of mrna stability by proteins that bind au rich elements
Q9NRA8	EBI-20623174	EIF4ENIF1	cvhsa-oligo	human	sars-cov
P06730	EBI-20623174	EIF4E	cvhsa-oligo	human	sars-cov	cytokine signaling in immune system
O43143	EBI-20623174	DHX15	cvhsa-oligo	human	sars-cov
Q9UKA8	P0C6X7-PRO_0000037309	RCAN3	nsp1	human	sars-cov
P0C6X7-PRO_0000037309	O43447	nsp1	PPIH	sars-cov	human
Q13427	P0C6X7-PRO_0000037309	PPIG	nsp1	human	sars-cov
Q8TD31	P0C6X7-PRO_0000037318	CCHCR1	RdRP	human	sars-cov
P20231	P0C6X7-PRO_0000037318	TPSB2	RdRP	human	sars-cov
P51948	P0C6X7-PRO_0000037318	MNAT1	RdRP	human	sars-cov
Q13064	P0C6X7-PRO_0000037311	MKRN3	nsp3	human	sars-cov
P0C6X7-PRO_0000037318	P09630	RdRP	HOXC6	sars-cov	human
Q8N488	P0C6X7-PRO_0000037319	RYBP	Hel	human	sars-cov
P0C6X7-PRO_0000037319	O96017	Hel	CHEK2	sars-cov	human
Q8WXF8	P0C6X7-PRO_0000037310	DEDD2	nsp2	human	sars-cov
Q9H000	P0C6X7-PRO_0000037311	MKRN2	nsp3	human	sars-cov
Q7Z3Q1	P0C6X7-PRO_0000037310	SLC46A3	nsp2	human	sars-cov
Q13564	P0C6X7-PRO_0000037314	NAE1	nsp7	human	sars-cov
P0C6X7-PRO_0000037314	A9UHW6	nsp7	MIF4GD	sars-cov	human
Q9HCD5	P0C6X7-PRO_0000037314	NCOA5	nsp7	human	sars-cov
P49703	P0C6X7-PRO_0000037314	ARL4D	nsp7	human	sars-cov
Q92560	P0C6X7-PRO_0000037314	BAP1	nsp7	human	sars-cov	post translational protein modification
Q8TEB7	P0C6X7-PRO_0000037314	RNF128	nsp7	human	sars-cov	post translational protein modification
P0C6X7-PRO_0000037314	O95865	nsp7	DDAH2	sars-cov	human
P0C6X7-PRO_0000037313	O14498	nsp6	ISLR	sars-cov	human
Q9GZN8	P0C6X7-PRO_0000037312	C20orf27	3CLpro	human	sars-cov
P23025	P0C6X7-PRO_0000037312	XPA	3CLpro	human	sars-cov
P0C6X7-PRO_0000283841	P08949	nsp4	NMB	sars-cov	human
Q86VK4	P0C6X7-PRO_0000037311	ZNF410	nsp3	human	sars-cov
Q53GL0	P0C6X7-PRO_0000037314	PLEKHO1	nsp7	human	sars-cov
P13796	P0C6X7-PRO_0000037314	LCP1	nsp7	human	sars-cov	cytokine signaling in immune system
Q6P587	P0C6X7-PRO_0000037316	FAHD1	nsp9	human	sars-cov	the citric acid tca cycle and respiratory electron transport
P23588	P0C6X7-PRO_0000037315	EIF4B	nsp8	human	sars-cov	translation
P54274	P0C6X7-PRO_0000037315	TERF1	nsp8	human	sars-cov
Q9P0M6	P0C6X7-PRO_0000037315	MACROH2A2	nsp8	human	sars-cov
P69849	P0C6X7-PRO_0000037315	NOMO3	nsp8	human	sars-cov
Q9BUV0	P0C6X7-PRO_0000037316	RSRP1	nsp9	human	sars-cov
Q7TLC7	O14964	ORF14	HGS	sars-cov	human		post translational protein modification
Q9NRH1	Q7TLC7	YAE1	ORF14	human	sars-cov
P59633	P02768	3b	ALB	sars-cov	human
Q6S8E0	P25787	ORF9b	PSMA2	sars-cov	human
Q92994	P59634	BRF1	6	human	sars-cov
Q9BQB6	Q19QW4	VKORC1	ORF7a	human	sars-cov
Q7T6S2	P49069	NS7b	CAMLG	sars-cov	human
Q6S8E0	P60866	ORF9b	RPS20	sars-cov	human		disease
Q19QW2	P46379	orf8a	BAG6	sars-cov	human
P23284	P0C6X7-PRO_0000037309	PPIB	nsp1	human	sars-cov
Q9BYF1	P0DTC2	ACE2	S	human	SARS-CoV-2	metabolism of proteins
Q692E0	P61769	M	B2M	SARS coronavirus TJF	human		metabolism of proteins
Q8IWA5	P0DTC4	SLC44A2	E	human	SARS-CoV-2	metabolism
Q86VM9	P0DTC4	ZC3H18	E	human	SARS-CoV-2
Q6UX04	P0DTC4	CWC27	E	human	SARS-CoV-2	metabolism of rna
P25440	P0DTC4	BRD2	E	human	SARS-CoV-2
P0DTC4	O60885	E	BRD4	SARS-CoV-2	human
P0DTC4	O00203	E	AP3B1	SARS-CoV-2	human		membrane trafficking
Q9Y3U8	P0DTC9	RPL36	N	human	SARS-CoV-2	metabolism of proteins
Q9NR30	P0DTC9	DDX21	N	human	SARS-CoV-2	metabolism of rna
Q9UN86	P0DTC9	G3BP2	N	human	SARS-CoV-2
Q9HCE1	P0DTC9	MOV10	N	human	SARS-CoV-2
Q92900	P0DTC9	UPF1	N	human	SARS-CoV-2	metabolism of rna
Q8TAD8	P0DTC9	SNIP1	N	human	SARS-CoV-2
Q8NCA5	P0DTC9	FAM98A	N	human	SARS-CoV-2
Q6PKG0	P0DTC9	LARP1	N	human	SARS-CoV-2
Q13310	P0DTC9	PABPC4	N	human	SARS-CoV-2
Q13283	P0DTC9	G3BP1	N	human	SARS-CoV-2
[truncated: 921 more rows]
